# Supplementary material for: Crystal structure of 4-methyl-2,6,7-trioxa-1-phosphabi­cyclo­[2.2.2]octa­ne
Source: Acta Crystallogr E Crystallogr Commun. 2016 Jun 24;72(Pt 7):1021–4. doi: 10.1107/S2056989016009993 (PMC4992930; doi:10.1107/S2056989016009993)
Supplement: Supplementary file 1 [file e-72-01021-sup1.cif]

##############################################################################
#                                                                            #
# This CIF contains the data in a paper accepted for publication in          #
# Acta Crystallographica Section E. It conforms to the requirements of       #
# Notes for Authors for Acta Crystallographica Section E, and has been       #
# peer reviewed under the auspices of the IUCr Commission on Journals.       #
#                                                                            #
# Full details of the Crystallographic Information File format               #
# are given in the paper "The Crystallographic Information File (CIF):       #
# a New Standard Archive File for Crystallography" by S. R. Hall, F. H.      #
# Allen and I. D. Brown [Acta Cryst. (1991), A47, 655-685].                  #
#                                                                            #
# The current version of the core CIF dictionary is obtainable from          #
# ftp://ftp.iucr.org/pub/cif_core.dic.                                       #
#                                                                            #
# Software is freely available for graphical display of the structure(s)     #
# in this CIF. For information consult the CIF software page                 #
# http://www.iucr.org/resources/cif/software.                                #
#                                                                            #
# This file may be used for bona fide research purposes within the           #
# scientific community so long as proper attribution is given to the journal # 
# article from which it was obtained.                                        #
#                                                                            #
##############################################################################
data_I
_database_code_depnum_ccdc_archive 'CCDC 1486648'
_audit_creation_method     'SHELXL-2014/7'
_journal_date_recd_electronic     2016-06-02
_journal_date_accepted     2016-06-20
_journal_name_full     'Acta Crystallographica, Section E'
_journal_year     2016
_journal_volume     72
_journal_issue      7
_journal_page_first     1021
_journal_page_last     1024
_journal_paper_category     GO
_journal_paper_doi     10.1107/S2056989016009993
_journal_coeditor_code     LH5816
loop_
    _publ_contact_author_name
    _publ_contact_author_address
    _publ_contact_author_email
    _publ_contact_author_fax
    _publ_contact_author_phone
    'Said, Musa A.'
;
Chemistry Department,
Taibah University,
PO Box 30002,
Code 14177,
Al-Madinah Al-Munawarah,
Kingdom of Saudi Arabia
;
 musa_said04@yahoo.co.uk ? ?
    'Hughes, David L.'
;
School of Chemistry,
University of East Anglia,
Norwich NR4 7TJ
England
;
 d.l.hughes@uea.ac.uk ? '01 603 593 186'
_publ_section_title
;
Crystal structure of 4-methyl-2,6,7-trioxa-1-phosphabicyclo[2.2.2]octane
;
loop_
    _publ_author_name
    _publ_author_footnote
    _publ_author_address
    'Said, Musa A.' .
;
Chemistry Department,
Taibah University,
PO Box 30002,
Code 14177,
Al-Madinah Al-Munawarah,
Kingdom of Saudi Arabia
;
    'Al Belewi, Bayan L.' .
;
Chemistry Department,
Taibah University,
PO Box 30002,
Code 14177,
Al-Madinah Al-Munawarah,
Kingdom of Saudi Arabia
;
    'Hughes, David L.' .
;
School of Chemistry,
University of East Anglia,
Norwich,
NR4 7TJ,
UK.
;
_publ_section_synopsis
;
The title compound has a bicyclo[2.2.2] structure with the P atom at the prow
and the bridge-head C atom, with the bonded methyl group, at the stern. The
three six-membered rings in the bicyclo[2.2.2] structure have essentially
identical good boat conformations.
;
_chemical_name_systematic
;
4-Methyl-2,6,7-trioxa-1-phosphabicyclo[2.2.2]octane
;
_chemical_name_common     ?
_chemical_formula_moiety     'C5 H9 O3 P'
_chemical_formula_sum     'C5 H9 O3 P'
_chemical_formula_structural     'P(OCH2)3CMe'
_chemical_formula_iupac     'C5 H9 O3 P'
_chemical_formula_weight     148.09
_chemical_melting_point     ?
_shelx_space_group_comment
;
The symmetry employed for this shelxl refinement is uniquely defined
by the following loop, which should always be used as a source of
symmetry information in preference to the above space-group names.
They are only intended as comments.
;
_space_group_crystal_system     orthorhombic
_space_group_name_H-M_alt     'P n a 21'
_space_group_name_Hall     'P 2c -2n'
loop_
    _space_group_symop_operation_xyz
    'x, y, z'
    '-x, -y, z+1/2'
    'x+1/2, -y+1/2, z'
    '-x+1/2, y+1/2, z+1/2'
_cell_length_a     10.4408(6)
_cell_length_b     6.2129(5)
_cell_length_c     10.5052(5)
_cell_angle_alpha     90
_cell_angle_beta     90
_cell_angle_gamma     90
_cell_volume     681.45(7)
_cell_formula_units_Z     4
_cell_measurement_reflns_used     2685
_cell_measurement_theta_min     3.2724
_cell_measurement_theta_max     32.2821
_cell_measurement_temperature     140(2)
_exptl_crystal_description     prism
_exptl_crystal_colour     colourless
_exptl_crystal_size_max     0.65
_exptl_crystal_size_mid     0.17
_exptl_crystal_size_min     0.07
_exptl_crystal_density_diffrn     1.443
_exptl_crystal_density_meas     ?
_exptl_crystal_density_method     'not measured'
_exptl_crystal_F_000     312
_exptl_absorpt_coefficient_mu     0.335
_exptl_absorpt_correction_type     multi-scan
_exptl_absorpt_process_details
;
(CrysAlis PRO; Agilent, 2013)
;
_exptl_absorpt_correction_T_min     0.684
_exptl_absorpt_correction_T_max     1.000
_exptl_special_details
;
CrysAlisPro, Agilent Technologies, Version 1.171.36.21
Empirical absorption correction using spherical harmonics,
implemented in SCALE3 ABSPACK scaling algorithm.
;
_diffrn_ambient_temperature     140.0(10)
_diffrn_radiation_type     'Mo-K\a'
_diffrn_radiation_wavelength     0.71073
_diffrn_radiation_source     'Enhance (Mo) X-ray Source'
_diffrn_radiation_monochromator     'graphite'
_diffrn_measurement_device_type
                                   'Oxford Diffraction Xcalibur 3/Sapphire3 CCD'
_diffrn_measurement_method     'Thin slice \f and \w scans'
_diffrn_detector_area_resol_mean     16.0050
_diffrn_reflns_number     10309
_diffrn_reflns_av_R_equivalents     0.0427
_diffrn_reflns_theta_min     3.810
_diffrn_reflns_theta_max     27.468
_diffrn_reflns_theta_full     25.242
_diffrn_measured_fraction_theta_max     1.000
_diffrn_measured_fraction_theta_full     1.000
_diffrn_reflns_limit_h_min     -13
_diffrn_reflns_limit_h_max     13
_diffrn_reflns_limit_k_min     -8
_diffrn_reflns_limit_k_max     8
_diffrn_reflns_limit_l_min     -13
_diffrn_reflns_limit_l_max     13
_refine_special_details     ?
_reflns_number_total     1561
_reflns_number_gt     1405
_reflns_threshold_expression     'I > 2\s(I)'
_refine_ls_structure_factor_coef     Fsqd
_refine_ls_matrix_type     full
_refine_ls_R_factor_all     0.0393
_refine_ls_R_factor_gt     0.0333
_refine_ls_wR_factor_gt     0.0809
_refine_ls_wR_factor_ref     0.0844
_refine_ls_goodness_of_fit_ref     1.106
_refine_ls_restrained_S_all     1.106
_refine_ls_number_reflns     1561
_refine_ls_number_parameters     82
_refine_ls_number_restraints     1
_refine_ls_hydrogen_treatment     constr
_refine_ls_weighting_scheme     calc
_refine_ls_weighting_details
              'w=1/[\s^2^(Fo^2^)+(0.0459P)^2^+0.0252P] where P=(Fo^2^+2Fc^2^)/3'
_atom_sites_solution_hydrogens     geom
_atom_sites_solution_primary     direct
_atom_sites_solution_secondary     difmap
_refine_ls_shift/su_max     0.000
_refine_ls_shift/su_mean     0.000
_refine_diff_density_max     0.241
_refine_diff_density_min     -0.120
_refine_ls_extinction_method     none
_refine_ls_extinction_coef     .
_refine_ls_abs_structure_details
;
Flack <i>x</i> determined using 605 quotients
[(<i>I</i>^+^)-(<i>I</i>^-^)]/[(<i>I</i>^+^)+(<i>I</i>^-^)]
(Parsons <i>et al.</i>,  2013)
;
_refine_ls_abs_structure_Flack     0.07(6)
loop_
    _atom_type_symbol
    _atom_type_description
    _atom_type_scat_dispersion_real
    _atom_type_scat_dispersion_imag
    _atom_type_scat_source
    'C' 'C' 0.0033 0.0016
                         'International Tables Vol C Tables 4.2.6.8 and 6.1.1.4'
    'H' 'H' 0.0000 0.0000
                         'International Tables Vol C Tables 4.2.6.8 and 6.1.1.4'
    'O' 'O' 0.0106 0.0060
                         'International Tables Vol C Tables 4.2.6.8 and 6.1.1.4'
    'P' 'P' 0.1023 0.0942
                         'International Tables Vol C Tables 4.2.6.8 and 6.1.1.4'
_computing_data_collection
;
CrysAlis PRO (Agilent, 2013)
;
_computing_cell_refinement
;
CrysAlis PRO (Agilent, 2013)
;
_computing_data_reduction
;
CrysAlis PRO (Agilent, 2013)
;
_computing_structure_solution
;
SHELXS97 (Sheldrick, 2008)
;
_computing_structure_refinement
;
SHELXL2014 (Sheldrick, 2015)
;
_computing_molecular_graphics
;
ORTEPIII (Johnson, 1976) and ORTEP-3 for Windows (Farrugia,
2012)
;
_computing_publication_material
;
SHELXL2014 (Sheldrick, 2015) and WinGX (Farrugia, 2012)
;
loop_
    _atom_site_type_symbol
    _atom_site_label
    _atom_site_fract_x
    _atom_site_fract_y
    _atom_site_fract_z
    _atom_site_U_iso_or_equiv
    _atom_site_adp_type
    _atom_site_calc_flag
    _atom_site_occupancy
    _atom_site_disorder_assembly
    _atom_site_disorder_group
    P P1 0.87893(7) 0.45449(13) 0.75670(8) 0.0380(2) Uani d 1 . .
    O O1 0.9057(2) 0.5737(4) 0.6228(3) 0.0470(6) Uani d 1 . .
    C C2 0.8029(3) 0.5722(6) 0.5302(3) 0.0373(7) Uani d 1 . .
    H H2A 0.8308 0.4974 0.4541 0.045 Uiso calc 1 . .
    H H2B 0.7816 0.7189 0.5068 0.045 Uiso calc 1 . .
    C C3 0.6847(2) 0.4614(5) 0.5841(2) 0.0253(5) Uani d 1 . .
    C C4 0.7208(3) 0.2300(4) 0.6164(3) 0.0349(6) Uani d 1 . .
    H H4A 0.6473 0.1566 0.6524 0.042 Uiso calc 1 . .
    H H4B 0.7456 0.1549 0.5393 0.042 Uiso calc 1 . .
    O O5 0.8263(2) 0.2254(4) 0.7070(2) 0.0399(5) Uani d 1 . .
    O O6 0.7460(2) 0.5660(4) 0.7998(2) 0.0457(7) Uani d 1 . .
    C C7 0.6445(3) 0.5749(6) 0.7058(3) 0.0371(7) Uani d 1 . .
    H H7A 0.6242 0.7240 0.6871 0.045 Uiso calc 1 . .
    H H7B 0.5681 0.5070 0.7397 0.045 Uiso calc 1 . .
    C C8 0.5752(3) 0.4642(6) 0.4878(3) 0.0370(7) Uani d 1 . .
    H H8A 0.6017 0.3921 0.4113 0.055 Uiso calc 1 . .
    H H8B 0.5021 0.3919 0.5231 0.055 Uiso calc 1 . .
    H H8C 0.5530 0.6105 0.4683 0.055 Uiso calc 1 . .
loop_
    _atom_site_aniso_label
    _atom_site_aniso_U_11
    _atom_site_aniso_U_22
    _atom_site_aniso_U_33
    _atom_site_aniso_U_12
    _atom_site_aniso_U_13
    _atom_site_aniso_U_23
    P1 0.0322(4) 0.0504(4) 0.0314(4) 0.0023(3) -0.0076(4) -0.0037(5)
    O1 0.0297(11) 0.0630(15) 0.0483(14) -0.0148(10) -0.0050(10) 0.0112(12)
    C2 0.0313(15) 0.047(2) 0.0340(16) -0.0046(13) -0.0002(13) 0.0088(13)
    C3 0.0232(12) 0.0319(13) 0.0209(13) -0.0003(11) -0.0002(10) -0.0004(11)
    C4 0.0391(16) 0.0332(15) 0.0323(14) 0.0001(13) -0.0036(12) -0.0026(13)
    O5 0.0448(12) 0.0399(12) 0.0350(11) 0.0094(10) -0.0096(9) 0.0025(9)
    O6 0.0455(13) 0.0625(17) 0.0292(11) 0.0128(11) -0.0079(9) -0.0209(10)
    C7 0.0295(16) 0.0508(18) 0.0310(14) 0.0082(13) -0.0008(12) -0.0080(13)
    C8 0.0305(16) 0.053(2) 0.0274(15) -0.0001(14) -0.0049(12) 0.0014(13)
_geom_special_details
;
 All esds (except the esd in the dihedral angle between two l.s. planes)
 are estimated using the full covariance matrix.  The cell esds are taken
 into account individually in the estimation of esds in distances, angles
 and torsion angles; correlations between esds in cell parameters are only
 used when they are defined by crystal symmetry.  An approximate (isotropic)
 treatment of cell esds is used for estimating esds involving l.s. planes.
;
loop_
    _geom_bond_atom_site_label_1
    _geom_bond_atom_site_label_2
    _geom_bond_site_symmetry_2
    _geom_bond_distance
    _geom_bond_publ_flag
    P1 O5 . 1.613(2) ?
    P1 O1 . 1.614(3) ?
    P1 O6 . 1.616(2) ?
    O1 C2 . 1.449(4) ?
    C2 C3 . 1.522(4) ?
    C2 H2A . 0.9700 ?
    C2 H2B . 0.9700 ?
    C3 C7 . 1.519(4) ?
    C3 C4 . 1.524(4) ?
    C3 C8 . 1.527(4) ?
    C4 O5 . 1.456(4) ?
    C4 H4A . 0.9700 ?
    C4 H4B . 0.9700 ?
    O6 C7 . 1.450(4) ?
    C7 H7A . 0.9700 ?
    C7 H7B . 0.9700 ?
    C8 H8A . 0.9600 ?
    C8 H8B . 0.9600 ?
    C8 H8C . 0.9600 ?
loop_
    _geom_angle_atom_site_label_1
    _geom_angle_atom_site_label_2
    _geom_angle_atom_site_label_3
    _geom_angle_site_symmetry_1
    _geom_angle_site_symmetry_3
    _geom_angle
    _geom_angle_publ_flag
    O5 P1 O1 . . 100.46(13) ?
    O5 P1 O6 . . 100.17(13) ?
    O1 P1 O6 . . 101.34(14) ?
    C2 O1 P1 . . 117.00(18) ?
    O1 C2 C3 . . 110.7(2) ?
    O1 C2 H2A . . 109.5 ?
    C3 C2 H2A . . 109.5 ?
    O1 C2 H2B . . 109.5 ?
    C3 C2 H2B . . 109.5 ?
    H2A C2 H2B . . 108.1 ?
    C7 C3 C2 . . 109.1(3) ?
    C7 C3 C4 . . 108.6(2) ?
    C2 C3 C4 . . 108.0(2) ?
    C7 C3 C8 . . 110.2(2) ?
    C2 C3 C8 . . 110.8(2) ?
    C4 C3 C8 . . 110.1(2) ?
    O5 C4 C3 . . 110.5(2) ?
    O5 C4 H4A . . 109.5 ?
    C3 C4 H4A . . 109.5 ?
    O5 C4 H4B . . 109.5 ?
    C3 C4 H4B . . 109.5 ?
    H4A C4 H4B . . 108.1 ?
    C4 O5 P1 . . 116.88(18) ?
    C7 O6 P1 . . 116.95(18) ?
    O6 C7 C3 . . 110.7(2) ?
    O6 C7 H7A . . 109.5 ?
    C3 C7 H7A . . 109.5 ?
    O6 C7 H7B . . 109.5 ?
    C3 C7 H7B . . 109.5 ?
    H7A C7 H7B . . 108.1 ?
    C3 C8 H8A . . 109.5 ?
    C3 C8 H8B . . 109.5 ?
    H8A C8 H8B . . 109.5 ?
    C3 C8 H8C . . 109.5 ?
    H8A C8 H8C . . 109.5 ?
    H8B C8 H8C . . 109.5 ?
loop_
    _geom_torsion_atom_site_label_1
    _geom_torsion_atom_site_label_2
    _geom_torsion_atom_site_label_3
    _geom_torsion_atom_site_label_4
    _geom_torsion_site_symmetry_1
    _geom_torsion_site_symmetry_2
    _geom_torsion_site_symmetry_3
    _geom_torsion_site_symmetry_4
    _geom_torsion
    _geom_torsion_publ_flag
    O5 P1 O1 C2 . . . . 50.4(3) ?
    O6 P1 O1 C2 . . . . -52.3(3) ?
    P1 O1 C2 C3 . . . . 2.4(4) ?
    O1 C2 C3 C7 . . . . 57.2(3) ?
    O1 C2 C3 C4 . . . . -60.7(3) ?
    O1 C2 C3 C8 . . . . 178.7(3) ?
    C7 C3 C4 O5 . . . . -60.0(3) ?
    C2 C3 C4 O5 . . . . 58.2(3) ?
    C8 C3 C4 O5 . . . . 179.2(2) ?
    C3 C4 O5 P1 . . . . 1.8(3) ?
    O1 P1 O5 C4 . . . . -52.8(2) ?
    O6 P1 O5 C4 . . . . 50.8(2) ?
    O5 P1 O6 C7 . . . . -54.0(3) ?
    O1 P1 O6 C7 . . . . 49.0(3) ?
    P1 O6 C7 C3 . . . . 3.3(4) ?
    C2 C3 C7 O6 . . . . -60.4(3) ?
    C4 C3 C7 O6 . . . . 57.1(3) ?
    C8 C3 C7 O6 . . . . 177.8(3) ?
loop_
    _geom_hbond_atom_site_label_D
    _geom_hbond_atom_site_label_H
    _geom_hbond_atom_site_label_A
    _geom_hbond_site_symmetry_A
    _geom_hbond_distance_DH
    _geom_hbond_distance_HA
    _geom_hbond_distance_DA
    _geom_hbond_angle_DHA
    C4 H4B O6 4_644 0.97 2.58 3.495(4) 158.0
_shelx_hkl_file
;
   0   0 -15-1145.08 616.007   9
   0   0 -14 3139.60 810.555   9
   0   0 -13 692.507 507.435   9
   0   0 -12 1915.43 676.633   9
   0   0 -11 615.627 550.698   5
   0   0 -11 608.394 411.702   9
   0   0 -10 4691.32 795.997   9
   0   0 -10 3346.75 704.062   5
   0   0  -9 131.910 373.765   5
   0   0  -9-186.838 372.061   9
   0   0  -9 440.488 470.842   6
   0   0  -8 38734.8 1973.18   6
   0   0  -8 40807.2 1977.75   9
   0   0  -8 39983.3 2040.07   5
   0   0  -7 257.460 393.255   9
   0   0  -7 705.869 408.530   6
   0   0  -7 52.9558 332.532   5
   0   0  -6 66302.7 2374.81   5
   0   0  -6 69090.2 2364.92   6
   0   0  -6 62983.8 2191.42   2
   0   0  -6 66256.4 2281.28   9
   0   0  -5 43.9988 235.975   5
   0   0  -5 49.5148 272.784   6
   0   0  -5-68.3325 230.866   9
   0   0  -5 119.779 242.304   2
   0   0  -4 254629. 5367.00   5
   0   0  -4 257172. 5262.39   9
   0   0  -4 240942. 5149.28   2
   0   0  -4 253345. 5316.05   6
   0   0  -3 74.1184 176.026   9
   0   0  -3 230.306 201.892   6
   0   0  -3 220.094 191.425   5
   0   0  -3 86.9292 152.889   2
   0   0  -2 924333. 16238.5   9
   0   0  -2 924559. 16274.5   6
   0   0  -2 919283. 16192.2   2
   0   0  -2 967557. 16336.0   5
   0   0   2 900238. 16104.7   8
   0   0   2 946379. 16418.6   6
   0   0   2 999999. 16464.8   5
   0   0   2 935654. 16353.1   9
   0   0   2 960051. 16328.9   2
   0   0   3 6.19864 91.9859   8
   0   0   4 244932. 4688.54   8
   0   0   5 327.977 220.993   3
   0   0   6 72796.0 2331.53   3
   0   0   6 67691.1 1996.61   7
   0   0   7 95.6762 338.369   3
   0   0   7 199.879 224.203   7
   0   0   8 38962.6 1564.16   7
   0   0   8 43163.0 1986.76   3
   0   0   9 305.815 277.243   7
   0   0   9 781.012 469.257   3
   0   0  10 3728.20 527.217   7
   0   0  10 4209.93 719.586   3
   0   0  11-359.318 453.389   3
   0   0  12 3242.75 737.573   3
   0   0  12 4110.89 700.947   4
   0   0  13-211.457 390.260   3
   0   0  13-356.105 459.671   1
   0   0  13 194.744 369.955   4
   0   0  14 2353.40 653.354   3
   0   0  15-37.4872 545.052   3
   0   1 -15 897.321 682.400   9
   0   1 -14 1134.58 671.895   9
   0  -1 -14 754.307 562.946   9
   0  -1 -13 638.808 536.627   9
   0   1 -13 1067.69 472.157   9
   0  -1 -12 367.822 408.100   6
   0  -1 -12 469.408 525.471   9
   0   1 -12-246.624 421.573   9
   0  -1 -11 552.493 515.168   6
   0  -1 -11 1367.13 572.522   5
   0  -1 -11 2199.51 606.097   9
   0   1 -11 2652.36 642.889   9
   0   1 -10 33.5704 395.030   5
   0  -1 -10 463.963 502.540   5
   0  -1 -10 66.4976 416.675   9
   0   1 -10-265.769 363.597   9
   0  -1 -10-150.625 385.827   6
   0   1  -9 3849.87 679.540   9
   0   1  -9 3119.06 652.793   5
   0  -1  -9 3294.39 709.152   6
   0  -1  -9 3723.18 697.087   5
   0  -1  -9 4058.51 759.818   9
   0   1  -9 3373.39 668.755   2
   0  -1  -8 13.2432 374.849   9
   0   1  -8 708.167 418.024   2
   0  -1  -8-196.510 364.445   5
   0  -1  -8-344.724 424.497   6
   0   1  -8 219.991 437.318   5
   0   1  -8 101.925 304.834   9
   0   1  -7 26634.0 1539.57   5
   0   1  -7 23798.2 1437.46   2
   0   1  -7 25255.1 1435.05   9
   0  -1  -7 24261.4 1485.23   6
   0  -1  -7 22635.9 1381.27   5
   0  -1  -7 25560.9 1457.50   9
   0  -1  -6-492.666 298.394   9
   0   1  -6-248.495 255.536   2
   0   1  -6 187.527 266.660   5
   0   1  -6 384.562 297.552   9
   0  -1  -6 298.716 160.701   8
   0  -1  -6 97.4456 319.606   6
   0  -1  -6-44.6121 284.828   5
   0   1  -5 11348.9 846.733   2
   0  -1  -5 11072.0 852.764   6
   0  -1  -5 10111.5 769.204   5
   0   1  -5 10266.7 773.409   9
   0  -1  -5 9841.59 512.159   8
   0  -1  -5 10835.6 799.710   9
   0   1  -5 10922.8 829.153   5
   0   1  -4 343.898 235.222   9
   0  -1  -4-45.9133 56.6219  10
   0  -1  -4 583.099 278.255   6
   0   1  -4 31.7912 115.217   7
   0   1  -4 174.091 238.859   2
   0  -1  -4 166.372 209.169   9
   0   1  -4 148.447 241.092   5
   0  -1  -4-229.407 214.512   5
   0  -1  -4 40.5285 120.831   8
   0   1  -3 58315.0 1384.06   7
   0  -1  -3 59948.6 1811.19   6
   0  -1  -3 58699.6 1737.44   9
   0  -1  -3 57360.2 1398.36   8
   0   1  -3 57566.9 1705.71   5
   0  -1  -3 53988.4 1590.87   5
   0   1  -3 59765.2 1685.75   9
   0   1  -3 58019.9 1769.63   2
   0   1  -2 57.1060 125.211   9
   0  -1  -2 91.6494 124.308   5
   0   1  -2 72.9242 168.882   2
   0  -1  -2 111.933 106.800   1
   0  -1  -2 159.295 204.320   6
   0   1  -2 201.971 133.443   5
   0  -1  -2 306.706 153.876   8
   0  -1  -1 84951.7 1972.60   4
   0  -1  -1 91568.5 2013.32   6
   0   1  -1 91421.1 1959.93   3
   0   1  -1 91306.3 1985.17   2
   0  -1  -1 86294.3 1765.34   1
   0   1  -1 87974.0 1838.98   5
   0   1   0 467.098 104.531   3
   0  -1   0 300.838 93.1871   4
   0   1   0 118.771 77.4660   2
   0   1   1 88601.6 1996.46   4
   0  -1   1 91339.8 1976.05   3
   0   1   1 93681.1 1977.01   3
   0   1   1 87335.9 1795.73   1
   0  -1   1 91358.9 1829.98   4
   0   1   1 93921.6 2052.08   6
   0  -1   1 87407.8 2029.41   2
   0   1   2 271.630 121.033   1
   0  -1   2 481.289 121.601   4
   0   1   2 207.899 115.961   5
   0  -1   2 18.4176 155.836   3
   0  -1   3 59891.5 1738.89   3
   0   1   3 57949.0 1467.78   1
   0   1   3 56225.2 1416.28   8
   0   1   4-109.496 118.285   8
   0   1   4 23.0256 167.226   1
   0  -1   5 12628.3 854.220   3
   0  -1   5 11252.7 561.148   7
   0   1   5 9518.65 537.878   8
   0   1   5 10823.2 685.153   1
   0  -1   6 32.9241 136.779   7
   0   1   6 200.906 233.623   1
   0  -1   6-62.9126 271.425   3
   0   1   7 25047.7 1284.63   1
   0  -1   7 23990.6 995.703   7
   0  -1   7 25448.0 1436.40   3
   0  -1   8 191.478 192.668   7
   0  -1   8 175.739 438.346   3
   0   1   8 463.792 301.474   1
   0   1   9 3257.07 588.523   1
   0  -1   9 3960.54 700.268   3
   0  -1   9 3358.07 407.890   7
   0   1  10 438.363 371.064   1
   0   1  10 440.666 371.042   7
   0  -1  10 130.436 459.101   3
   0   1  10-167.979 343.340   3
   0   1  11 1851.65 591.115   3
   0  -1  11 2081.15 631.231   3
   0   1  11 2083.94 550.997   4
   0   1  11 1660.42 472.772   7
   0   1  11 3170.46 619.974   1
   0   1  12-251.153 324.343   4
   0   1  12 785.386 538.383   3
   0  -1  12 332.713 419.582   3
   0   1  13 352.399 292.342   4
   0  -1  13-108.274 548.427   3
   0   1  13-110.955 407.091   3
   0   1  14 213.335 496.615   3
   0   1  14 679.522 457.993   4
   0  -1  14 33.5993 509.679   3
   0  -1  15 358.658 529.175   3
   0   2 -15-438.349 503.359   9
   0   2 -14 947.242 609.060   9
   0  -2 -14 1718.96 797.266   6
   0   2 -13 484.475 528.303   9
   0  -2 -13-518.755 550.916   6
   0   2 -12 11685.0 1347.42   9
   0  -2 -12 12617.7 1519.07   6
   0   2 -11 535.639 491.046   2
   0  -2 -11-57.6296 529.319   6
   0   2 -11-491.666 447.220   9
   0  -2 -10 10936.3 1164.27   5
   0  -2 -10 11336.7 1295.33   6
   0   2 -10 11241.9 1169.75   9
   0   2 -10 11151.7 1222.71   2
   0  -2  -9 594.979 493.798   6
   0   2  -9 226.941 368.204   5
   0   2  -9 2.50495 390.804   2
   0  -2  -9 308.296 376.125   5
   0   2  -9-117.455 355.810   9
   0   2  -8 20752.1 1465.26   5
   0  -2  -8 20313.6 910.175   8
   0   2  -8 22633.7 1561.52   2
   0  -2  -8 23628.2 1650.00   6
   0   2  -8 23820.8 1495.71   9
   0  -2  -8 21515.3 1429.44   5
   0   2  -7-311.708 316.724   5
   0  -2  -7 355.275 313.009   5
   0  -2  -7 327.431 462.203   6
   0  -2  -7 189.875 193.744   8
   0   2  -7 169.043 369.151   2
   0  -2  -7 14.5602 53.2023  10
   0   2  -7 263.129 407.061   9
   0  -2  -7 6.48218 51.8747  10
   0   2  -6 61607.4 2269.60   5
   0  -2  -6 59069.3 1661.61   8
   0   2  -6 59297.4 2326.23   2
   0  -2  -6 60889.6 2400.76   6
   0  -2  -6 55773.5 2069.64   5
   0   2  -6 60308.3 2210.26   9
   0  -2  -5-90.1742 145.866   8
   0   2  -5 357.547 290.911   5
   0  -2  -5 101.781 242.383   5
   0   2  -5-81.3974 260.623   2
   0   2  -5 293.114 226.067   9
   0  -2  -4 199245. 4443.53   5
   0   2  -4 210024. 4707.57   5
   0  -2  -4 205471. 4393.45   8
   0  -2  -4 209318. 4971.73   6
   0   2  -4 215948. 4951.71   2
   0   2  -4 208071. 4699.72   9
   0  -2  -3-13.8904 129.091   5
   0   2  -3 199.385 289.376   2
   0  -2  -3 283.553 303.775   6
   0   2  -3-12.1056 185.113   9
   0   2  -3 267.942 196.982   5
   0  -2  -3 319.054 187.048   8
   0  -2  -2 17249.1 677.098   1
   0   2  -2 18495.1 909.661   2
   0  -2  -2 15995.6 594.869   5
   0  -2  -2 16832.8 934.732   6
   0   2  -2 17657.3 703.024   4
   0   2  -1 70.4166 157.406   2
   0   2  -1-51.4178 125.307   4
   0  -2  -1 330.172 235.808   6
   0  -2  -1-185.413 238.723   3
   0   2   0 465234. 8693.73   4
   0   2   0 473975. 8661.18   2
   0  -2   0 480008. 8813.90   6
   0  -2   0 483324. 8886.30   3
   0  -2   1 30.1954 119.670   5
   0   2   1 154.994 128.578   2
   0   2   1 80.5824 176.973   4
   0  -2   1 275.820 248.483   3
   0   2   2 17135.5 568.796   5
   0   2   2 16941.7 686.937   1
   0  -2   2 19259.1 737.432   4
   0   2   2 18115.4 915.979   4
   0  -2   2 19186.7 904.334   3
   0   2   3-144.599 207.507   4
   0   2   3 32.7425 134.067   1
   0  -2   4 218502. 4900.44   3
   0   2   4 209936. 4885.76   4
   0   2   4 205867. 4218.03   1
   0   2   5 92.2960 261.591   4
   0  -2   5 513.072 366.088   3
   0   2   5-38.9246 158.194   1
   0   2   6 58866.8 1834.15   1
   0   2   6 62409.6 2366.93   4
   0  -2   6 65765.8 2409.89   3
   0   2   7-77.4968 205.535   1
   0  -2   7 431.179 378.339   3
   0   2   7 393.811 451.564   4
   0   2   8 24207.5 1542.47   4
   0  -2   8 25105.9 1588.63   3
   0   2   8 23703.4 1216.21   1
   0   2   9 29.3441 268.300   1
   0  -2   9-20.4667 430.514   3
   0   2   9 209.623 321.408   4
   0   2  10 11956.8 974.578   1
   0  -2  10 12229.7 1273.43   3
   0   2  10 11734.0 1224.98   4
   0  -2  11 282.907 457.254   3
   0   2  11-125.720 385.415   4
   0  -2  12 12547.1 1403.94   3
   0   2  12 13749.0 1388.79   3
   0   2  12 15674.3 1519.36   4
   0  -2  13 163.387 463.472   3
   0   2  13 412.585 532.019   3
   0   2  13 546.357 539.727   4
   0   2  14 2012.21 717.454   4
   0  -2  14 2258.99 735.523   3
   0  -2  15-99.1692 613.872   3
   0  -3 -14-704.947 557.342   6
   0   3 -14 184.906 588.692   9
   0  -3 -13 9051.79 1392.81   6
   0   3 -13 8240.31 1203.92   9
   0   3 -12 1427.02 659.015   2
   0  -3 -12-173.141 509.441   6
   0   3 -12 148.113 457.868   9
   0   3 -11 59477.7 3157.49   2
   0   3 -11 64437.4 3068.59   9
   0  -3 -11 65500.2 3455.83   6
   0   3 -10 324.360 409.766   2
   0   3 -10 115.752 342.091   9
   0  -3 -10 788.629 587.266   6
   0  -3  -9 22751.5 1780.43   6
   0   3  -9 19309.0 1579.18   2
   0   3  -9 18650.0 1488.85   9
   0  -3  -9 18749.6 1406.34   5
   0  -3  -8 121.140 210.515   8
   0  -3  -8 123.781 400.273   6
   0   3  -8-62.1477 338.391   9
   0  -3  -8 126.098 276.106   5
   0   3  -8 81.5555 372.695   2
   0   3  -7 32034.5 1732.22   9
   0  -3  -7 29389.4 1558.40   5
   0  -3  -7 31616.7 1940.26   6
   0  -3  -7 28801.5 1275.84   8
   0   3  -7 34279.7 1926.82   2
   0  -3  -6 776.224 473.455   6
   0  -3  -6 591.391 278.357   5
   0   3  -6 522.403 433.674   2
   0   3  -6 506.681 407.388   9
   0  -3  -6 27.6374 230.437   8
   0   3  -5 32073.1 1690.91   2
   0   3  -5 33297.1 1612.59   9
   0  -3  -5 29513.2 1303.99   5
   0  -3  -5 33561.2 1779.73   6
   0  -3  -5 32296.0 1421.43   8
   0   3  -4 196.280 291.093   2
   0  -3  -4 184.155 200.366   5
   0   3  -4 391.079 304.023   9
   0  -3  -4 177.058 258.513   8
   0  -3  -4-72.6554 309.784   6
   0   3  -3 57856.6 2068.09   2
   0  -3  -3 56244.1 2102.53   6
   0   3  -3 55837.2 1645.43   4
   0  -3  -3 50258.3 1401.20   5
   0   3  -2 146.686 182.913   4
   0   3  -2 306.417 291.749   2
   0  -3  -2 512.158 334.169   6
   0  -3  -2 126.889 68.1121   5
   0   3  -1 97510.8 2431.39   4
   0  -3  -1 96310.7 2771.18   3
   0   3  -1 94022.3 2581.14   2
   0  -3  -1 95431.1 2703.50   6
   0  -3   0 632.596 365.310   3
   0  -3   0 54.4223 232.107   6
   0   3   0 60.6389 170.273   4
   0   3   0 121.430 223.825   2
   0  -3   1 88424.9 2067.94   5
   0   3   1 94798.8 2315.66   2
   0  -3   1 98793.9 2712.05   3
   0   3   1 94190.6 2551.22   4
   0   3   2 378.181 279.802   4
   0   3   2 386.576 194.992   2
   0  -3   2 412.604 263.659   3
   0   3   3 54008.1 1630.62   1
   0  -3   3 58470.6 2057.42   3
   0   3   3 55626.6 2037.20   4
   0   3   4 139.142 157.502   1
   0   3   4 449.272 337.022   4
   0   3   5 29701.4 1160.26   1
   0  -3   5 34114.0 1696.19   3
   0   3   5 34701.1 1738.47   4
   0  -3   6 463.965 466.347   3
   0   3   6 502.008 433.506   4
   0   3   6 391.810 220.384   1
   0  -3   7 34646.7 1888.01   3
   0   3   7 34033.7 1868.16   4
   0   3   7 29864.2 1240.89   1
   0   3   8 82.7194 215.427   1
   0  -3   8 622.082 480.282   3
   0   3   8 457.563 380.057   4
   0  -3   9 21099.5 1637.70   3
   0   3   9 18270.9 1539.10   4
   0   3  10 123.054 465.613   4
   0  -3  10-561.676 485.375   3
   0   3  11 68955.0 3312.06   4
   0  -3  11 72862.2 3423.77   3
   0   3  12 115.071 479.124   4
   0  -3  12 8.16237 478.547   3
   0  -3  13 8498.84 1271.44   3
   0   3  13 7707.41 1230.31   4
   0   3  14-275.040 517.393   4
   0  -3  14 1491.60 571.723   3
   0   4 -14-417.052 443.239   9
   0   4 -13 1085.03 613.275   9
   0  -4 -13 341.823 696.047   6
   0   4 -13-666.532 446.823   2
   0  -4 -12 1987.15 845.685   6
   0   4 -12 1835.86 777.136   2
   0   4 -12 2356.44 668.201   9
   0   4 -11-274.977 437.201   2
   0  -4 -11 887.704 643.499   6
   0   4 -11 39.7882 350.484   9
   0  -4 -10 939.014 564.185   6
   0   4 -10 52.5604 376.340   9
   0   4 -10 116.888 395.691   2
   0   4  -9 116.626 376.058   2
   0   4  -9 82.2077 392.015   9
   0  -4  -9-20.2986 524.790   6
   0  -4  -8 12674.9 1381.46   6
   0   4  -8 10429.3 1103.51   9
   0   4  -8 10228.9 1168.11   2
   0  -4  -7-14.7251 249.552   8
   0  -4  -7-183.837 370.746   6
   0   4  -7 380.795 343.295   2
   0   4  -7 39.4933 324.931   9
   0  -4  -6 5956.04 906.316   6
   0   4  -6 6821.51 880.206   2
   0  -4  -6 4890.75 654.867   8
   0   4  -6 4906.86 726.705   9
   0   4  -5 741.135 368.739   9
   0   4  -5-62.1830 353.414   2
   0  -4  -5 531.131 459.651   6
   0  -4  -5 303.929 279.128   8
   0   4  -4 6231.77 768.659   9
   0   4  -4 6141.38 814.317   2
   0  -4  -4 5462.07 844.539   6
   0  -4  -3 1038.92 536.266   6
   0   4  -3 367.436 255.733   4
   0   4  -3 417.468 411.829   2
   0   4  -2 15307.8 889.259   4
   0   4  -2 16130.0 1072.24   2
   0  -4  -2 15725.7 1123.25   6
   0  -4  -2 15770.1 1136.78   3
   0   4  -1 17.1310 199.090   4
   0  -4  -1 532.272 408.618   3
   0   4  -1 196.119 321.643   2
   0  -4  -1-334.971 322.699   6
   0  -4   0 62091.0 2222.51   6
   0   4   0 62545.9 2063.59   4
   0   4   0 63224.9 2065.91   2
   0  -4   0 62994.5 2381.58   3
   0   4   1 425.589 249.764   2
   0  -4   1-84.8623 99.7056   5
   0   4   1 128.064 253.396   4
   0  -4   1 91.0074 414.622   3
   0  -4   1-4.27827 304.797   6
   0   4   2 14892.0 823.789   2
   0   4   2 15122.3 1050.78   4
   0  -4   2 16889.1 1183.20   3
   0  -4   3 303.356 495.810   3
   0   4   3 561.157 367.682   4
   0   4   3 243.692 220.966   2
   0   4   4 5543.87 465.304   2
   0   4   4 5892.89 747.111   4
   0  -4   4 4772.99 736.623   3
   0   4   5 184.981 380.835   4
   0  -4   5 318.552 493.774   3
   0   4   5-134.209 212.549   1
   0   4   6 5075.95 511.763   1
   0   4   6 6025.01 810.073   4
   0  -4   6 6570.21 885.782   3
   0   4   7 310.981 182.545   1
   0   4   7 237.406 420.795   4
   0  -4   7 1218.53 593.924   3
   0   4   8 12564.8 1253.80   4
   0  -4   8 13342.4 1296.29   3
   0   4   9 779.779 506.069   4
   0  -4   9 794.734 501.969   3
   0   4  10 174.822 398.739   4
   0  -4  10 759.341 556.823   3
   0   4  11-281.476 494.032   4
   0  -4  11-197.241 444.040   3
   0  -4  12 1599.64 742.021   3
   0   4  12 2706.69 769.742   4
   0  -4  13 2235.69 795.512   3
   0   4  13 320.946 585.029   4
   0   5 -13 1439.19 634.710   9
   0  -5 -12 202.304 523.778   6
   0   5 -12 166.482 444.938   9
   0   5 -12 1255.33 596.253   2
   0   5 -11 14164.3 1641.60   2
   0   5 -11 11860.4 1435.07   9
   0  -5 -11 13295.6 1665.74   6
   0   5 -10-25.5149 503.222   2
   0  -5 -10 687.716 550.731   6
   0   5 -10 4.28779 381.390   9
   0   5  -9 1817.13 603.630   9
   0  -5  -9 889.452 476.720   6
   0   5  -9 1275.59 670.640   2
   0   5  -8-290.176 398.984   9
   0   5  -8-102.084 369.020   2
   0  -5  -7 30651.9 2136.99   6
   0   5  -7 31608.7 2084.38   2
   0  -5  -7 27726.0 1684.26   8
   0   5  -7 30206.0 1972.95   9
   0  -5  -6-520.374 450.218   6
   0  -5  -6 59.7236 322.885   8
   0   5  -6-74.8587 348.170   2
   0   5  -6-94.9575 382.748   9
   0  -5  -5 15547.0 1411.32   6
   0  -5  -5 10373.0 1049.67   8
   0   5  -5 14401.8 1317.60   9
   0   5  -5 13090.0 1229.62   2
   0   5  -4-8.88799 388.181   2
   0  -5  -4 513.735 426.904   6
   0   5  -4-250.856 220.276   4
   0  -5  -3 12726.6 1184.82   6
   0   5  -3 15306.8 1202.12   2
   0   5  -3 12293.8 898.617   4
   0  -5  -2 935.171 486.468   6
   0   5  -2 539.783 365.189   2
   0   5  -2 101.728 244.065   4
   0  -5  -2 114.616 491.289   3
   0   5  -1 22623.1 1237.50   4
   0  -5  -1 20840.3 1417.00   6
   0  -5  -1 19941.0 1478.93   3
   0   5  -1 23755.6 1374.53   2
   0  -5   0 1044.43 391.181   6
   0   5   0 31.7165 309.672   2
   0   5   0 127.261 267.071   4
   0  -5   0 335.291 484.673   3
   0   5   1 19954.0 1269.90   4
   0  -5   1 21579.6 1372.28   6
   0   5   1 23302.0 1238.30   2
   0  -5   1 20528.2 1511.47   3
   0   5   2 229.875 338.469   4
   0  -5   2 854.585 470.524   6
   0  -5   2-75.5858 429.955   3
   0   5   2-39.2388 258.267   2
   0   5   3 12675.9 816.798   2
   0   5   3 11684.5 1069.09   4
   0  -5   3 14716.9 1272.64   3
   0  -5   4 858.830 513.720   3
   0   5   4 181.253 250.229   2
   0   5   4-133.787 329.986   4
   0   5   5 13523.0 1244.70   4
   0  -5   5 13781.0 1312.12   3
   0  -5   6 40.3003 499.471   3
   0   5   6 315.233 447.379   4
   0  -5   7 34095.0 2216.14   3
   0   5   7 29246.5 1945.21   4
   0   5   8-141.686 364.529   4
   0  -5   8 426.070 471.102   3
   0   5   9 1232.17 559.510   4
   0  -5   9 1102.87 599.013   3
   0  -5  10 572.529 584.107   3
   0   5  10 229.467 385.844   4
   0   5  11 14288.9 1597.37   4
   0  -5  11 15712.1 1731.05   3
   0  -5  12-602.496 618.745   3
   0   5  12 324.504 511.083   4
   0  -6 -11-424.702 505.667   6
   0   6 -11-175.444 472.032   2
   0   6 -11-556.077 523.474   9
   0  -6 -10 1569.13 803.743   6
   0   6 -10 1732.36 711.778   9
   0   6 -10 2894.09 865.774   2
   0   6  -9-751.710 496.244   2
   0   6  -9-344.914 415.804   9
   0   6  -8-291.666 418.842   2
   0  -6  -8 1137.50 833.859   6
   0   6  -8 265.190 452.631   9
   0  -6  -7 1081.84 648.370   6
   0   6  -7 291.782 385.002   9
   0   6  -7 620.842 476.551   2
   0  -6  -6 785.996 472.051   8
   0  -6  -6-266.253 447.804   6
   0   6  -6-337.091 452.595   9
   0   6  -6-389.197 372.803   2
   0  -6  -5 1123.45 559.705   6
   0   6  -5 638.725 376.754   2
   0   6  -5-319.941 373.441   9
   0  -6  -5 414.391 370.966   8
   0  -6  -4 320.690 461.067   6
   0   6  -4 820.237 476.034   2
   0  -6  -3 690.376 510.892   6
   0   6  -3 8.66593 229.203   4
   0   6  -3 26.8117 330.767   2
   0   6  -2 9851.49 1023.53   2
   0  -6  -2 7479.39 1031.33   6
   0  -6  -2 7697.19 1054.43   3
   0   6  -2 7454.05 779.006   4
   0   6  -1 431.543 325.368   4
   0  -6  -1-864.024 586.962   3
   0  -6  -1 379.147 396.636   6
   0   6  -1 169.836 332.765   2
   0  -6   0 24905.2 1826.64   3
   0  -6   0 23626.4 1623.79   6
   0   6   0 25707.7 1505.59   2
   0   6   0 23781.2 1443.81   4
   0  -6   1 338.111 520.203   3
   0  -6   1-268.148 353.343   6
   0   6   1 139.917 297.298   4
   0   6   1 178.340 291.503   2
   0   6   2 7684.24 906.341   4
   0  -6   2 7363.32 1095.11   3
   0   6   2 7170.64 731.833   2
   0  -6   2 8221.27 961.671   6
   0   6   3-398.769 391.955   4
   0  -6   3 1038.96 519.736   6
   0   6   3-0.35222 244.015   2
   0  -6   3 752.059 593.753   3
   0  -6   4 266.421 504.282   3
   0   6   4 98.2607 374.992   4
   0   6   5 601.213 362.028   4
   0  -6   5 339.683 567.322   3
   0   6   6 1058.40 498.062   4
   0  -6   6 336.312 444.417   3
   0  -6   7-536.025 440.886   3
   0   6   7 220.948 362.683   4
   0   6   8-192.902 401.632   4
   0  -6   8-350.135 559.326   3
   0   6   9 434.731 484.241   4
   0  -6   9-309.249 648.684   3
   0  -6  10 522.402 609.533   3
   0   6  10 1603.89 729.821   4
   0  -6  11 460.923 613.974   3
   0   7 -10-533.931 524.803   9
   0  -7  -9 1305.08 678.039   6
   0   7  -9 669.989 540.640   9
   0   7  -9 459.820 475.182   2
   0  -7  -8 614.968 664.495   6
   0   7  -8 257.361 507.949   2
   0   7  -8-99.4016 514.796   9
   0   7  -7 2063.71 728.256   2
   0  -7  -7 1604.17 714.688   6
   0   7  -7 1747.58 677.757   9
   0   7  -6 854.776 567.975   2
   0  -7  -6-330.995 545.970   6
   0   7  -6-167.636 428.476   9
   0  -7  -5 3971.34 846.286   8
   0  -7  -5 4562.16 1007.10   6
   0   7  -5 4833.13 918.674   2
   0   7  -5 4305.04 908.577   9
   0  -7  -4 367.706 488.160   6
   0   7  -4 746.881 481.774   2
   0  -7  -3 2823.46 772.617   6
   0   7  -3 2265.96 634.008   2
   0   7  -2 65.8953 302.972   4
   0   7  -2-167.859 327.399   2
   0  -7  -1 2890.62 837.450   3
   0   7  -1 3784.97 616.576   4
   0   7  -1 4180.62 754.162   2
   0  -7  -1 4035.58 878.607   6
   0  -7   0-155.735 406.448   6
   0  -7   0 110.180 498.767   3
   0   7   0 187.673 291.655   2
   0   7   0-155.560 277.743   4
   0   7   1 4574.72 677.575   2
   0   7   1 2769.14 591.400   4
   0  -7   1 3280.61 820.854   3
   0  -7   1 2798.44 684.882   6
   0   7   2 674.668 407.530   4
   0  -7   2 353.820 455.043   6
   0  -7   2 519.754 692.425   3
   0  -7   3 3125.12 957.841   3
   0   7   3 1882.57 570.641   4
   0  -7   3 2624.90 713.912   6
   0  -7   4 85.2730 416.286   6
   0   7   4-238.053 417.095   4
   0  -7   4 543.845 703.985   3
   0   7   5 4760.41 872.591   4
   0  -7   5 6044.28 1198.65   3
   0   7   6 313.936 412.316   4
   0  -7   6-2.07772 607.530   3
   0  -7   7 3451.14 985.267   3
   0   7   7 1746.17 703.644   4
   0   7   8 52.9877 443.854   4
   0  -7   8 250.491 694.459   3
   0   7   9 1326.31 642.581   4
   0  -7   9 1679.25 827.362   3
   0   8  -7 381.011 409.771   9
   0   8  -7-918.428 705.147   2
   0  -8  -7 217.190 526.346   6
   0  -8  -6 27.5013 623.556   6
   0   8  -6-445.324 613.622   2
   0   8  -6-61.9063 432.763   9
   0  -8  -5 698.057 560.162   6
   0   8  -5-246.300 422.426   2
   0   8  -5 399.633 416.062   9
   0  -8  -4 1603.88 734.776   6
   0  -8  -4 1541.12 766.589   8
   0   8  -4 2296.14 725.334   9
   0   8  -4 2818.83 750.841   2
   0  -8  -3-45.0820 469.668   6
   0   8  -3-177.091 335.341   2
   0   8  -2 639.956 439.889   2
   0  -8  -2-170.238 433.090   6
   0  -8  -1 130.848 348.503   6
   0  -8  -1-77.2296 682.534   3
   0  -8   0 2518.69 741.256   6
   0   8   0 3400.25 691.134   4
   0  -8   0 2852.68 898.481   3
   0  -8   1 1095.65 579.748   6
   0   8   1 378.452 337.441   4
   0  -8   1 689.268 643.484   3
   0  -8   2 630.649 639.153   3
   0   8   2 145.732 384.783   4
   0  -8   3 81.0157 660.181   3
   0   8   3 98.3591 384.773   4
   0  -8   4 3564.44 1016.77   3
   0   8   4 2472.87 732.481   4
   0   8   5 640.882 508.869   4
   0  -8   5-640.908 820.831   3
   0  -8   6 154.862 645.072   3
   0   8   6 191.087 386.880   4
   0  -9  -3 656.441 724.397   6
   0  -9  -3-202.370 637.604   8
   0  -9  -2 961.201 570.029   6
   0  -9   0-1175.25 937.849   3
   0  -9   1 1812.91 892.341   3
   0  -9   2-35.8192 704.404   3
   0   9   3 767.669 541.973   4
  -1   0 -15-713.581 543.452   9
   1   0 -15 115.051 455.178   9
  -1   0 -14 551.277 510.110   9
   1   0 -14 27.6334 526.517   9
   1   0 -13 959.878 580.041   9
  -1   0 -13-336.116 521.330   5
  -1   0 -13-216.943 403.625   9
  -1   0 -12 316.946 362.587   9
  -1   0 -12-71.8908 370.041   5
   1   0 -12 720.815 584.557   9
  -1   0 -11-146.503 372.227   5
  -1   0 -11 491.971 469.590   9
   1   0 -11 152.138 375.559   9
   1   0 -10-76.8361 339.422   6
  -1   0 -10 549.066 499.614   5
   1   0 -10-104.617 362.209   9
  -1   0 -10 460.150 367.010   9
  -1   0  -9 729.472 413.233   9
   1   0  -9 69.2784 413.208   9
   1   0  -9 171.565 369.674   6
  -1   0  -9-154.139 353.636   5
  -1   0  -8 6.59892 313.130   2
   1   0  -8 158.156 324.296   6
  -1   0  -8 110.119 416.291   5
   1   0  -8-278.788 308.732   9
  -1   0  -8 500.682 384.049   9
   1   0  -7 19.4462 299.577   6
  -1   0  -7 264.591 386.480   9
   1   0  -7-89.2003 293.439   9
  -1   0  -7 297.855 335.067   5
   1   0  -7 204.474 314.320   5
  -1   0  -7 233.561 274.460   2
  -1   0  -7 278.592 345.905   6
   1   0  -6 229.439 282.454   5
  -1   0  -6-120.968 241.979   2
   1   0  -6 457.750 336.544   9
  -1   0  -6 44.6300 325.272   6
   1   0  -6 235.873 288.147   6
  -1   0  -6 168.583 249.180   9
  -1   0  -6-237.308 257.717   5
   1   0  -5-47.8786 223.754   6
  -1   0  -5 296.124 244.758   9
   1   0  -5-124.456 278.240   9
  -1   0  -5 58.4358 233.522   5
   1   0  -5-60.6748 273.751   5
  -1   0  -5 91.6740 195.483   2
  -1   0  -5 95.6465 285.198   6
   1   0  -4 195.934 221.686   9
  -1   0  -4 176.119 249.117   6
   1   0  -4-95.6165 198.630   6
   1   0  -4 154.892 96.0820  10
  -1   0  -4 333.758 264.132   5
  -1   0  -4 196.137 174.414   2
   1   0  -4 25.5673 180.790   5
  -1   0  -4 56.7226 191.683   9
  -1   0  -3 93.4516 136.007   8
   1   0  -3-3.96517 152.255   6
  -1   0  -3-158.755 188.008   6
   1   0  -3 49.4186 106.895  10
  -1   0  -3 29.6391 172.545   5
  -1   0  -3 156.896 153.297   2
   1   0  -3-7.54866 184.083   9
  -1   0  -3 137.622 167.000   9
  -1   0  -2 102.610 69.9349  10
  -1   0  -2 204.100 136.408   5
   1   0  -2 18.7842 84.2997   3
   1   0  -2 44.2315 124.172   6
  -1   0  -2-4.09762 102.211   9
  -1   0  -2 15.0009 149.546   6
  -1   0  -2 123.803 108.110   8
   1   0  -2 282.453 172.885   9
   1   0  -2 54.6993 90.9709  10
  -1   0  -2 112.938 101.646   2
   1   0   2 141.910 131.818   7
   1   0   2-2.27167 108.891   8
   1   0   2 213.151 93.2013   4
   1   0   2 215.357 108.092   2
  -1   0   2 172.781 117.554   3
   1   0   2 98.3614 80.0750  10
   1   0   2 123.540 132.354   6
  -1   0   2 299.217 124.678   6
   1   0   2 237.811 152.624   5
  -1   0   2 63.1495 82.4488  10
  -1   0   2 143.355 123.790   9
   1   0   2 141.119 106.391   9
   1   0   3 73.3978 190.422   7
   1   0   3 206.564 160.323   2
  -1   0   3 60.6835 99.0481  10
   1   0   3 149.549 85.6067  10
  -1   0   3 118.001 164.389   3
  -1   0   4 60.3045 191.852   3
  -1   0   4 141.576 87.7792  10
   1   0   4-48.7079 190.477   7
   1   0   4 147.887 76.9620  10
  -1   0   5 27.7579 95.3994   8
  -1   0   5 66.3243 77.3718  10
   1   0   5 12.8501 199.377   7
   1   0   5-46.7073 62.4285  10
  -1   0   5 348.478 189.836   3
  -1   0   6 138.453 127.245   8
  -1   0   6 623.987 334.028   3
   1   0   6 499.915 298.070   7
  -1   0   6 56.2922 65.3478  10
  -1   0   7 298.822 234.382   7
  -1   0   7 610.823 370.483   3
   1   0   7 276.838 267.055   7
  -1   0   8 276.068 204.298   7
   1   0   8 106.724 312.917   7
  -1   0   8 52.2110 334.440   3
   1   0   8 212.410 401.318   3
  -1   0   9 553.463 392.364   3
   1   0   9 210.191 313.395   7
   1   0   9 31.1898 376.662   3
  -1   0   9-25.2958 196.177   7
   1   0  10-297.127 330.566   4
   1   0  10-155.192 264.838   7
  -1   0  10 729.623 402.154   3
   1   0  10 424.070 472.491   3
  -1   0  11 132.906 384.592   3
   1   0  11 156.136 275.775   4
   1   0  11 291.034 303.489   7
  -1   0  11-472.196 415.992   1
   1   0  11-27.2048 373.617   3
  -1   0  12 47.7891 388.554   1
   1   0  12 528.227 477.160   3
  -1   0  12-513.481 495.427   3
   1   0  12 7.49596 328.043   4
  -1   0  13 81.1635 405.233   1
  -1   0  13-42.6947 440.898   3
   1   0  13 46.7554 447.501   3
   1   0  14 722.438 508.196   3
  -1   0  14-370.721 445.345   3
   1   0  15-1321.08 673.101   3
  -1   1 -15 83.4475 483.938   9
   1   1 -15-441.587 541.993   9
   1  -1 -15 998.002 607.831   9
   1   1 -14 4391.51 984.875   9
   1  -1 -14 5394.55 1039.30   9
  -1   1 -14 4528.08 951.165   9
   1   1 -13 1622.29 684.702   9
  -1  -1 -13 590.641 461.948   5
  -1   1 -13 977.561 612.086   9
  -1  -1 -13 1088.83 650.907   9
   1  -1 -13 1036.05 598.043   6
   1  -1 -13 1304.45 615.272   9
   1   1 -12 4578.38 920.873   9
   1  -1 -12 5856.20 1014.74   6
  -1   1 -12 4160.63 866.447   5
  -1  -1 -12 4957.70 883.514   9
  -1  -1 -12 4706.71 881.799   5
   1  -1 -12 4441.49 875.799   9
  -1   1 -12 3784.34 738.065   9
  -1  -1 -11 1562.53 527.952   5
  -1  -1 -11 1184.34 466.736   6
  -1  -1 -11 2003.07 610.841   9
   1  -1 -11 1983.85 673.840   9
  -1   1 -11 2325.50 588.531   9
  -1   1 -11 3072.93 718.149   5
   1   1 -11 3351.78 748.221   9
   1  -1 -11 1570.12 618.108   6
   1  -1 -10 23000.9 1719.18   9
  -1   1 -10 23075.4 1657.58   2
  -1  -1 -10 24176.1 1740.89   5
   1  -1 -10 24361.3 1774.84   6
   1   1 -10 25601.9 1770.67   9
  -1   1 -10 21375.1 1693.95   5
  -1  -1 -10 26011.4 1893.45   6
  -1   1 -10 26282.8 1717.84   9
  -1  -1 -10 23105.1 1632.24   9
  -1   1  -9 432.557 385.605   9
  -1  -1  -9 486.858 376.647   9
  -1  -1  -9 1016.61 594.256   6
  -1  -1  -9 461.693 378.056   5
   1   1  -9 301.079 424.895   9
  -1   1  -9 1106.28 479.895   5
   1  -1  -9 746.297 447.426   9
  -1   1  -9 286.848 351.703   2
   1  -1  -9 247.022 412.610   6
   1   1  -8 46039.8 2154.82   9
  -1   1  -8 43882.3 2180.32   5
  -1  -1  -8 43778.6 2136.85   5
  -1   1  -8 48060.7 2082.40   9
  -1  -1  -8 40761.8 2000.16   9
   1  -1  -8 43692.8 2167.94   6
  -1  -1  -8 45396.2 2244.78   6
   1  -1  -8 43637.9 2132.37   9
  -1   1  -8 42766.2 2065.39   2
   1  -1  -7 21153.7 1331.62   5
  -1  -1  -7 21801.4 1019.85   8
  -1   1  -7 22564.8 1370.87   2
  -1   1  -7 22320.9 1288.95   9
   1   1  -7 21891.3 1402.83   2
  -1  -1  -7 21901.2 1432.95   6
  -1   1  -7 22231.6 1400.20   5
   1  -1  -7 22023.7 1401.54   9
   1  -1  -7 20840.3 1357.59   6
  -1  -1  -7 20383.4 1327.55   5
  -1  -1  -7 22708.9 1339.44   9
   1   1  -7 21889.9 1365.83   9
  -1  -1  -6 65946.8 2333.72   5
   1  -1  -6 62729.9 2339.32   6
   1   1  -6 66722.2 2353.53   9
  -1   1  -6 64083.2 2302.57   2
  -1  -1  -6 61693.5 1848.27   8
  -1  -1  -6 61556.4 2390.95   6
  -1   1  -6 66816.3 2210.06   9
   1  -1  -6 62471.1 2339.69   9
  -1   1  -6 65869.8 2376.83   5
   1  -1  -6 59611.6 2196.23   5
  -1  -1  -6 63831.8 2245.75   9
   1   1  -6 64421.6 2352.80   2
  -1  -1  -5 96002.4 2911.34   6
  -1  -1  -5 95099.6 2747.99   5
   1  -1  -5 86719.3 1908.72  10
  -1  -1  -5 98619.8 2760.67   9
   1   1  -5 95980.5 2861.63   2
   1  -1  -5 94472.2 2702.50   5
   1  -1  -5 97551.6 2847.26   6
  -1  -1  -5 96399.3 2394.91   8
   1   1  -5 99088.2 2846.78   9
  -1   1  -5 100646. 2814.56   2
  -1   1  -5 102172. 2677.59   9
   1  -1  -5 98012.1 2852.82   9
  -1   1  -5 99901.4 2862.97   5
   1   1  -4 19674.0 998.311   9
  -1   1  -4 19591.7 918.365   9
  -1  -1  -4 18087.8 1024.79   6
   1   1  -4 18308.6 998.313   2
   1  -1  -4 18705.0 999.904   6
  -1   1  -4 18478.1 970.499   5
   1  -1  -4 18101.7 917.080   5
   1  -1  -4 17347.5 958.531   9
  -1  -1  -4 17854.9 917.419   5
  -1  -1  -4 19763.2 985.800   9
   1  -1  -4 14710.1 466.612   8
  -1  -1  -4 16976.8 559.262  10
  -1  -1  -4 17680.2 794.719   8
   1  -1  -4 17664.1 592.572  10
  -1   1  -4 18839.3 969.518   2
  -1   1  -3 129874. 2995.04   2
   1  -1  -3 132033. 3074.46   9
   1  -1  -3 121940. 2382.23   8
  -1   1  -3 132649. 2844.20   9
   1  -1  -3 127995. 3055.57   6
  -1  -1  -3 119798. 2535.62  10
   1   1  -3 130061. 3111.48   2
   1  -1  -3 123270. 2563.09  10
   1   1  -3 133228. 3038.08   9
  -1  -1  -3 123971. 2869.01   5
  -1   1  -3 130845. 3001.13   5
  -1  -1  -3 124923. 3091.36   6
  -1  -1  -3 132112. 2845.05   8
   1  -1  -2 143463. 3149.65   6
  -1  -1  -2 148068. 3081.40   8
  -1   1  -2 148225. 2990.77   7
  -1  -1  -2 133637. 2882.76  10
  -1  -1  -2 138989. 2938.78   5
   1   1  -2 143923. 3184.06   2
  -1   1  -2 138687. 3021.88   5
   1  -1  -2 141663. 3034.85   1
  -1  -1  -2 140279. 3172.46   6
  -1   1  -2 144073. 3088.05   2
  -1   1  -2 146590. 2915.98   9
   1   1  -2 149168. 3136.78   9
   1  -1  -2 150218. 3165.74   9
   1   1  -1 940261. 15919.8  10
  -1  -1  -1 901006. 15828.0  10
  -1  -1  -1 869628. 15834.9   4
  -1   1  -1 879247. 15782.0   3
  -1  -1  -1 944887. 15938.4   8
   1   1  -1 887900. 15834.3   2
   1  -1  -1 915408. 15748.7   1
   1  -1  -1 904052. 15853.0   6
  -1   1  -1 891732. 15639.1   5
  -1  -1  -1 880881. 15803.4   6
  -1   1  -1 891669. 15779.3   2
   1  -1  -1 939934. 15545.6   3
   1   1  -1 904894. 15772.8   4
   1   1  -1 920603. 15765.2   3
   1   1   0 30857.1 839.339   2
   1  -1   0 32508.4 928.910   1
  -1  -1   0 33471.0 1011.85   3
   1   1   0 32441.1 943.147   4
  -1  -1   0 32514.0 964.474   4
  -1   1   0 31648.7 918.698   1
   1   1   0 34718.0 1023.26   3
   1   1   0 32042.0 1005.75  10
  -1   1   0 31551.3 825.975   3
  -1  -1   0 32149.4 822.571   6
  -1  -1   0 32804.4 1036.39  10
   1   1   0 33687.5 829.579   6
   1   1   1 909798. 16029.5   6
  -1   1   1 919170. 15731.6   3
   1  -1   1 902500. 16041.7   1
   1  -1   1 944229. 16042.6   3
  -1  -1   1 899735. 16002.6   3
  -1  -1   1 898526. 16090.2   2
  -1  -1   1 908170. 16011.3   4
   1   1   1 919107. 16049.0  10
   1  -1   1 893653. 15848.9   5
  -1   1   1 970752. 16055.0   9
  -1  -1   1 952138. 16217.0  10
  -1   1   1 912103. 15962.7   1
   1   1   1 868253. 16005.6   4
   1   1   2 141054. 3080.78   4
  -1  -1   2 142694. 3042.76   3
   1   1   2 139234. 2916.34   5
   1  -1   2 144965. 3150.97   3
  -1  -1   2 144073. 3000.46   4
   1   1   2 147198. 2925.31  10
  -1   1   2 144232. 2915.04   5
   1   1   2 145224. 3093.90   8
  -1   1   2 142644. 2997.11   1
  -1  -1   3 132447. 3015.93   3
   1   1   3 130029. 2554.75   1
   1   1   3 131385. 3024.99   4
   1   1   3 128287. 2519.18   2
  -1  -1   3 134494. 2840.96   6
  -1   1   3 132191. 2944.93   1
   1  -1   3 133034. 3113.25   3
  -1   1   4 20271.6 944.055   1
  -1  -1   4 20852.8 992.283   3
   1   1   4 20114.1 981.048   4
   1   1   4 19787.8 721.145   2
   1  -1   4 21203.4 1048.39   3
   1  -1   4 21255.4 870.060   7
  -1   1   5 97794.6 2709.23   1
   1   1   5 98508.9 2758.76   4
   1  -1   5 100022. 2885.42   3
   1  -1   5 100237. 2494.25   7
  -1  -1   5 102698. 2810.50   3
  -1  -1   6 68636.0 2294.88   3
   1   1   6 65721.3 2227.75   4
  -1   1   6 64183.5 2184.43   1
   1  -1   6 65517.2 2356.75   3
   1  -1   6 66429.6 1981.90   7
  -1   1   7 24545.3 1318.78   1
   1  -1   7 22588.1 1085.69   7
   1   1   7 23855.2 1319.65   4
   1  -1   7 24172.6 1429.87   3
  -1   1   7 19125.7 709.318   8
  -1  -1   7 24395.3 1371.70   3
   1  -1   8 46434.4 1713.61   7
   1   1   8 45036.5 2010.50   4
  -1  -1   8 49747.8 2139.81   3
   1  -1   8 43702.2 1307.52  10
  -1   1   8 46776.1 2033.93   1
  -1   1   8 46139.7 1992.42   3
   1  -1   8 49011.5 2223.89   3
   1   1   9 612.971 344.484   1
   1  -1   9 693.779 300.233   7
   1   1   9 426.109 341.442   7
  -1   1   9 657.941 411.538   1
   1   1   9 1257.09 435.991   4
   1  -1   9 1176.21 592.275   3
  -1   1   9 1176.24 435.908   3
  -1  -1   9 783.974 442.236   3
   1   1  10 22986.0 1428.91   1
   1   1  10 26906.4 1677.33   4
   1  -1  10 26124.9 1810.58   3
  -1  -1  10 26712.5 1740.92   3
  -1   1  10 24927.5 1622.98   3
  -1   1  10 25899.9 1650.87   1
   1  -1  10 22860.0 1254.60   7
   1   1  10 22215.2 1493.52   7
   1   1  11 2657.04 574.965   7
   1  -1  11 2105.37 475.686   4
  -1   1  11 2269.17 605.575   3
   1   1  11 2210.38 624.878   3
   1  -1  11 3710.84 782.999   3
   1   1  11 1811.37 480.710   1
  -1   1  11 2079.39 645.050   1
   1   1  11 3184.79 685.809   4
  -1  -1  11 3110.73 694.025   3
  -1  -1  12 6847.83 1014.51   3
   1  -1  12 3492.57 820.644   3
  -1   1  12 5458.33 867.496   1
  -1   1  12 4155.89 777.160   3
   1   1  12 5174.61 920.197   3
   1   1  12 4910.84 851.809   4
   1   1  13 1140.66 563.470   3
   1  -1  13 1361.01 687.237   3
   1   1  13 1131.23 514.887   4
  -1   1  13 924.702 470.310   4
  -1   1  13 1134.00 534.424   3
  -1  -1  13 564.133 404.889   3
   1  -1  14 6143.63 1126.98   3
  -1  -1  14 4183.38 916.936   3
  -1   1  14 5133.17 986.347   4
  -1  -1  14 5474.93 1034.81   1
   1   1  14 5848.10 1079.75   3
   1  -1  15-1114.25 783.267   3
   1  -2 -15 1037.72 624.958   6
  -1   2 -15-12.4633 427.054   9
   1   2 -14 521.248 437.784   9
   1  -2 -14-856.898 661.710   6
  -1   2 -14 165.187 419.842   9
  -1   2 -13 999.898 566.730   9
   1   2 -13 518.316 456.808   9
   1  -2 -13 1274.65 691.164   6
  -1  -2 -13 607.403 596.101   6
  -1  -2 -12 13707.2 1480.33   5
  -1   2 -12 14083.9 1479.18   2
   1  -2 -12 13567.1 1560.55   6
   1   2 -12 14230.1 1486.07   9
  -1   2 -12 14684.7 1429.02   9
  -1  -2 -12 13279.5 1571.23   6
  -1   2 -11 1311.67 576.908   5
   1  -2 -11 2376.08 701.779   6
  -1   2 -11 1417.15 529.075   9
  -1  -2 -11 969.263 468.667   5
  -1  -2 -11 1893.04 704.428   6
   1   2 -11 1921.23 571.777   9
  -1   2 -11 270.097 483.382   2
  -1  -2 -10 17469.6 1614.62   6
  -1   2 -10 16261.9 1361.76   9
   1  -2 -10 16923.4 1497.07   9
  -1   2 -10 18359.5 1542.99   5
  -1   2 -10 15244.4 1400.89   2
   1   2 -10 16804.1 1462.28   9
   1  -2 -10 17232.8 1577.87   6
  -1  -2 -10 15366.8 1375.58   5
   1   2  -9 3137.59 686.354   2
   1   2  -9 3549.35 690.585   9
   1  -2  -9 3041.34 661.694   6
  -1   2  -9 3962.71 710.701   2
  -1   2  -9 4660.37 754.861   5
   1  -2  -9 3459.83 708.412   9
  -1  -2  -9 3695.65 782.846   6
  -1   2  -9 3085.41 600.598   9
  -1  -2  -9 2958.42 412.566   8
  -1  -2  -9 2598.67 590.701   5
   1  -2  -8 9209.05 1038.59   6
  -1  -2  -8 8824.63 1043.68   6
   1   2  -8 9908.08 1070.81   2
  -1   2  -8 10830.6 1070.20   5
  -1  -2  -8 9918.03 987.271   5
  -1   2  -8 9223.45 1018.53   2
  -1  -2  -8 8220.22 661.551   8
   1  -2  -8 9723.04 1032.54   9
   1   2  -8 8684.59 960.884   9
  -1   2  -8 10406.8 973.496   9
   1  -2  -7 2832.75 632.233   9
  -1   2  -7 2642.93 562.010   2
  -1  -2  -7 1949.32 464.383   5
   1  -2  -7 2087.42 225.204   8
   1  -2  -7 2632.09 596.900   6
   1  -2  -7 1747.38 200.610  10
  -1   2  -7 2204.05 503.047   9
  -1  -2  -7 2887.63 409.733   8
   1   2  -7 3180.52 644.274   2
  -1   2  -7 2469.90 520.200   5
  -1  -2  -7 2111.99 556.275   6
   1   2  -7 1965.36 483.552   9
  -1  -2  -6 27238.1 1591.54   6
   1   2  -6 25737.5 1421.88   9
  -1   2  -6 25198.8 1439.77   2
  -1   2  -6 25669.4 1428.65   5
   1   2  -6 26543.6 1517.60   2
  -1  -2  -6 19218.6 778.155  10
  -1  -2  -6 21573.4 1062.33   8
   1  -2  -6 22282.5 839.474  10
  -1   2  -6 25509.8 1331.32   9
  -1  -2  -6 24562.9 1327.18   5
   1  -2  -6 24427.2 1510.77   6
   1  -2  -6 21412.5 779.715   8
   1  -2  -5 16528.5 690.330   8
  -1   2  -5 18687.8 1112.91   5
  -1  -2  -5 16346.1 988.411   5
   1   2  -5 17557.6 1118.99   9
  -1   2  -5 16590.1 1103.99   2
  -1  -2  -5 17458.0 1198.58   6
   1  -2  -5 16142.6 1144.34   6
   1   2  -5 16835.0 1150.24   2
   1   2  -5 14978.4 617.986   7
  -1   2  -5 18057.4 1016.03   9
  -1  -2  -5 16401.9 904.214   8
   1  -2  -4 2256.31 316.713   8
   1   2  -4 1739.19 397.112   9
  -1   2  -4 2198.18 363.738   9
  -1  -2  -4 2111.64 454.089   6
  -1  -2  -4 1698.28 315.633   5
  -1   2  -4 1847.22 400.497   2
  -1  -2  -4 1970.35 367.611   8
   1   2  -4 1981.08 454.740   2
   1  -2  -4 2404.27 557.436   6
  -1   2  -4 1500.84 336.123   5
  -1  -2  -3 67119.6 2164.77   6
  -1   2  -3 67439.9 2074.71   2
  -1   2  -3 65849.9 1925.91   5
  -1  -2  -3 63914.4 1760.32   5
   1  -2  -3 67246.9 2135.43   6
   1   2  -3 69051.5 2119.03   9
  -1   2  -3 67059.7 1916.32   9
   1   2  -3 70850.2 2187.86   2
  -1  -2  -3 65396.5 2012.15   8
  -1  -2  -3 63378.0 1483.47   1
  -1  -2  -2 22553.7 804.906   5
   1   2  -2 24955.2 971.245   4
   1   2  -2 27460.4 1160.88   2
  -1   2  -2 23990.9 1056.63   2
  -1  -2  -2 25268.2 1123.16   6
  -1   2  -2 24321.8 728.186   4
  -1  -2  -2 25036.5 719.116   1
  -1   2  -2 23753.3 908.477   5
   1  -2  -2 24646.6 1128.15   6
  -1  -2  -2 24584.8 1107.83   8
   1  -2  -1 54363.0 1685.79   6
   1   2  -1 54185.7 1540.61   4
  -1  -2  -1 52975.6 1582.98   6
  -1   2  -1 52839.1 1562.95   2
  -1  -2  -1 53284.9 1710.48   3
  -1  -2  -1 51534.7 1246.34   2
  -1  -2  -1 48693.2 1314.97   1
   1   2  -1 54130.3 1603.59   2
   1  -2  -1 53183.9 1503.57   3
  -1   2  -1 50212.4 1269.88   4
  -1   2  -1 50492.0 1264.48   5
  -1  -2   0 127594. 3056.83   3
  -1  -2   0 125224. 2765.32   6
   1   2   0 125370. 2753.41   2
   1  -2   0 125506. 2781.30   3
  -1   2   0 125483. 2745.18   4
   1   2   0 127776. 2878.48   4
  -1   2   0 126264. 2817.49   2
  -1  -2   1 55266.3 1679.37   3
  -1   2   1 53900.1 1599.91   4
   1  -2   1 50954.9 1256.59   5
  -1   2   1 51871.0 1521.27   1
   1  -2   1 53688.4 1551.52   3
   1   2   1 52953.0 1586.70   4
   1   2   1 50618.1 1275.50   2
   1  -2   1 53190.2 1354.12   4
   1  -2   2 25557.4 738.990   4
  -1  -2   2 25685.2 1099.05   3
  -1   2   2 25606.5 963.300   1
   1  -2   2 25910.7 1106.48   3
   1   2   2 25662.6 1072.57   4
  -1   2   2 24790.7 727.864   5
   1   2   2 22491.5 636.851   2
   1   2   3 65745.3 2040.29   4
   1  -2   3 69315.9 2120.64   3
   1  -2   3 64416.8 1459.93   4
   1   2   3 64398.7 1436.37   1
  -1  -2   3 68815.7 2065.83   3
  -1   2   3 64949.9 1794.04   1
   1  -2   4 2697.94 467.230   3
   1   2   4 1869.16 418.547   4
   1   2   4 1494.92 154.613   2
  -1   2   4 2131.73 330.575   1
  -1  -2   4 2398.94 411.218   3
   1  -2   4 1449.51 175.244   4
   1   2   4 1807.20 196.750   1
   1  -2   5 18502.5 1150.54   3
   1   2   5 18137.6 1114.41   4
  -1  -2   5 17262.4 1094.60   3
   1   2   5 15865.1 632.448   2
   1  -2   5 15451.7 641.720   4
  -1   2   5 18109.4 918.164   1
   1   2   5 16184.8 656.604   1
   1   2   6 24905.7 1407.32   4
  -1  -2   6 26439.5 1437.50   3
  -1   2   6 23598.2 1155.64   1
   1   2   6 24456.7 938.837   1
   1  -2   6 26284.5 1466.18   3
   1  -2   7 2278.70 621.379   3
   1   2   7 2662.82 557.148   4
  -1  -2   7 2697.96 582.513   3
   1   2   7 2761.47 377.200   1
  -1   2   7 2657.93 472.872   1
   1   2   8 8320.21 908.347   4
  -1   2   8 10220.3 849.171   1
  -1  -2   8 9727.39 1004.63   3
   1  -2   8 11135.4 1104.78   3
   1   2   8 9323.51 684.574   1
  -1  -2   9 4698.91 809.895   3
  -1   2   9 3130.95 539.818   1
   1   2   9 3711.72 496.276   1
   1   2   9 3156.63 641.617   4
   1  -2   9 4226.05 792.169   3
   1   2  10 18580.9 1478.44   4
  -1  -2  10 17988.7 1488.76   3
  -1   2  10 15603.1 1193.32   1
  -1   2  11 1425.85 516.541   4
   1  -2  11 2473.14 801.887   3
  -1  -2  11 2002.04 614.971   3
  -1   2  11 2083.72 558.210   3
   1   2  11 2198.61 606.622   4
  -1   2  11 1415.76 401.214   1
   1   2  12 16161.4 1523.01   4
  -1   2  12 14929.4 1522.54   4
   1   2  12 14258.6 1391.36   7
  -1   2  12 14820.1 1422.26   3
  -1  -2  12 17589.4 1672.12   3
   1  -2  12 16346.6 1624.84   3
   1   2  13 716.860 439.348   3
   1  -2  13-464.787 555.239   3
   1   2  13 708.475 433.329   4
  -1  -2  13 1299.71 564.547   3
  -1   2  13 1501.33 585.512   4
   1   2  14 737.047 512.682   4
   1  -2  14 715.788 563.355   3
  -1   2  14 93.2708 521.116   4
   1   2  14 554.126 496.122   3
  -1  -2  14 345.186 533.516   3
  -1   2  15 312.466 432.380   4
   1  -2  15-1233.75 727.277   3
  -1  -2  15 17.7740 478.406   3
   1   3 -14 1410.59 607.324   9
  -1  -3 -14 1546.83 728.671   6
  -1   3 -14 1065.78 435.852   9
  -1   3 -13 999.406 559.433   9
  -1  -3 -13 1453.30 728.722   6
   1  -3 -13-293.754 519.664   6
  -1   3 -13 1522.87 714.965   2
   1   3 -13-173.765 461.795   9
   1   3 -12 949.996 525.955   9
  -1   3 -12 1803.02 649.586   2
  -1   3 -12 1868.09 626.833   9
  -1  -3 -12 1158.14 616.128   5
  -1  -3 -12 1508.64 630.392   6
   1  -3 -12 1278.76 638.640   6
   1  -3 -11 193.032 527.382   6
  -1  -3 -11 564.533 474.509   5
   1   3 -11 1321.56 607.006   9
  -1   3 -11 71.7073 415.049   2
   1   3 -11 564.898 542.666   2
  -1  -3 -11 841.966 598.697   6
  -1   3 -11 740.661 467.807   9
  -1   3 -10 3372.65 756.956   5
   1  -3 -10 3397.83 870.436   6
  -1  -3 -10 3007.36 670.247   5
   1   3 -10 4414.44 873.739   2
   1   3 -10 3202.54 730.144   9
  -1  -3 -10 3824.94 863.364   6
  -1   3 -10 3284.30 737.574   2
  -1   3 -10 3109.24 688.386   9
  -1   3  -9 1149.65 426.076   9
  -1   3  -9 1044.43 432.683   5
   1   3  -9 2122.69 653.943   2
   1  -3  -9 835.589 583.693   6
  -1  -3  -9 611.410 421.321   5
   1   3  -9 777.711 449.794   9
  -1   3  -9 1013.79 530.392   2
  -1  -3  -9 1588.65 602.789   6
  -1   3  -8 2780.99 691.529   2
  -1  -3  -8 3244.89 468.927   8
   1   3  -8 3343.32 739.426   2
  -1  -3  -8 4561.56 810.140   6
   1   3  -8 3850.01 689.202   9
  -1   3  -8 3417.64 667.793   5
  -1   3  -8 2951.27 582.497   9
   1  -3  -8 3587.16 717.012   6
  -1  -3  -8 2751.15 569.852   5
   1   3  -7 5490.21 764.476   9
   1   3  -7 7367.82 934.025   2
   1  -3  -7 8320.61 1079.34   6
  -1   3  -7 7015.85 806.955   5
  -1  -3  -7 6000.74 913.539   6
   1  -3  -7 5852.85 485.009   8
  -1   3  -7 7176.70 903.964   2
  -1  -3  -7 5699.39 633.121   8
  -1  -3  -7 6641.45 779.970   5
   1  -3  -7 5503.87 507.041  10
  -1   3  -7 7309.33 807.433   9
   1  -3  -6 10282.5 693.190   8
  -1  -3  -6 11772.8 1117.09   6
  -1  -3  -6 11181.3 868.925   8
   1   3  -6 11494.6 1015.33   9
  -1   3  -6 11617.9 1059.51   2
   1  -3  -6 10588.5 1072.11   6
  -1   3  -6 11690.4 986.289   5
   1   3  -6 10452.5 1056.30   2
  -1  -3  -6 9082.66 796.777   5
  -1   3  -6 9018.45 865.561   9
   1  -3  -5 12649.4 808.290   8
   1   3  -5 11847.5 992.011   9
   1  -3  -5 12726.0 1144.26   6
  -1  -3  -5 11334.6 810.204   5
  -1   3  -5 12843.9 1060.69   2
  -1  -3  -5 12106.4 924.538   8
   1   3  -5 10699.8 992.581   2
  -1   3  -5 11740.0 899.218   5
  -1   3  -5 13884.0 972.759   9
  -1  -3  -5 14280.2 1157.91   6
  -1   3  -4 5730.84 618.337   9
  -1   3  -4 6385.44 699.604   2
   1   3  -4 5423.25 655.509   9
   1  -3  -4 6101.83 750.878   6
   1   3  -4 5886.27 724.887   2
  -1  -3  -4 6411.67 540.937   5
  -1  -3  -4 6691.35 762.249   6
  -1   3  -4 7082.42 643.524   5
  -1  -3  -4 6311.98 665.244   8
   1  -3  -3 6432.01 751.129   6
   1   3  -3 7627.56 743.594   2
  -1   3  -3 6918.33 442.431   4
  -1   3  -3 6059.65 529.627   5
   1   3  -3 6849.06 569.618   4
  -1   3  -3 6656.76 684.241   2
  -1  -3  -3 7716.63 754.361   6
  -1  -3  -3 5644.67 648.202   8
  -1  -3  -3 6397.23 454.973   5
   1   3  -2 34842.1 1487.91   2
   1   3  -2 31767.2 1278.04   4
  -1   3  -2 32497.9 1105.85   5
  -1   3  -2 32899.5 1425.50   2
  -1  -3  -2 33712.5 1478.88   6
  -1   3  -2 32588.0 1088.90   4
   1  -3  -2 33840.6 1383.36   3
   1  -3  -2 32301.2 1497.60   6
  -1  -3  -2 31456.4 962.154   5
   1  -3  -1 128998. 3252.47   3
   1   3  -1 127860. 3121.69   4
  -1  -3  -1 129243. 3454.51   3
  -1   3  -1 127565. 3193.64   2
   1  -3  -1 126896. 3359.40   6
  -1   3  -1 120805. 2849.07   4
  -1  -3  -1 128029. 3219.71   6
   1   3  -1 130205. 3216.32   2
  -1   3   0 8421.04 626.525   2
  -1  -3   0 7626.15 752.165   3
   1   3   0 8636.10 632.633   4
  -1   3   0 8085.06 574.560   4
   1  -3   0 8149.44 662.969   3
   1   3   0 7736.56 572.956   2
  -1  -3   0 6666.27 579.581   6
   1   3   1 125542. 3143.26   4
   1   3   1 124132. 2777.40   2
   1  -3   1 112361. 2457.96   5
  -1   3   1 124618. 2962.23   2
   1  -3   1 126805. 3142.69   3
  -1   3   1 125869. 3108.10   4
  -1  -3   1 121114. 2912.79   6
  -1  -3   1 123911. 3275.88   3
  -1   3   2 31793.1 1268.83   1
  -1   3   2 32395.3 1413.15   4
   1  -3   2 33329.9 1425.22   3
   1   3   2 31281.4 1376.76   4
  -1  -3   2 33670.1 1472.02   3
   1   3   2 30834.9 990.742   2
  -1  -3   3 6867.43 733.999   3
  -1   3   3 6883.29 578.465   1
  -1   3   3 5794.83 347.401   5
  -1   3   3 6156.27 680.775   4
   1  -3   3 7615.05 739.089   3
   1   3   3 6506.97 653.589   4
   1   3   3 6577.13 360.440   2
  -1   3   4 6101.37 540.088   1
   1   3   4 6470.07 702.864   4
   1   3   4 5124.59 294.175   2
  -1  -3   4 6168.74 743.589   3
   1  -3   4 6323.74 755.782   3
   1   3   4 5763.89 388.253   1
  -1   3   4 6730.09 755.177   4
  -1   3   5 12347.8 808.292   1
   1   3   5 13762.8 1066.04   4
  -1  -3   5 11756.0 1042.56   3
   1   3   5 11705.4 571.298   1
  -1   3   5 12950.2 1057.62   4
   1  -3   5 12664.1 1086.67   3
  -1   3   6 10589.7 761.617   1
   1   3   6 11080.2 1014.07   4
   1   3   6 9968.47 542.933   1
  -1  -3   6 14019.7 1147.47   3
   1   3   6 7101.39 430.784   2
  -1   3   6 9351.65 994.809   4
   1  -3   6 10937.6 1022.36   3
  -1   3   7 6784.47 645.200   1
   1  -3   7 5722.08 868.761   3
   1   3   7 5521.00 437.218   1
   1   3   7 7886.77 920.010   4
  -1  -3   7 7719.12 914.472   3
  -1   3   7 6793.35 881.920   4
   1  -3   8 4261.90 756.238   3
  -1   3   8 5685.34 834.340   4
  -1   3   8 2903.23 467.033   1
  -1  -3   8 4914.05 772.775   3
   1   3   8 3863.34 702.471   4
   1  -3   9 1555.50 596.793   3
   1   3   9 1321.89 484.099   4
  -1  -3   9 1075.59 532.889   3
  -1   3   9 1655.54 588.955   4
  -1   3   9 770.075 334.303   1
  -1   3  10 4031.22 858.285   4
   1  -3  10 3976.38 856.675   3
   1   3  10 5383.75 901.313   4
  -1  -3  10 4259.72 837.100   3
  -1  -3  11 1177.89 538.422   3
   1  -3  11 1144.38 560.446   3
   1   3  11 1207.15 499.355   4
  -1   3  11 682.144 497.383   4
  -1   3  12 2836.39 819.251   4
  -1  -3  12 3097.70 866.934   3
   1   3  12 1231.38 599.497   4
   1  -3  12 1047.04 722.518   3
   1  -3  13 758.983 643.422   3
   1   3  13 682.815 510.056   4
  -1  -3  13 316.256 536.732   3
  -1   3  13 100.349 579.735   4
  -1  -3  14 1215.25 674.582   3
  -1   3  14 1558.77 741.527   4
   1  -3  14 1976.09 796.175   3
   1   3  14 1568.76 586.768   4
  -1   4 -13 34.6364 352.481   9
   1  -4 -13 70.4156 534.214   6
   1   4 -13 310.003 464.493   9
  -1  -4 -13-80.8727 550.090   6
  -1   4 -13 160.098 483.364   2
   1   4 -12 6340.28 1190.46   2
   1  -4 -12 6256.29 1194.25   6
  -1   4 -12 6512.43 1007.75   9
   1   4 -12 5388.43 1046.12   9
  -1   4 -12 6399.45 1079.65   2
  -1  -4 -12 8813.55 1358.29   6
   1   4 -11 553.901 440.980   9
  -1  -4 -11 353.401 580.453   6
  -1   4 -11 1066.57 462.159   9
   1   4 -11 725.927 579.029   2
  -1   4 -11 1194.42 617.586   2
   1  -4 -11 402.586 466.144   6
  -1  -4 -10 7567.36 1171.81   6
   1   4 -10 7403.56 1084.27   9
  -1   4 -10 9590.57 1257.98   2
   1  -4 -10 9019.91 1279.99   6
   1   4 -10 10042.7 1278.55   2
  -1  -4 -10 7433.41 980.006   5
  -1   4 -10 7150.85 978.379   9
   1   4  -9 2463.69 774.434   2
  -1   4  -9 3919.07 771.974   2
  -1  -4  -9 2648.70 584.991   5
  -1   4  -9 4115.26 751.591   9
   1   4  -9 3459.65 727.006   9
   1  -4  -9 4759.78 948.715   6
  -1  -4  -9 4186.62 907.895   6
  -1  -4  -8 10765.6 930.133   8
  -1   4  -8 11075.3 1102.81   9
  -1  -4  -8 11424.1 1033.77   5
  -1   4  -8 12539.6 1262.30   2
   1   4  -8 10840.0 1185.49   9
   1   4  -8 12071.7 1271.59   2
   1  -4  -8 12287.7 1409.34   6
  -1  -4  -8 12468.6 1376.76   6
  -1   4  -7 2906.01 682.918   2
  -1  -4  -7 2740.03 511.949   5
  -1  -4  -7 1727.41 418.074   8
  -1  -4  -7 4010.86 840.992   6
   1  -4  -7 3101.75 720.891   6
   1  -4  -7 3126.63 464.753   8
   1   4  -7 3880.73 771.373   2
   1   4  -7 2876.61 637.474   9
  -1   4  -7 2750.78 581.641   9
  -1   4  -6 22015.4 1562.15   2
   1  -4  -6 18868.3 1180.32   8
  -1  -4  -6 21236.4 1371.26   8
   1  -4  -6 24814.1 1750.34   6
  -1  -4  -6 22002.6 1645.78   6
   1   4  -6 20955.9 1513.82   9
  -1  -4  -6 21409.3 1200.83   5
   1   4  -6 24435.2 1637.72   2
  -1   4  -6 23667.9 1489.88   9
  -1   4  -5 20751.9 1340.72   9
   1   4  -5 20555.8 1452.04   9
   1   4  -5 22458.1 1508.91   2
  -1  -4  -5 17138.5 1261.08   8
   1  -4  -5 20026.6 1466.26   6
  -1  -4  -5 18930.0 1025.41   5
   1  -4  -5 18300.5 1167.35   8
  -1   4  -5 20369.2 1426.23   2
  -1  -4  -5 18178.0 1409.19   6
   1   4  -4 7413.79 869.884   9
  -1   4  -4 7623.87 857.106   2
  -1  -4  -4 6130.78 808.739   6
   1   4  -4 6997.08 833.418   2
   1  -4  -4 7297.40 932.236   6
  -1   4  -4 7285.73 819.453   9
  -1  -4  -4 6884.98 530.451   5
  -1  -4  -4 5944.41 755.325   8
  -1   4  -3 55778.2 1720.67   4
   1   4  -3 56981.2 1989.23   4
   1   4  -3 58451.8 2272.36   2
  -1  -4  -3 55041.2 2275.20   6
  -1   4  -3 55612.9 2213.90   2
   1  -4  -3 52704.2 2252.06   6
  -1  -4  -3 50714.7 1452.93   5
   1  -4  -2 7437.68 852.316   6
  -1   4  -2 8020.26 767.600   2
  -1   4  -2 7712.80 593.818   4
  -1  -4  -2 5813.25 340.882   5
  -1  -4  -2 7185.39 777.088   6
   1   4  -2 6956.33 650.396   4
   1   4  -2 7902.28 779.352   2
   1  -4  -2 7774.26 787.441   3
   1   4  -1 34931.9 1508.89   2
   1   4  -1 34014.5 1429.87   4
  -1  -4  -1 33663.6 1550.83   6
  -1   4  -1 34824.1 1534.44   2
  -1  -4  -1 32648.5 1695.15   3
   1  -4  -1 33293.8 1639.57   6
  -1   4  -1 30129.3 1226.54   4
   1  -4  -1 33913.0 1623.58   3
  -1  -4   0 7103.95 870.021   3
  -1  -4   0 4429.89 328.070   5
   1   4   0 6656.57 607.468   2
  -1   4   0 7001.43 681.046   2
   1   4   0 6066.89 615.372   4
  -1   4   0 5885.56 594.931   4
   1  -4   0 6412.12 748.938   3
  -1  -4   0 5715.78 637.980   6
   1  -4   0 7208.21 770.120   6
  -1   4   1 32156.5 1470.78   4
  -1  -4   1 31925.0 1676.83   3
   1   4   1 33570.9 1319.74   2
  -1   4   1 33450.0 1401.25   2
   1  -4   1 34901.2 1624.18   3
   1   4   1 32030.1 1497.84   4
  -1  -4   1 32979.3 1447.52   6
  -1   4   2 6736.04 612.367   2
   1  -4   2 7022.78 773.251   3
   1   4   2 7791.31 774.002   4
   1   4   2 6621.73 517.903   2
  -1  -4   2 7422.54 678.635   6
  -1  -4   2 6763.85 823.219   3
  -1   4   2 6266.31 699.429   4
  -1  -4   3 57990.3 2327.99   3
   1   4   3 56253.8 2223.46   4
   1   4   3 50365.6 1513.14   2
   1  -4   3 56551.1 2266.75   3
  -1   4   3 57057.4 2237.03   4
  -1   4   3 54210.5 1934.85   1
  -1   4   4 6816.12 637.212   1
  -1   4   4 7633.69 854.154   4
   1   4   4 6516.32 787.075   4
  -1  -4   4 6774.64 894.633   3
   1   4   4 5972.09 409.126   2
   1  -4   4 8284.76 936.485   3
   1  -4   5 21771.6 1467.19   3
  -1  -4   5 18434.4 1379.27   3
  -1   4   5 18953.6 1070.47   1
  -1   4   5 20248.3 1408.26   4
   1   4   5 21019.5 1429.52   4
  -1   4   6 22390.2 1571.64   4
  -1   4   6 19961.8 1133.27   1
   1   4   6 23493.9 1577.71   4
  -1  -4   6 20721.8 1557.97   3
   1  -4   6 23944.8 1606.32   3
  -1  -4   7 2477.44 686.953   3
  -1   4   7 2293.11 410.546   1
   1   4   7 2058.19 626.627   4
  -1   4   7 4419.13 791.087   4
   1  -4   7 3241.51 717.918   3
   1  -4   8 12532.1 1294.28   3
  -1   4   8 12313.4 1312.74   4
  -1  -4   8 10251.5 1165.59   3
   1   4   8 11646.3 1193.95   4
  -1   4   8 10298.8 841.442   1
  -1  -4   9 5633.47 963.391   3
   1   4   9 4835.84 819.599   4
  -1   4   9 3900.56 817.266   4
   1  -4   9 4570.72 839.209   3
   1   4  10 9745.47 1186.49   4
  -1  -4  10 10547.4 1356.99   3
   1  -4  10 9057.73 1223.83   3
  -1   4  10 10303.6 1287.68   4
   1  -4  11 1926.31 865.164   3
   1   4  11 1051.99 551.372   4
  -1   4  11 1951.21 658.501   4
  -1  -4  11 2140.18 746.923   3
   1   4  12 7827.77 1160.87   4
   1  -4  12 7372.01 1221.30   3
  -1  -4  12 8187.39 1278.76   3
  -1   4  12 7833.65 1198.35   4
  -1  -4  13 892.770 649.935   3
   1   4  13 872.809 564.106   4
   1  -4  13-1191.18 727.255   3
  -1   4  13 643.751 598.876   4
   1  -5 -12-838.050 730.176   6
  -1  -5 -12-212.864 603.332   6
   1   5 -12 38.5583 466.165   9
  -1   5 -12-4.55215 387.381   9
  -1   5 -12 745.031 623.732   2
   1   5 -12 1006.60 725.167   2
  -1   5 -11 3591.90 920.256   2
   1   5 -11 5630.41 1191.26   2
  -1  -5 -11 4048.33 1063.98   6
   1   5 -11 4369.41 990.159   9
  -1   5 -11 4957.68 881.481   9
   1  -5 -11 4853.38 1041.72   6
   1   5 -10 566.245 469.535   9
  -1  -5 -10-142.128 419.919   6
  -1   5 -10-234.738 403.467   9
  -1   5 -10-91.1779 495.955   2
   1  -5 -10 223.828 510.771   6
   1   5 -10 239.798 569.638   2
   1  -5  -9 951.378 632.908   6
   1   5  -9-264.564 439.651   9
  -1   5  -9 701.275 505.199   2
   1   5  -9 119.582 394.484   2
  -1  -5  -9 28.4963 525.683   6
  -1   5  -9 756.004 470.306   9
  -1  -5  -8 820.297 535.998   6
   1   5  -8 198.629 473.518   2
   1  -5  -8 960.788 569.823   6
   1   5  -8-409.195 478.118   9
  -1   5  -8 194.420 439.210   2
  -1   5  -8 123.474 402.905   9
   1  -5  -7 1500.86 837.208   6
   1   5  -7 1411.09 617.810   2
  -1   5  -7 1043.94 527.372   2
  -1   5  -7 1029.62 437.745   9
  -1  -5  -7 1330.84 452.722   8
   1   5  -7 1217.34 521.244   9
  -1  -5  -7 886.429 438.106   6
   1   5  -6 659.584 435.124   9
  -1   5  -6 974.315 474.132   9
   1  -5  -6 602.749 442.988   6
  -1  -5  -6 352.373 324.883   8
   1  -5  -6 15.5596 288.162   8
   1   5  -6 953.281 452.980   2
  -1   5  -6 1528.80 535.895   2
  -1  -5  -6 519.494 428.419   6
  -1  -5  -5 470.481 443.162   8
  -1   5  -5 138.042 326.271   2
  -1  -5  -5-267.937 424.321   6
   1   5  -5 562.602 420.907   2
   1   5  -5 582.371 462.684   9
   1  -5  -5-85.8368 421.712   6
  -1   5  -5 485.854 403.576   9
  -1   5  -4 391.880 219.305   4
  -1   5  -4 907.936 393.263   2
  -1  -5  -4 565.852 409.089   8
   1   5  -4 136.336 276.516   4
  -1  -5  -4 269.187 422.710   6
   1  -5  -4 737.027 531.767   6
   1   5  -4-167.442 321.768   2
   1   5  -4 296.969 382.267   9
   1   5  -3 3619.59 548.942   4
  -1   5  -3 3376.77 662.362   2
   1  -5  -3 3628.11 744.964   6
   1   5  -3 2568.66 594.499   2
  -1  -5  -3 3074.08 665.149   6
  -1   5  -3 2749.20 426.436   4
   1   5  -2 1705.18 381.886   4
   1  -5  -2 675.895 419.001   3
  -1  -5  -2 2434.67 568.762   6
   1  -5  -2 1732.19 579.616   6
  -1   5  -2 1467.41 337.909   4
   1   5  -2 1994.94 514.652   2
  -1   5  -2 1621.60 482.241   2
  -1   5  -1 11427.3 845.707   4
  -1  -5  -1 10843.5 1126.97   3
   1   5  -1 10941.9 896.924   4
   1   5  -1 14251.3 1058.53   2
  -1  -5  -1 13211.7 1101.83   6
  -1   5  -1 11899.6 1005.85   2
   1  -5  -1 12452.2 1193.67   3
   1  -5  -1 11110.4 1113.33   6
  -1  -5   0 1417.31 474.843   6
   1  -5   0 1631.49 595.889   6
   1  -5   0 1970.87 600.615   3
  -1   5   0 1500.37 387.637   4
   1   5   0 755.128 335.698   4
   1   5   0 1509.10 431.650   2
  -1  -5   0 2990.32 718.419   3
  -1   5   0 1657.18 439.370   2
   1   5   1 10482.3 932.012   4
  -1  -5   1 11343.9 992.302   6
  -1   5   1 12934.4 983.525   4
  -1   5   1 12671.3 951.319   2
   1   5   1 11966.5 861.863   2
   1  -5   1 12976.1 1155.93   3
  -1  -5   1 11846.0 1211.79   3
   1  -5   1 9857.79 1013.63   6
  -1   5   2 1276.68 370.977   2
  -1  -5   2 2077.50 501.922   6
   1   5   2 1929.75 368.621   2
  -1   5   2 1806.28 468.740   4
   1  -5   2 1195.98 524.863   3
  -1  -5   2 2619.37 708.860   3
   1   5   2 861.691 411.697   4
  -1   5   3 2949.03 450.569   2
   1  -5   3 2549.90 593.102   3
   1   5   3 2083.73 358.287   2
  -1   5   3 1919.99 501.052   4
   1   5   3 2150.04 549.924   4
  -1  -5   3 2394.19 702.584   3
  -1  -5   3 4181.30 624.931   6
   1   5   4 421.549 392.447   4
  -1   5   4 151.298 349.596   4
  -1  -5   4 1121.90 549.360   3
   1   5   4 602.395 233.551   2
   1  -5   4-113.388 441.714   3
  -1   5   4 768.674 303.185   2
  -1  -5   5 739.789 513.899   3
   1  -5   5 470.157 525.071   3
  -1   5   5 434.640 277.954   2
   1   5   5-221.745 340.559   4
  -1   5   5 1244.83 483.076   4
  -1  -5   6 219.369 417.129   3
  -1   5   6 780.873 448.579   4
   1  -5   6 556.548 485.845   3
   1   5   6 564.144 397.235   4
  -1   5   6 278.792 238.024   1
   1  -5   7 413.795 442.991   3
  -1   5   7 1937.84 589.779   4
  -1  -5   7 680.399 547.957   3
   1   5   7 765.065 393.576   4
   1   5   8 804.557 439.291   4
   1  -5   8 773.774 628.640   3
  -1  -5   8-582.418 533.217   3
  -1   5   8 197.027 405.035   4
  -1   5   9 566.296 486.407   4
   1  -5   9 338.345 403.928   3
  -1  -5   9 138.767 542.636   3
   1   5   9 111.934 433.930   4
  -1  -5  10-284.796 523.985   3
   1  -5  10 329.853 626.306   3
  -1   5  10-101.593 400.498   4
   1   5  10 100.556 515.984   4
   1   5  11 5060.03 989.035   4
  -1  -5  11 5765.95 1101.32   3
   1  -5  11 7912.88 1237.20   3
  -1   5  11 6485.61 1202.63   4
   1  -5  12 1246.86 746.994   3
  -1   5  12 306.785 653.270   4
  -1  -5  12 992.644 786.126   3
   1   5  12 903.722 648.533   4
  -1  -6 -11 546.928 543.187   6
  -1   6 -11 283.863 402.623   9
   1   6 -11 744.131 632.828   9
  -1  -6 -10 7464.41 1304.39   6
   1  -6 -10 8372.38 1359.23   6
  -1   6 -10 7940.98 1211.52   9
   1   6 -10 7945.81 1240.44   9
   1   6 -10 8434.70 1311.44   2
  -1   6 -10 9229.49 1362.75   2
   1   6  -9 4001.84 890.540   2
  -1   6  -9 4909.46 934.269   9
  -1   6  -9 4128.16 876.044   2
   1   6  -9 3986.87 939.397   9
  -1  -6  -9 4743.01 1157.15   6
   1  -6  -9 3438.37 916.835   6
   1   6  -8 1938.48 726.960   9
  -1   6  -8 1526.90 596.083   2
   1   6  -8 1959.92 634.153   2
  -1   6  -8 1329.23 495.005   9
  -1  -6  -8 2186.83 739.185   6
   1  -6  -8 1228.45 571.285   6
  -1   6  -7 1999.92 601.316   9
   1   6  -7 1568.86 622.290   9
  -1  -6  -7 2581.17 764.699   6
   1  -6  -7 1198.68 587.493   6
   1   6  -7 1763.84 691.599   2
  -1   6  -7 1816.31 622.081   2
  -1   6  -6 8534.13 1127.84   2
  -1  -6  -6 7337.12 1145.76   6
  -1   6  -6 7874.40 1032.82   9
   1   6  -6 8280.72 1094.82   2
   1   6  -6 7495.08 1082.43   9
  -1  -6  -6 5378.09 924.661   8
   1  -6  -6 6942.26 1114.33   6
   1   6  -5 4386.91 844.927   9
  -1   6  -5 3681.47 694.907   9
  -1  -6  -5 3307.69 685.175   8
  -1   6  -5 4635.79 816.088   2
  -1  -6  -5 2495.43 681.906   6
   1   6  -5 4506.98 779.069   2
   1  -6  -5 4302.63 872.831   6
   1   6  -4 4633.36 661.511   4
  -1  -6  -4 6109.15 955.681   6
   1  -6  -4 3526.15 871.099   6
  -1  -6  -4 2889.72 736.661   8
  -1   6  -4 4893.38 813.714   2
   1   6  -4 5590.00 891.983   2
   1   6  -3 6787.20 901.042   2
   1   6  -3 7640.36 808.827   4
   1  -6  -3 6225.54 957.335   6
  -1   6  -3 7572.28 967.351   2
  -1  -6  -3 6574.85 961.354   6
  -1  -6  -2 456.166 471.093   6
  -1   6  -2 680.174 314.875   4
  -1   6  -2 415.492 396.547   2
   1   6  -2 296.510 276.287   4
   1  -6  -2 531.096 430.489   3
   1   6  -2 627.204 363.916   2
   1  -6  -2 522.267 506.003   6
   1  -6  -1 6597.30 960.197   6
   1  -6  -1 6593.10 960.203   3
  -1   6  -1 6752.32 843.759   2
  -1  -6  -1 6708.45 894.746   6
   1   6  -1 5069.59 680.841   4
  -1   6  -1 5929.49 684.507   4
   1   6  -1 5952.66 781.673   2
  -1  -6  -1 7212.57 1032.08   3
   1   6   0 521.059 380.533   4
   1  -6   0 887.201 604.936   3
   1  -6   0 527.468 541.314   6
  -1   6   0 562.270 293.535   4
   1   6   0 584.850 340.833   2
  -1  -6   0 979.134 601.840   3
  -1   6   0 626.827 404.129   2
  -1  -6   0 64.6194 380.014   6
   1  -6   1 5507.43 877.625   6
  -1   6   1 4958.86 725.938   4
  -1   6   1 5842.17 732.092   2
   1  -6   1 7145.39 1024.24   3
   1   6   1 5134.07 737.541   4
   1   6   1 5586.54 688.643   2
  -1  -6   1 5778.87 786.804   6
  -1  -6   1 6642.58 1035.37   3
  -1  -6   2 897.130 412.409   6
   1   6   2 270.941 316.862   4
   1  -6   2 899.894 587.737   3
  -1   6   2 892.257 375.420   2
   1  -6   2 1156.11 523.875   6
   1   6   2 670.731 307.579   2
  -1   6   2 352.383 305.442   4
  -1  -6   2-241.908 520.342   3
  -1  -6   3 6283.43 1087.64   3
  -1  -6   3 7695.38 896.426   6
   1  -6   3 7602.22 1119.46   3
   1   6   3 6983.68 903.465   4
  -1   6   3 6834.31 721.429   2
  -1   6   3 6918.78 902.513   4
  -1  -6   4 4267.01 710.834   6
   1  -6   4 4281.66 885.762   3
  -1   6   4 5377.00 844.726   4
  -1  -6   4 4989.68 973.786   3
   1   6   4 4614.30 794.458   4
   1  -6   5 3991.24 856.623   3
  -1   6   5 4406.14 797.948   4
   1   6   5 3431.56 744.286   4
   1   6   6 7660.13 1026.65   4
  -1   6   6 7255.35 1022.95   4
   1  -6   6 7879.61 1119.83   3
  -1  -6   6 9010.64 1253.52   3
   1   6   7 972.897 453.044   4
  -1   6   7 2160.12 657.328   4
   1  -6   7 1550.40 654.851   3
  -1  -6   7 3172.89 827.610   3
   1  -6   8 1471.16 722.319   3
  -1  -6   8 1214.23 751.215   3
   1   6   8 2017.61 644.761   4
  -1   6   8 1138.64 571.356   4
  -1  -6   9 5408.99 1171.06   3
   1  -6   9 4604.37 1061.98   3
  -1   6   9 4236.99 870.483   4
   1   6   9 4427.05 981.876   4
  -1  -6  10 9190.58 1391.98   3
   1  -6  10 7771.01 1345.75   3
   1   6  10 9236.60 1335.06   4
  -1   6  10 8464.79 1291.39   4
  -1  -6  11 1405.67 742.209   3
   1   7  -9 885.546 567.089   2
   1   7  -9-41.1948 434.439   9
  -1  -7  -9 1069.24 607.302   6
   1  -7  -9 1663.23 824.864   6
  -1   7  -9 1514.85 722.184   2
  -1   7  -9 344.007 518.375   9
   1   7  -8 734.278 559.468   9
  -1  -7  -8 3606.76 965.355   6
  -1   7  -8 1970.28 698.131   2
   1   7  -8 1256.59 685.047   2
  -1   7  -8 1875.16 715.906   9
   1  -7  -8 2879.99 915.666   6
  -1   7  -7 719.423 462.262   9
  -1  -7  -7 1552.96 766.953   6
   1  -7  -7-329.636 535.699   6
  -1   7  -7 13.3390 426.725   2
   1   7  -7-33.3735 491.665   2
   1   7  -7 982.201 584.971   9
   1   7  -6 1549.94 573.336   2
   1   7  -6 92.1993 486.750   9
   1  -7  -6 848.005 626.180   6
  -1   7  -6 372.254 437.738   9
  -1  -7  -6 1900.02 703.754   6
  -1   7  -6 2135.30 737.678   2
  -1  -7  -6 1218.05 554.770   8
   1  -7  -5 1145.08 559.749   6
  -1  -7  -5 1427.35 561.772   8
  -1   7  -5 1589.65 627.593   9
  -1  -7  -5 1940.73 722.979   6
   1  -7  -5 544.344 508.802   8
   1   7  -5 1441.91 623.622   2
  -1   7  -5 1286.56 608.509   2
   1   7  -5 1463.74 675.453   9
  -1   7  -4 684.473 462.518   2
   1  -7  -4 1083.27 669.150   6
  -1  -7  -4 788.954 548.951   6
   1   7  -4 1344.61 716.099   9
  -1  -7  -4 456.087 413.912   8
   1   7  -4 1288.63 612.252   2
  -1  -7  -3 1835.96 598.335   6
   1   7  -3 3243.47 717.582   2
   1  -7  -3 2976.65 862.911   6
  -1   7  -3 3224.93 675.679   2
   1   7  -2 254.761 328.045   4
  -1  -7  -2 357.095 422.985   6
   1  -7  -2 1232.90 668.073   6
   1   7  -2 1318.51 531.152   2
  -1   7  -2 596.962 393.585   2
   1  -7  -1 990.439 577.528   6
  -1  -7  -1 336.560 427.639   6
  -1  -7  -1 994.905 531.040   3
   1   7  -1 25.0420 279.175   4
   1  -7  -1-259.285 626.950   3
  -1   7  -1 21.1580 242.306   4
   1   7  -1 773.644 421.287   2
  -1   7  -1 574.169 427.410   2
  -1  -7   0 859.560 460.368   6
  -1   7   0 569.443 390.123   2
   1  -7   0 400.867 532.994   3
  -1   7   0 146.314 261.895   4
   1   7   0 362.959 325.168   2
  -1  -7   0 191.788 492.637   3
   1   7   0 314.528 328.770   4
   1  -7   0 1225.64 676.485   6
  -1  -7   1 708.087 507.445   6
  -1   7   1 292.047 284.623   4
  -1  -7   1-175.298 574.424   3
   1  -7   1-3.75783 437.775   6
   1   7   1 1148.76 508.034   4
   1  -7   1 1215.30 667.639   3
  -1   7   1 1057.07 437.336   2
  -1  -7   2-647.490 419.191   6
   1  -7   2 269.438 551.185   3
  -1   7   2-139.387 314.787   4
  -1  -7   2 617.195 567.896   3
   1   7   2 289.731 325.763   4
   1  -7   2 458.629 456.617   6
  -1   7   3 2149.70 592.886   4
  -1  -7   3 2086.98 840.678   3
   1  -7   3 2872.21 745.071   3
   1   7   3 1412.30 544.933   4
   1  -7   3 3109.49 741.847   6
  -1  -7   4 770.828 581.161   3
   1   7   4 339.448 384.267   4
   1  -7   4 1471.98 608.104   6
  -1   7   4 712.224 386.868   4
   1  -7   4 1716.92 728.297   3
   1  -7   5 689.806 564.581   3
  -1   7   5 898.758 553.974   4
   1   7   5 1810.58 597.754   4
   1   7   6 590.993 397.929   4
   1  -7   6 822.866 661.049   3
  -1   7   6 1360.45 547.003   4
   1   7   7 485.516 480.451   4
  -1   7   7 155.937 401.741   4
   1  -7   7 495.963 580.429   3
   1  -7   8 1046.06 844.168   3
  -1  -7   8 1310.69 910.208   3
   1   7   8 2542.52 738.635   4
  -1   7   8 1569.21 608.445   4
  -1   7   9 1046.29 603.352   4
   1   7   9 86.0505 443.191   4
   1  -7   9 420.378 648.294   3
  -1  -7   9 1983.19 855.608   3
   1   8  -7 328.066 425.899   9
   1   8  -7 326.343 574.489   2
  -1  -8  -7-872.648 676.420   6
  -1   8  -7 193.615 406.063   9
  -1   8  -6 931.866 448.631   9
   1   8  -6 931.854 538.187   2
   1   8  -6 1583.39 676.503   9
   1  -8  -6 445.770 601.542   6
  -1  -8  -6 2020.58 799.640   6
  -1   8  -6 658.492 661.691   2
  -1   8  -5 1099.00 609.522   9
  -1  -8  -5 835.884 557.188   8
   1   8  -5 955.745 437.653   2
   1  -8  -5-347.577 554.366   6
   1   8  -5 666.780 609.483   9
  -1  -8  -5 677.366 609.433   6
  -1   8  -5 1700.49 674.351   2
  -1  -8  -4-813.696 718.826   6
   1   8  -4 960.910 583.448   9
  -1   8  -4 586.127 433.838   9
  -1   8  -4 289.010 526.307   2
  -1  -8  -4 934.871 620.869   8
   1  -8  -4-197.194 478.167   6
   1   8  -4 733.071 674.585   2
  -1  -8  -3 369.697 444.532   6
  -1  -8  -3 742.969 651.920   8
   1   8  -3-260.624 374.020   2
  -1   8  -3 1048.57 572.946   2
   1  -8  -3 472.721 573.047   6
  -1  -8  -2 1918.66 683.431   6
   1   8  -2 1945.93 681.274   2
   1  -8  -2 2343.59 807.708   6
  -1   8  -2 1856.64 579.244   2
  -1  -8  -1 234.059 394.484   6
   1  -8  -1 185.582 538.539   3
  -1   8  -1 618.337 473.916   2
   1  -8   0 8984.69 1368.55   3
   1  -8   0 6473.89 1073.16   6
   1   8   0 9363.97 1083.93   4
  -1  -8   0 9256.08 1392.53   3
  -1  -8   0 11243.1 1349.52   6
   1  -8   1 1343.28 690.210   3
  -1  -8   1 1221.53 810.784   3
  -1   8   1 631.134 413.248   4
   1  -8   1 710.930 492.925   6
   1   8   1 462.048 390.391   4
  -1  -8   2 2577.61 833.854   3
  -1   8   2 2663.96 627.230   4
   1   8   2 2657.38 679.709   4
   1  -8   2 1503.63 667.465   6
   1   8   3 962.887 509.899   4
   1  -8   3 189.018 544.376   6
  -1   8   3 860.009 474.644   4
  -1  -8   3 1370.41 813.203   3
   1  -8   3 565.149 666.659   3
   1  -8   4 2013.72 889.734   3
  -1  -8   4 682.521 699.693   3
  -1   8   4 283.391 478.171   4
   1   8   4 216.395 406.671   4
  -1  -8   5-339.052 714.192   3
  -1   8   5 843.847 531.009   4
   1  -8   5 871.059 668.107   3
   1   8   5 418.962 509.426   4
   1  -8   6 558.919 691.775   3
  -1   8   6 871.650 503.449   4
  -1  -8   6 595.181 802.370   3
   1   8   6 1274.71 607.393   4
  -1  -9  -4-604.804 573.171   6
  -1   9  -4 539.847 507.104   2
  -1  -9  -3 731.509 608.261   8
   1  -9  -3-385.911 587.083   6
  -1  -9  -2-67.2464 565.993   8
   1  -9  -2-434.198 547.893   6
   1  -9  -1 4853.94 1102.04   6
   1  -9   0 459.768 570.137   3
   1  -9   1 1510.21 783.805   3
  -1  -9   1 1910.14 918.407   3
   1   9   2 381.063 394.648   4
   1  -9   2-98.2023 679.577   3
   1   9   3-61.6715 387.234   4
   2   0 -15 2426.18 891.210   9
  -2   0 -15 2725.69 800.968   9
  -2   0 -14 820.262 530.149   9
   2   0 -14 1791.25 709.314   9
  -2   0 -14 2501.93 801.377   5
  -2   0 -13 13952.9 1618.01   5
   2   0 -13 14599.4 1632.44   9
  -2   0 -13 14291.6 1459.62   9
  -2   0 -12 6775.73 963.144   9
   2   0 -12 5804.11 996.537   9
  -2   0 -12 5926.36 1044.25   5
   2   0 -11 2171.62 722.508   9
  -2   0 -11 2493.84 624.057   9
  -2   0 -11 2520.00 585.132   5
   2   0 -11 1879.59 562.515   6
  -2   0 -10 10746.9 1079.50   9
  -2   0 -10 10721.2 1214.29   5
   2   0 -10 10836.5 1206.89   9
   2   0 -10 10004.9 1099.61   6
  -2   0  -9 77972.3 3163.10   5
   2   0  -9 80415.9 3214.65   9
  -2   0  -9 78671.1 2926.84   9
   2   0  -9 77113.8 2989.88   6
  -2   0  -9 80093.3 2884.91   2
   2   0  -8 21094.9 1371.26   6
   2   0  -8 19906.4 1431.50   9
  -2   0  -8 19943.7 1253.09   2
  -2   0  -8 19808.7 1425.19   5
  -2   0  -8 21478.5 1328.48   9
  -2   0  -7 45171.3 2065.28   5
  -2   0  -7 46927.7 1904.83   9
  -2   0  -7 48179.3 1889.00   2
   2   0  -7 46270.1 2098.29   9
   2   0  -7 46547.2 1946.43   6
   2   0  -6 1460.83 224.016  10
   2   0  -6 1902.30 403.238   9
  -2   0  -6 2187.70 393.915   2
  -2   0  -6 1864.07 403.115   9
  -2   0  -6 1529.92 402.139   5
   2   0  -6 1444.02 375.161   6
  -2   0  -5 83847.9 2375.82   8
  -2   0  -5 91429.2 2432.74   2
  -2   0  -5 87377.0 2404.27   9
   2   0  -5 83078.5 2047.34  10
   2   0  -5 81226.0 2408.35   6
  -2   0  -5 87713.7 2636.30   5
   2   0  -5 86634.6 2650.03   9
   2   0  -4 66626.9 2094.98   9
  -2   0  -4 68934.9 1866.35   2
  -2   0  -4 68203.7 1962.84   8
   2   0  -4 64238.4 1891.10   6
  -2   0  -4 68907.6 1879.77   9
   2   0  -4 67028.2 1720.59  10
  -2   0  -4 67150.5 2070.65   5
   2   0  -3 105816. 2379.53   3
  -2   0  -3 110417. 2668.34   8
   2   0  -3 109149. 2486.40  10
   2   0  -3 112975. 2768.64   9
   2   0  -3 110677. 2534.00   6
  -2   0  -3 115307. 2747.45   5
  -2   0  -3 114036. 2440.68   4
  -2   0  -3 113164. 2484.22   9
  -2   0  -3 112523. 2467.49   2
  -2   0  -3 113892. 2411.99  10
  -2   0  -2 93874.8 2274.95   8
  -2   0  -2 97449.5 2023.72   4
  -2   0  -2 96626.6 2262.65   5
  -2   0  -2 95786.9 2031.36   2
  -2   0  -2 95181.3 2115.82  10
   2   0  -2 92968.2 2258.67   9
   2   0  -2 92646.4 2171.79  10
   2   0  -2 94381.5 1933.64   3
   2   0  -2 95719.7 2053.76   6
   2   0  -1 326426. 6198.50  10
  -2   0  -1 329531. 6015.21   4
  -2   0  -1 328955. 6162.09  10
   2   0  -1 343096. 6039.35   8
   2   0  -1 320494. 6072.01   9
  -2   0  -1 327357. 6219.75   8
   2   0  -1 342002. 6300.68   1
   2   0  -1 348895. 5899.87   3
  -2   0  -1 333396. 5982.37   1
  -2   0   0 530589. 9525.96  10
   2   0   0 509576. 9167.29   9
  -2   0   0 530757. 9401.90   1
  -2   0   0 522231. 9392.81   4
   2   0   0 522951. 9439.09   7
   2   0   0 545664. 9489.52   8
  -2   0   0 526201. 9463.95   8
  -2   0   0 522950. 9437.05   7
   2   0   0 536435. 9434.79   1
   2   0   0 523631. 9535.97  10
  -2   0   1 329219. 6224.55   1
  -2   0   1 321510. 5933.04   7
  -2   0   1 324029. 5868.78   3
   2   0   1 333711. 6151.89  10
  -2   0   1 334391. 6020.63   9
   2   0   1 335752. 5955.86   1
   2   0   1 331876. 6243.04   7
  -2   0   1 328345. 6160.92  10
   2   0   1 332236. 5988.59   4
   2   0   1 327064. 6202.96   8
  -2   0   1 322322. 5978.44   8
   2   0   2 99785.0 2371.62   7
  -2   0   2 96050.0 2034.52   6
  -2   0   2 94398.7 2174.60  10
   2   0   2 96189.7 2036.74   4
   2   0   2 97746.6 1977.48   9
   2   0   2 96729.6 2136.58  10
  -2   0   2 92381.1 1923.63   8
   2   0   2 97363.0 2012.25   1
  -2   0   2 91386.5 2367.31   1
  -2   0   2 92242.6 1907.42   3
   2   0   3 113873. 2410.68  10
  -2   0   3 105696. 2150.36   8
  -2   0   3 109093. 2795.22   1
   2   0   3 111252. 2380.77   4
   2   0   3 113963. 2759.15   7
  -2   0   3 110888. 2460.04  10
  -2   0   3 111964. 2371.03   3
  -2   0   4 71653.9 1855.34   3
   2   0   4 72319.8 1715.03  10
   2   0   4 70283.3 1828.31   4
   2   0   4 69801.1 2106.61   7
   2   0   5 91959.2 2358.73   4
   2   0   5 93189.3 2638.53   7
  -2   0   5 90408.1 2415.36   3
   2   0   5 90891.1 2052.41  10
   2   0   6 1989.71 356.925   4
  -2   0   6 1237.00 158.502   8
   2   0   6 1637.48 202.699  10
  -2   0   6 2160.95 400.732   3
   2   0   6 2322.85 430.082   7
   2   0   7 49147.4 1704.11   4
  -2   0   7 50572.2 1797.34   3
   2   0   7 47531.3 1812.59   7
  -2   0   8 18879.3 878.932   7
  -2   0   8 22670.2 1297.69   3
   2   0   8 20579.2 1259.95   7
   2   0   8 22331.1 1244.60   4
   2   0   9 79213.2 2789.23   7
   2   0   9 84873.5 3248.16   3
   2   0   9 84539.8 2760.34   4
  -2   0   9 85717.3 2931.48   3
  -2   0   9 78521.5 3146.77   1
   2   0  10 10718.2 1206.08   3
  -2   0  10 14430.9 1204.60   3
   2   0  10 11383.6 994.490   7
  -2   0  10 11173.5 1231.12   1
   2   0  10 11917.9 1041.23   4
  -2   0  11 2622.24 735.560   1
   2   0  11 2951.22 679.796   3
  -2   0  11 3134.61 644.046   3
   2   0  11 2482.03 512.737   4
   2   0  11 2738.12 563.362   7
  -2   0  12 6422.93 955.782   3
  -2   0  12 6526.87 1083.94   1
   2   0  12 7062.64 1068.79   3
   2   0  13 20441.5 1874.69   3
  -2   0  13 16879.3 1547.93   3
  -2   0  14 576.585 505.054   1
   2   0  14 1349.35 650.017   3
   2   0  15 3310.46 931.179   3
   2   1 -14 676.013 592.022   9
  -2   1 -14 725.153 502.043   9
  -2   1 -14 221.763 442.250   5
   2  -1 -14 111.026 508.859   9
  -2  -1 -14 775.082 473.281   5
  -2   1 -13 620.930 640.992   5
  -2   1 -13 585.027 401.836   9
   2   1 -13 18.3843 487.231   9
   2  -1 -13 44.6922 478.236   9
  -2  -1 -13 263.843 472.186   5
   2  -1 -13 733.775 597.132   6
  -2   1 -12 305.058 438.635   5
   2   1 -12 69.2947 472.417   9
  -2   1 -12 664.194 454.588   9
   2  -1 -12 1032.16 510.581   6
  -2  -1 -12 757.127 499.518   5
   2  -1 -12 1147.91 526.522   9
   2  -1 -11 543.389 516.806   9
  -2  -1 -11 1162.46 511.406   5
  -2   1 -11 1379.03 627.067   5
  -2   1 -11 683.475 450.605   9
   2  -1 -11 975.728 519.237   6
   2   1 -11 896.416 524.184   9
  -2   1 -11 369.254 418.672   2
  -2   1 -10 456.512 413.220   2
  -2  -1 -10 2195.23 619.704   6
  -2   1 -10 813.571 411.002   9
  -2  -1 -10-126.619 400.461   5
   2   1 -10 423.422 486.786   9
  -2   1 -10 1584.27 535.905   5
  -2  -1 -10 292.748 324.486   9
   2  -1 -10 512.159 460.670   9
   2  -1 -10 626.989 443.843   6
  -2   1  -9 5783.67 743.442   9
  -2  -1  -9 5862.36 896.461   6
   2   1  -9 5162.82 830.553   9
   2  -1  -9 6174.61 904.692   9
  -2  -1  -9 5096.01 817.947   5
   2  -1  -9 5078.13 808.873   6
  -2   1  -9 5723.47 804.237   2
  -2   1  -9 6992.44 994.729   5
  -2  -1  -9 5188.08 755.035   9
  -2  -1  -8 4138.73 509.063   8
   2  -1  -8 4998.48 791.408   9
   2  -1  -8 4244.47 701.633   6
   2   1  -8 4261.67 717.592   9
  -2  -1  -8 4764.28 688.042   9
  -2   1  -8 4170.01 634.964   9
  -2   1  -8 5479.66 784.059   5
  -2   1  -8 4121.16 675.959   2
  -2  -1  -8 4430.49 754.948   5
  -2  -1  -8 3972.22 796.248   6
  -2  -1  -7 13532.2 1090.05   5
  -2  -1  -7 14165.0 1045.98   9
   2  -1  -7 11171.7 501.584  10
   2   1  -7 13990.0 1149.18   9
  -2  -1  -7 14835.2 1221.15   6
   2  -1  -7 14693.7 1201.25   9
  -2  -1  -7 14120.5 908.601   8
  -2   1  -7 14315.4 1157.85   5
  -2   1  -7 13852.2 1052.98   2
  -2   1  -7 15184.3 1017.63   9
   2  -1  -7 13861.0 1110.81   6
   2  -1  -6 33305.5 1648.10   9
  -2  -1  -6 31435.6 1340.37   8
  -2   1  -6 33139.1 1621.81   5
  -2   1  -6 31565.4 1510.11   2
   2   1  -6 31874.4 1604.30   9
  -2   1  -6 33390.3 1418.26   9
  -2  -1  -6 32007.0 1554.05   5
   2  -1  -6 29711.7 966.601  10
  -2  -1  -6 29787.3 1153.51   2
  -2  -1  -6 26577.1 798.658  10
   2  -1  -6 34303.4 1622.46   6
  -2  -1  -6 31241.5 1670.26   6
   2  -1  -5 4154.12 346.218  10
  -2   1  -5 4443.07 528.932   2
   2  -1  -5 4725.36 634.346   9
  -2  -1  -5 4115.65 514.255   5
  -2  -1  -5 4445.77 480.165   8
  -2  -1  -5 4150.16 368.425   2
  -2   1  -5 4224.93 568.036   5
  -2  -1  -5 4203.24 304.800  10
  -2  -1  -5 4920.65 661.933   6
   2  -1  -5 3888.13 517.705   6
  -2   1  -5 5098.38 497.351   9
   2   1  -5 4354.80 574.306   9
  -2  -1  -4 116900. 2990.02   5
  -2   1  -4 118111. 2973.14   2
  -2  -1  -4 121663. 3238.58   6
  -2  -1  -4 111143. 2411.77   2
   2  -1  -4 117956. 3068.15   6
   2  -1  -4 113743. 2580.04  10
  -2   1  -4 123246. 3095.77   5
   2   1  -4 113582. 2786.00  10
   2   1  -4 119627. 3140.92   9
  -2  -1  -4 112874. 2514.00  10
  -2  -1  -4 115826. 2905.04   8
   2  -1  -4 119968. 3114.47   9
  -2   1  -4 116624. 2737.00   9
   2   1  -3 104523. 2680.51   9
  -2   1  -3 104922. 2313.19   9
  -2  -1  -3 102557. 2736.84   6
  -2  -1  -3 104932. 2616.35   8
   2   1  -3 104189. 2543.91  10
   2  -1  -3 98794.0 2339.60  10
  -2  -1  -3 95312.4 2002.32   2
  -2  -1  -3 101732. 2538.55   5
  -2   1  -3 105865. 2571.33   2
  -2   1  -3 107109. 2621.37   5
   2  -1  -3 104923. 2665.09   9
   2  -1  -3 107623. 2657.44   6
   2  -1  -2 199177. 4127.30   9
  -2  -1  -2 202330. 4240.49   8
  -2  -1  -2 196854. 4205.85   6
  -2   1  -2 200631. 4085.44   5
   2   1  -2 194351. 4167.71  10
   2   1  -2 198163. 4184.95   9
  -2  -1  -2 197468. 4044.80   5
  -2   1  -2 200041. 4091.69   2
  -2   1  -2 198016. 3724.74   9
   2  -1  -2 193500. 4162.87   6
   2  -1  -2 194953. 4024.79  10
  -2   1  -1 46354.4 1319.04   1
   2   1  -1 44662.1 1417.61  10
  -2  -1  -1 48569.9 1487.45   8
  -2  -1  -1 43286.5 1019.24   1
   2  -1  -1 48312.0 1256.59   9
  -2  -1  -1 43540.1 1268.34   6
  -2   1  -1 44932.1 1216.52   5
   2  -1  -1 46357.4 1351.41  10
   2   1  -1 43693.5 1354.64   4
  -2   1   0 15584.4 678.975   1
   2  -1   0 16346.2 741.393  10
   2   1   0 16127.7 756.332  10
  -2  -1   0 17180.9 790.222   8
   2   1   0 15371.4 713.706   4
   2  -1   0 16348.8 549.532   3
  -2  -1   0 15388.3 526.471   6
   2   1   0 14461.9 512.433   6
  -2  -1   0 15944.7 770.376   3
  -2   1   1 49288.5 1298.39   9
  -2  -1   1 45262.9 1365.88   3
   2  -1   1 48441.7 1410.08  10
   2   1   1 45590.6 1389.86  10
  -2   1   1 45926.9 1336.38   1
   2  -1   1 44790.7 1278.94   3
   2   1   1 43768.7 1271.41   6
   2   1   1 46098.5 1357.85   4
   2  -1   2 192650. 4122.67   3
   2   1   2 196703. 4055.65  10
  -2   1   2 203672. 4158.87   1
  -2  -1   2 198493. 4008.63   3
   2   1   2 194261. 4062.70   4
  -2  -1   3 102946. 2208.67   6
   2  -1   3 103605. 2343.07   9
   2   1   3 105197. 2567.06   4
   2  -1   3 107065. 2618.07   7
   2  -1   3 102276. 2706.54   3
  -2   1   3 107924. 2673.53   1
   2   1   3 108683. 2443.34  10
  -2  -1   3 106206. 2525.09   3
   2  -1   4 117094. 3126.10   3
   2   1   4 111742. 2355.52   2
   2   1   4 121449. 2637.11  10
   2  -1   4 119936. 2961.35   7
   2   1   4 122624. 2956.31   4
   2  -1   4 124018. 2799.56  10
  -2   1   4 117988. 3041.28   1
   2  -1   4 118320. 2371.77   4
  -2  -1   4 121376. 2924.05   3
   2   1   5 4314.48 324.891  10
   2  -1   5 4733.05 428.558  10
   2  -1   5 4392.91 338.975   4
   2  -1   5 4474.21 600.228   3
   2   1   5 4496.55 505.101   4
  -2  -1   5 3977.57 507.415   3
  -2   1   5 5600.24 612.424   1
  -2   1   5 3743.88 402.557   3
   2  -1   5 5123.27 527.252   7
   2  -1   6 33772.7 1166.28   4
   2  -1   6 33600.3 1198.32  10
  -2   1   6 32817.5 1540.06   1
   2   1   6 30960.7 1424.46   4
  -2  -1   6 33601.3 1480.46   3
   2  -1   6 31928.6 1397.99   7
  -2   1   6 31168.2 1300.37   3
   2  -1   6 32870.8 1625.63   3
  -2   1   7 14695.1 943.844   3
   2  -1   7 14997.0 1166.05   3
   2  -1   7 15261.0 829.813   4
   2  -1   7 14935.6 977.530   7
  -2   1   7 13422.0 1043.84   1
   2   1   7 15571.0 1037.31   4
   2  -1   7 14687.4 748.602  10
  -2  -1   7 15672.3 1057.73   3
   2  -1   8 4397.19 403.063  10
  -2   1   8 5159.27 725.902   1
   2  -1   8 5296.03 804.789   3
   2  -1   8 4581.40 515.270   4
  -2   1   8 4438.78 603.107   3
   2  -1   8 4483.56 583.554   7
   2   1   8 4297.23 650.100   7
   2   1   8 4631.10 658.560   4
  -2  -1   8 4809.43 667.289   3
  -2   1   9 5551.39 724.175   3
   2  -1   9 6322.38 953.442   3
   2  -1   9 5553.17 598.272   4
   2  -1   9 5416.00 657.394   7
  -2   1   9 5627.91 795.959   1
   2   1   9 5255.64 737.973   7
  -2  -1   9 6299.29 806.733   3
   2   1   9 5619.03 713.533   4
  -2  -1  10 858.454 461.981   3
  -2   1  10 997.845 448.247   1
  -2   1  10 1001.28 398.056   3
   2   1  10 294.531 325.066   1
   2  -1  10 932.475 335.261   4
   2  -1  10 574.223 561.970   3
   2   1  10 684.223 388.340   7
   2   1  10 862.123 371.752   4
   2  -1  10 1038.10 371.049   7
   2  -1  11 1694.77 622.422   3
  -2  -1  11 1239.63 525.083   3
  -2   1  11 429.366 374.353   3
  -2   1  11 594.625 456.203   1
   2   1  11 562.020 304.482   4
   2   1  11 1199.93 443.069   7
   2   1  12 389.762 340.510   7
  -2   1  12 299.407 403.778   1
   2   1  12 967.399 553.861   3
   2  -1  12 665.414 546.534   3
  -2  -1  12-171.472 460.958   3
   2   1  12 465.750 373.696   4
  -2   1  12 909.296 498.907   3
  -2  -1  13 263.910 386.313   3
   2  -1  13 1010.57 711.330   3
  -2   1  13 32.5236 530.996   1
   2   1  13 1346.97 543.283   3
  -2  -1  13-633.211 721.617   1
   2   1  14 632.385 546.287   3
   2  -1  14 93.1519 498.350   3
  -2  -1  14 44.7812 576.591   1
  -2  -1  14 94.3931 476.884   3
  -2   1  14 332.066 504.922   4
  -2   1  15 299.101 418.259   4
  -2  -1  15 124.763 482.439   1
   2   1  15-24.4629 493.681   3
   2  -1  15-70.8353 514.969   3
   2  -2 -15 3622.66 981.249   6
  -2  -2 -14 2832.28 844.979   5
   2   2 -14 2282.79 763.397   9
   2  -2 -14 3449.79 885.324   6
  -2   2 -14 3686.58 813.699   9
   2  -2 -13 13416.3 1602.60   6
  -2  -2 -13 12426.9 1466.36   5
  -2   2 -13 12445.0 1442.74   2
   2   2 -13 10767.3 1403.89   9
  -2   2 -13 11373.1 1306.33   9
  -2   2 -13 12773.5 1500.16   5
  -2  -2 -12-517.132 530.223   5
  -2   2 -12 271.297 418.607   5
  -2  -2 -12 1305.34 666.320   6
   2  -2 -12 685.136 667.397   9
  -2   2 -12 68.1696 426.538   2
  -2   2 -12 619.552 456.568   9
   2   2 -12 322.547 427.623   9
   2  -2 -12 1168.98 644.182   6
   2  -2 -11 4116.24 898.642   6
  -2   2 -11 5420.75 837.427   9
  -2  -2 -11 3684.88 775.269   5
  -2   2 -11 4365.19 854.642   2
  -2  -2 -11 3646.17 846.911   6
   2  -2 -11 3990.97 898.839   9
  -2   2 -11 5411.23 928.598   5
   2   2 -11 4991.98 884.893   9
  -2   2 -10 1196.77 472.862   9
   2  -2 -10 1505.81 676.754   9
  -2  -2 -10 1449.59 558.838   5
  -2  -2 -10 675.181 476.971   6
  -2   2 -10 1803.33 581.734   5
  -2   2 -10 998.154 520.047   2
   2  -2 -10 1061.45 573.483   6
   2   2 -10 994.603 535.736   9
  -2  -2  -9 68081.1 3162.49   6
   2  -2  -9 66836.2 2999.76   6
  -2   2  -9 62423.1 2807.23   2
   2  -2  -9 64306.9 2907.67   9
  -2   2  -9 68011.6 2681.11   9
   2   2  -9 63202.7 2869.22   9
  -2  -2  -9 64719.8 2272.90   8
  -2   2  -9 71327.3 3052.37   5
  -2  -2  -9 63427.6 2803.77   5
   2  -2  -8 21656.4 1571.91   6
  -2  -2  -8 21470.0 1626.00   6
  -2  -2  -8 18302.5 1109.20   8
  -2   2  -8 19660.4 1434.94   2
  -2  -2  -8 19277.6 1386.14   5
  -2   2  -8 21715.3 1550.30   5
   2  -2  -8 21745.7 1564.75   9
   2   2  -8 20242.8 1484.53   9
  -2   2  -8 21644.2 1342.83   9
  -2   2  -7 65987.6 2588.78   5
   2  -2  -7 62056.3 2561.01   9
   2   2  -7 62826.9 2583.07   9
  -2  -2  -7 61718.3 2145.01   8
  -2  -2  -7 59361.8 2408.70   5
  -2   2  -7 65279.5 2573.59   2
  -2   2  -7 66743.2 2333.91   9
   2   2  -7 61551.9 2622.23   2
   2  -2  -7 55603.9 1628.03  10
  -2  -2  -7 66607.6 2775.63   6
   2  -2  -7 65545.0 2688.44   6
  -2  -2  -6 133.753 371.869   6
  -2   2  -6-0.96932 217.836   9
   2   2  -6-173.578 348.550   2
  -2   2  -6 138.154 333.409   2
   2   2  -6 51.2188 432.714   9
   2  -2  -6 32.2517 148.642  10
   2  -2  -6-179.183 344.320   6
  -2   2  -6 475.995 366.869   5
  -2  -2  -6 254.664 258.544   8
  -2  -2  -6 63.3534 253.063   5
   2  -2  -6 110.370 428.421   9
   2  -2  -5 63783.5 1844.02  10
   2  -2  -5 56412.4 1427.91   8
   2  -2  -5 64512.8 2342.64   9
  -2  -2  -5 63849.4 2140.16   5
  -2  -2  -5 65264.9 2145.69   8
  -2   2  -5 70232.3 2340.87   5
   2  -2  -5 65346.1 2408.64   6
   2   2  -5 66270.4 2447.50   2
   2   2  -5 66072.1 2364.70   9
  -2   2  -5 67379.9 2082.68   9
  -2   2  -5 64769.9 2280.16   2
  -2  -2  -5 69591.7 2533.42   6
   2   2  -4 47023.5 1888.39   2
   2   2  -4 47396.2 1855.84   9
  -2   2  -4 46913.0 1783.18   2
  -2   2  -4 48341.7 1558.66   9
  -2  -2  -4 44255.1 1605.43   5
   2  -2  -4 44746.7 1521.82  10
  -2   2  -4 47392.8 1755.70   5
  -2  -2  -4 47215.5 1752.86   8
  -2  -2  -4 49076.2 1927.20   6
   2  -2  -4 47138.7 1863.81   6
   2  -2  -3 5300.76 584.876   6
   2   2  -3 5611.75 588.080   9
  -2   2  -3 5171.19 551.526   2
   2   2  -3 5890.78 635.001   2
  -2   2  -3 5070.42 492.135   5
  -2  -2  -3 5470.22 594.514   8
  -2   2  -3 6281.11 474.759   9
  -2  -2  -3 4913.97 458.163   5
  -2  -2  -3 5700.55 612.769   6
   2   2  -2 36301.8 1400.21   2
  -2   2  -2 35080.3 1329.31   2
  -2  -2  -2 35195.0 1376.45   6
  -2  -2  -2 32462.5 787.503   1
  -2  -2  -2 36760.4 1469.42   8
   2   2  -2 36436.4 1327.64   4
  -2   2  -2 36246.7 1185.01   5
   2  -2  -2 36127.5 1435.65   6
  -2   2  -2 31521.4 774.414   4
   2   2  -1 27616.4 1148.89   4
   2   2  -1 27562.2 1109.55   2
  -2   2  -1 27706.1 845.173   4
  -2  -2  -1 28279.4 860.745   2
  -2  -2  -1 26945.3 1264.22   8
  -2   2  -1 28746.3 1138.79   2
  -2  -2  -1 27971.0 1091.04   6
   2  -2  -1 29899.5 941.000   3
  -2   2  -1 27143.4 899.453   5
  -2  -2   0 15281.3 900.210   3
   2   2   0 14130.5 847.448  10
   2   2   0 14130.5 774.639   4
   2   2   0 12821.8 640.967   2
   2  -2   0 13239.6 615.668   3
  -2   2   0 12499.6 731.233   1
  -2  -2   0 13705.6 638.535   6
   2   2   0 13211.6 615.204   6
   2   2   1 28519.0 1149.11   4
  -2   2   1 27412.0 855.002   3
   2   2   1 31078.7 1269.52  10
  -2   2   1 29126.6 1143.86   1
  -2  -2   1 27747.7 1221.86   3
  -2  -2   1 28330.6 836.299   6
   2  -2   1 27661.8 1065.06   3
   2   2   1 26923.1 833.231   2
  -2   2   2 36665.1 1318.72   1
  -2  -2   2 37492.4 1393.93   3
   2   2   2 34969.9 1349.28   4
  -2   2   2 34934.3 973.656   3
   2  -2   2 35543.3 1372.04   3
  -2   2   3 6011.54 404.807   3
  -2   2   3 5447.16 517.512   1
   2   2   3 5953.85 560.185   4
  -2  -2   3 6230.67 586.887   3
   2  -2   3 6555.22 624.123   3
   2   2   4 45122.6 1725.60   4
  -2  -2   4 45357.9 1732.54   3
  -2   2   4 47862.8 1669.91   1
   2  -2   4 48692.1 1866.93   3
   2   2   5 67086.4 2210.76   4
  -2   2   5 67739.6 2097.47   1
   2  -2   5 72705.3 2409.25   3
  -2  -2   5 72606.4 2274.54   3
   2   2   6 25.7361 90.2832   1
   2  -2   6 136.089 389.412   3
   2   2   6 5.21993 76.3743   2
  -2   2   6 382.617 273.697   1
   2   2   6 178.300 317.091   4
  -2  -2   6 627.908 414.919   3
   2  -2   7 67086.5 2669.53   3
   2   2   7 67778.5 2509.15   4
  -2   2   7 62399.7 2291.88   1
   2   2   7 61559.6 1651.30   1
  -2  -2   7 66803.9 2481.15   3
   2  -2   8 20797.5 939.458   4
   2   2   8 20441.6 913.393   1
  -2  -2   8 25226.1 1527.10   3
  -2   2   8 20765.8 1299.22   1
   2   2   8 22033.4 1434.81   4
   2  -2   8 20318.6 1120.39  10
   2  -2   8 23246.4 1582.57   3
  -2  -2   9 69982.9 2832.55   3
   2   2   9 70270.6 2834.08   4
  -2   2   9 68076.6 2636.43   1
  -2   2   9 70871.8 2588.85   3
   2  -2   9 70515.3 3035.91   3
   2  -2   9 65894.4 2202.00  10
   2   2  10 1776.46 539.911   4
   2  -2  10 1375.28 612.769   3
  -2  -2  10 1470.30 564.363   3
  -2   2  10 1168.89 396.813   3
  -2   2  10 897.454 351.558   1
  -2  -2  11 5475.95 897.185   3
  -2   2  11 4655.65 730.850   1
   2   2  11 3239.11 686.302   4
   2   2  11 4196.56 817.243   7
   2  -2  11 5994.46 1029.97   3
   2   2  12 68.2416 364.198   7
   2  -2  12 1070.87 586.288   3
   2   2  12 290.062 300.784   4
  -2  -2  12 1500.11 609.112   3
   2  -2  13 13567.5 1637.64   3
   2   2  13 7673.40 1141.06   3
  -2   2  13 12830.4 1485.45   4
   2   2  13 7236.51 1040.58   4
  -2  -2  13 8944.64 1191.87   3
   2  -2  14 4428.53 1088.67   3
   2   2  14 3186.84 826.486   3
  -2  -2  14 4412.65 955.946   3
  -2   2  14 2961.73 798.727   4
  -2   2  15 2700.35 874.187   4
  -2  -2  15 1916.82 768.584   1
   2   3 -14 460.953 577.695   9
  -2  -3 -14 1867.48 818.560   6
  -2   3 -14 1682.92 802.686   2
   2  -3 -14 1703.70 829.448   6
  -2   3 -13 956.386 509.267   2
  -2  -3 -13 1716.32 598.276   5
   2   3 -13 468.145 506.240   9
  -2   3 -13 440.887 446.075   9
   2  -3 -13 346.518 710.574   6
  -2  -3 -13-890.622 686.555   6
   2  -3 -12 1607.45 746.145   6
   2   3 -12 3182.35 815.016   9
  -2   3 -12 3815.02 881.605   5
  -2  -3 -12 2257.78 723.623   5
  -2   3 -12 1551.94 562.327   9
  -2   3 -12 2722.86 779.653   2
  -2  -3 -12 3997.93 949.664   6
  -2  -3 -11 5357.06 888.918   5
  -2   3 -11 6871.52 1037.36   5
  -2   3 -11 5306.41 981.126   2
  -2   3 -11 7872.06 1001.70   9
   2   3 -11 5404.02 986.009   9
   2  -3 -11 6005.94 1037.60   6
  -2  -3 -11 8165.10 1279.71   6
   2  -3 -10 8782.61 1234.80   6
  -2   3 -10 9832.46 1166.50   5
  -2   3 -10 9276.79 1022.69   9
  -2  -3 -10 8421.32 1053.46   5
   2   3 -10 8488.64 1114.51   9
  -2   3 -10 7941.13 1076.03   2
  -2  -3 -10 10109.8 1299.62   6
  -2  -3  -9 631.355 263.276   8
  -2   3  -9 1675.46 666.095   5
   2  -3  -9 1380.36 571.585   6
   2   3  -9 2148.56 651.714   9
  -2   3  -9 870.212 416.931   9
  -2  -3  -9 511.814 346.283   5
  -2   3  -9 404.487 421.861   2
  -2  -3  -9 1497.49 535.553   6
   2   3  -9 1537.45 602.255   2
   2   3  -8 8170.23 1066.56   2
  -2   3  -8 8735.27 997.392   5
  -2  -3  -8 9358.94 1135.60   6
   2  -3  -8 7510.52 1023.76   6
  -2  -3  -8 7327.21 878.603   5
  -2  -3  -8 8312.59 782.230   8
   2   3  -8 8710.92 1038.42   9
  -2   3  -8 7649.89 1003.20   2
  -2   3  -8 7463.90 842.549   9
   2  -3  -7 5369.53 836.535   6
   2   3  -7 5983.26 852.265   9
  -2  -3  -7 4963.74 691.499   5
   2   3  -7 6933.03 952.928   2
  -2   3  -7 7037.41 854.275   5
   2  -3  -7 4577.31 511.662  10
  -2  -3  -7 5712.70 704.567   8
  -2  -3  -7 5833.72 883.474   6
  -2   3  -7 5433.21 660.214   9
  -2   3  -7 5151.61 771.835   2
   2   3  -6 22308.1 1476.02   9
  -2  -3  -6 19323.4 1212.01   5
  -2   3  -6 20488.7 1394.08   2
   2  -3  -6 18382.1 1028.97  10
  -2   3  -6 19791.4 1192.54   9
   2  -3  -6 19514.5 877.738   8
  -2  -3  -6 20061.2 1253.73   8
  -2   3  -6 22230.7 1359.57   5
   2   3  -6 23973.0 1552.82   2
  -2  -3  -6 20912.5 1479.00   6
   2  -3  -6 20868.2 1503.99   6
  -2   3  -5 1930.68 478.454   2
  -2  -3  -5 2002.69 571.485   6
  -2   3  -5 1792.86 441.169   5
   2   3  -5 1815.24 513.694   2
  -2  -3  -5 1299.66 366.504   5
  -2   3  -5 1905.33 386.635   9
   2  -3  -5 1854.67 626.455   6
   2   3  -5 1686.18 505.698   9
  -2  -3  -5 1392.39 416.262   8
   2   3  -4 41461.7 1850.16   2
  -2  -3  -4 39703.8 1760.73   8
  -2   3  -4 39047.8 1550.68   5
   2   3  -4 41502.2 1854.52   9
  -2   3  -4 38483.1 1518.93   9
  -2  -3  -4 36941.0 1410.46   5
  -2   3  -4 39303.8 1732.37   2
   2  -3  -4 36527.6 1796.82   6
  -2  -3  -4 41179.6 1858.99   6
  -2  -3  -3 19728.1 908.075   5
  -2  -3  -3 20250.2 1240.12   8
   2  -3  -3 21235.9 1273.61   6
  -2   3  -3 18867.6 648.752   4
   2   3  -3 21529.2 1238.93   2
  -2   3  -3 20465.3 996.614   5
  -2   3  -3 19631.1 1165.67   2
  -2  -3  -3 18317.6 644.464   1
  -2  -3  -3 19279.4 1216.24   6
   2   3  -3 19693.5 1076.60   4
   2   3  -3 19839.7 1247.67   9
  -2   3  -2 101101. 2514.30   5
   2   3  -2 108783. 2923.38   4
  -2   3  -2 103511. 2309.72   4
   2   3  -2 114708. 3067.93   2
  -2   3  -2 107756. 2982.11   2
  -2  -3  -2 106277. 3204.65   8
  -2  -3  -2 106873. 3015.37   6
   2  -3  -2 108779. 2757.25   3
   2  -3  -2 108028. 3168.17   6
  -2  -3  -2 101987. 2472.87   5
   2  -3  -1 57483.2 2075.97   6
  -2   3  -1 56288.8 1920.99   2
  -2   3  -1 55925.4 1553.27   4
   2   3  -1 57953.1 1890.40   2
  -2   3  -1 52612.0 1412.24   5
   2   3  -1 57860.1 1919.09   4
  -2  -3  -1 55940.2 2135.24   3
   2  -3  -1 55600.9 1774.97   3
  -2  -3  -1 56965.2 1887.74   6
   2   3   0 3658.10 419.062   2
   2  -3   0 3318.89 411.874   3
  -2   3   0 4022.64 478.446   2
  -2   3   0 3948.30 427.999   4
   2   3   0 3215.32 441.746   4
  -2  -3   0 3860.54 587.720   3
  -2   3   0 2856.75 207.483   5
  -2  -3   0 4072.19 454.525   6
  -2  -3   1 54343.3 2096.13   3
  -2   3   1 55115.8 1904.80   1
  -2   3   1 58460.6 1901.11   4
   2   3   1 57847.1 1604.82   2
   2   3   1 56927.2 1933.66   4
   2  -3   1 55686.3 1822.63   3
  -2  -3   1 54372.1 1619.05   6
   2   3   2 102646. 2185.03   2
   2  -3   2 106857. 2862.86   3
   2   3   2 104550. 2901.46   4
  -2   3   2 109120. 2939.21   4
  -2  -3   2 102109. 2351.48   6
  -2   3   2 109699. 2814.60   1
  -2  -3   2 101095. 3025.38   3
  -2   3   3 17670.4 679.276   5
   2   3   3 19381.3 1121.59   4
  -2   3   3 22148.2 1099.48   1
  -2  -3   3 21412.5 1226.46   3
   2  -3   3 19770.4 1137.06   3
   2   3   4 42369.3 1805.24   4
  -2   3   4 38416.2 1570.36   1
   2  -3   4 40443.9 1837.69   3
  -2  -3   4 40332.2 1795.03   3
   2  -3   5 2315.45 541.981   3
  -2  -3   5 1652.02 474.035   3
  -2   3   5 1930.81 414.434   1
   2   3   5 2122.78 482.993   4
   2  -3   6 21723.0 1458.42   3
  -2   3   6 18753.8 1137.27   1
   2   3   6 21167.0 1363.30   4
  -2  -3   6 22154.4 1449.35   3
   2  -3   7 5486.88 831.031   3
  -2  -3   7 5511.05 827.845   3
  -2   3   7 6105.12 685.119   1
   2   3   7 5540.19 792.891   4
   2   3   8 9316.21 1012.01   4
   2  -3   8 9366.48 1119.44   3
  -2  -3   8 8342.78 1027.84   3
  -2   3   8 8786.16 832.219   1
  -2  -3   9 1680.84 615.423   3
   2   3   9 1172.79 531.013   4
  -2   3   9 1065.80 377.009   1
  -2   3   9 929.728 486.739   4
   2  -3   9 1850.28 625.966   3
  -2   3  10 8563.31 916.137   1
  -2  -3  10 9589.28 1127.35   3
   2  -3  10 9634.81 1210.07   3
  -2   3  10 10090.5 1271.49   4
   2   3  10 9559.09 1117.80   4
  -2  -3  11 8723.00 1156.37   3
  -2   3  11 7246.33 1119.04   4
   2   3  11 6571.18 996.046   4
   2  -3  11 6115.40 1066.77   3
   2   3  12 2623.90 741.055   4
  -2   3  12 3324.71 802.129   4
   2  -3  12 2873.23 780.984   3
  -2  -3  12 3569.90 889.593   3
   2  -3  13 1436.21 759.567   3
   2   3  13 480.905 485.097   7
  -2  -3  13 2503.15 824.905   3
  -2   3  13 1204.97 605.769   4
   2   3  13 1131.03 595.084   4
   2  -3  14 1960.18 809.875   3
  -2   3  14 2257.29 781.454   4
   2   3  14 1577.65 603.080   4
  -2  -3  14 3951.43 1048.35   3
   2  -4 -13 34.5762 650.335   6
   2   4 -13 277.578 514.416   9
  -2   4 -13 329.645 503.284   2
  -2  -4 -13 2095.32 829.089   6
   2  -4 -12 451.845 543.931   6
  -2  -4 -12 335.074 654.524   6
  -2   4 -12-301.480 474.927   9
   2   4 -12 155.316 480.669   9
  -2   4 -12-1053.87 563.219   2
  -2  -4 -11 13.8500 530.634   6
  -2   4 -11 546.330 407.734   9
   2   4 -11-299.248 456.604   9
  -2   4 -11 786.108 518.299   2
   2  -4 -11-568.971 558.296   6
   2  -4 -10 448.041 533.799   6
   2   4 -10 1223.48 615.466   2
  -2   4 -10 2133.82 673.863   5
  -2  -4 -10 1022.43 505.368   5
   2   4 -10 716.585 577.449   9
  -2  -4 -10 1656.91 719.288   6
  -2   4 -10 1087.73 478.511   9
  -2   4 -10 1469.12 625.419   2
   2  -4  -9 1454.78 656.972   6
  -2  -4  -9 1881.00 736.835   6
  -2   4  -9 910.654 504.932   2
  -2  -4  -9 408.783 426.816   5
   2   4  -9 1091.22 551.978   2
  -2   4  -9 706.213 424.230   5
  -2   4  -9 828.355 445.023   9
   2   4  -9 487.328 544.678   9
   2  -4  -8 1703.91 615.826   6
  -2   4  -8 2810.95 651.066   5
  -2   4  -8 3023.40 665.320   2
   2   4  -8 1844.55 610.630   2
  -2   4  -8 2333.66 560.740   9
   2   4  -8 1743.78 603.173   9
  -2  -4  -8 2332.91 582.859   5
  -2  -4  -8 1888.80 500.672   8
  -2  -4  -8 1929.73 723.990   6
   2  -4  -7 2592.51 696.712   6
  -2  -4  -7 2198.08 689.218   6
  -2  -4  -7 1661.82 443.513   8
  -2  -4  -7 2363.45 500.966   5
   2   4  -7 1356.32 505.238   9
  -2   4  -7 2337.95 553.429   9
  -2   4  -7 2437.66 517.233   5
   2  -4  -7 2039.35 400.900  10
   2   4  -7 2533.05 625.686   2
  -2   4  -7 2672.08 668.674   2
  -2  -4  -6 755.044 315.508   8
  -2   4  -6 488.938 355.342   2
  -2   4  -6 523.768 265.167   9
   2  -4  -6 532.831 540.931   6
   2   4  -6 716.387 470.368   9
  -2   4  -6 526.687 361.161   5
   2   4  -6 743.916 483.011   2
  -2  -4  -6 446.052 243.165   5
  -2  -4  -6 455.500 453.884   6
   2  -4  -6 544.846 316.578   8
   2   4  -5 11200.4 1118.93   9
  -2  -4  -5 10608.0 812.322   5
  -2  -4  -5 11470.6 1080.47   8
  -2   4  -5 11524.0 959.990   9
  -2   4  -5 12268.9 1107.82   2
  -2  -4  -5 11682.9 1180.37   6
   2  -4  -5 12546.6 1196.28   6
  -2   4  -5 12034.5 936.626   5
   2   4  -5 12793.9 1143.46   2
  -2  -4  -4 5473.08 789.102   6
  -2   4  -4 5460.82 764.830   2
  -2  -4  -4 4440.55 485.275   5
  -2   4  -4 6040.99 615.637   5
  -2   4  -4 5694.77 691.724   9
   2   4  -4 5402.22 758.538   2
   2   4  -4 5994.12 822.849   9
  -2  -4  -4 5442.53 784.057   8
   2  -4  -4 6496.09 902.208   6
  -2   4  -3 30636.9 1258.23   5
   2   4  -3 33726.2 1571.76   4
   2   4  -3 32235.8 1675.99   2
  -2  -4  -3 35915.7 1799.25   6
  -2   4  -3 32345.7 1132.25   4
  -2   4  -3 33196.5 1675.38   2
  -2  -4  -3 30681.8 1175.95   5
  -2  -4  -3 30024.7 1732.77   8
   2  -4  -3 31981.6 1788.04   6
   2  -4  -2 6516.13 837.347   6
  -2   4  -2 6561.73 477.817   5
  -2  -4  -2 6197.76 455.249   5
   2   4  -2 7766.98 759.320   2
  -2   4  -2 7058.30 526.104   4
   2   4  -2 6762.73 690.234   4
  -2   4  -2 7524.99 764.624   2
   2  -4  -2 6969.17 704.080   3
  -2  -4  -2 6468.16 760.114   6
  -2  -4  -1 15002.9 1012.71   6
   2   4  -1 13786.7 958.577   4
  -2   4  -1 14873.9 1040.60   2
  -2   4  -1 13508.4 780.304   4
  -2  -4  -1 13438.0 1156.60   3
   2  -4  -1 13521.9 989.767   3
   2   4  -1 14998.5 977.509   2
   2  -4  -1 14558.1 1161.59   6
  -2   4   0 7858.19 746.765   2
  -2  -4   0 7688.56 699.885   6
   2   4   0 6939.05 661.347   2
   2   4   0 7920.07 753.129   4
  -2   4   0 7494.89 647.153   4
   2  -4   0 7538.68 765.078   3
  -2  -4   0 8040.79 903.564   3
   2   4   1 11329.2 913.928   4
  -2   4   1 14366.2 971.922   2
   2  -4   1 14604.5 1000.71   3
  -2  -4   1 14755.6 887.262   6
   2   4   1 15393.6 857.870   2
  -2  -4   1 14949.0 1184.64   3
  -2   4   1 14174.9 949.135   4
  -2  -4   2 6918.74 892.384   3
   2   4   2 7116.04 511.906   2
  -2   4   2 6755.32 731.144   1
  -2   4   2 6638.63 700.785   4
   2  -4   2 6638.86 733.015   3
   2   4   2 7675.64 789.585   4
  -2  -4   2 6806.58 598.455   6
  -2   4   3 34862.8 1569.26   1
  -2   4   3 34738.2 1730.23   4
   2   4   3 30606.2 1015.01   2
   2   4   3 34564.8 1712.67   4
  -2  -4   3 32966.0 1818.18   3
   2  -4   3 37650.3 1752.35   3
  -2  -4   3 31428.4 1287.08   6
   2  -4   4 6178.74 791.102   3
  -2  -4   4 5794.85 860.498   3
  -2   4   4 5377.78 630.117   1
   2   4   4 6369.29 775.182   4
  -2   4   4 6541.61 811.745   4
   2   4   5 11100.1 1033.50   4
   2  -4   5 11820.2 1127.24   3
  -2   4   5 11315.0 891.790   1
  -2   4   5 12292.6 1166.77   4
  -2  -4   5 12679.0 1141.55   3
   2   4   6 609.533 438.815   4
  -2   4   6 491.084 334.507   1
   2  -4   6 967.486 513.256   3
  -2   4   6 1803.58 561.192   4
  -2  -4   6-305.490 470.512   3
  -2   4   7 1905.74 569.081   4
   2  -4   7 1079.80 560.155   3
  -2   4   7 1847.42 442.236   1
  -2  -4   7 1416.87 578.901   3
   2   4   7 1339.95 506.438   4
   2   4   8 1951.02 603.789   4
  -2  -4   8 1740.43 640.528   3
  -2   4   8 2606.96 496.699   1
  -2   4   8 1943.49 585.871   4
   2  -4   8 3131.36 707.856   3
   2  -4   9 845.780 551.283   3
  -2  -4   9 217.361 420.475   3
   2   4   9 694.099 424.029   4
  -2   4   9 1167.90 546.205   4
  -2  -4  10 3099.83 815.532   3
   2   4  10 2463.72 650.928   4
  -2   4  10 976.427 534.552   4
   2  -4  10 978.887 611.342   3
   2   4  11 258.079 405.183   4
  -2  -4  11-0.87478 538.415   3
   2  -4  11 1128.43 586.088   3
  -2   4  11 746.884 560.187   4
   2  -4  12-1038.23 586.063   3
   2   4  12 637.277 523.426   4
  -2   4  12 893.921 577.052   4
  -2  -4  12-653.321 646.838   3
  -2   4  13 548.780 516.064   4
   2   4  13 306.885 447.915   4
   2  -4  13 883.143 716.716   3
  -2  -4  13 1021.87 622.039   3
   2  -5 -12 1852.87 718.822   6
  -2   5 -12 34.3347 449.918   2
   2   5 -12 49.9888 519.360   9
  -2  -5 -12 813.895 761.732   6
   2   5 -11-47.9626 490.394   2
   2   5 -11 1112.58 620.252   9
   2  -5 -11 1046.11 746.153   6
  -2   5 -11-7.95497 454.895   2
  -2  -5 -11 841.948 680.047   6
  -2   5 -10 3423.10 718.891   9
   2   5 -10 3673.62 926.458   9
   2   5 -10 3423.53 858.673   2
   2  -5 -10 4490.96 1034.59   6
  -2   5 -10 4617.05 939.679   2
  -2  -5 -10 4240.08 1069.14   6
  -2  -5  -9 1130.49 695.819   6
   2  -5  -9 157.964 526.416   6
  -2   5  -9 931.009 418.264   9
   2   5  -9 593.211 533.721   2
   2   5  -9-878.439 516.660   9
  -2   5  -9 265.307 432.025   2
  -2  -5  -8 2431.10 714.249   6
   2   5  -8 2119.96 712.571   2
   2  -5  -8 2697.39 789.547   6
  -2  -5  -8 1576.78 505.868   8
   2   5  -8 2414.81 752.958   9
  -2   5  -8 947.269 455.653   9
  -2   5  -8 2847.91 711.567   2
  -2  -5  -7 6803.26 1068.96   6
  -2   5  -7 6184.20 972.005   2
  -2   5  -7 6319.89 862.910   9
  -2  -5  -7 6062.48 844.651   8
   2   5  -7 6114.24 1006.57   9
   2   5  -7 6026.22 956.722   2
   2  -5  -7 5264.04 985.213   6
   2  -5  -6 10223.6 1244.27   6
  -2   5  -6 9593.80 1051.82   9
  -2  -5  -6 8587.45 1044.18   8
   2   5  -6 10309.4 1187.17   9
   2   5  -6 10157.7 1163.69   2
   2  -5  -6 9775.53 954.100   8
  -2   5  -6 10900.4 1176.22   2
  -2  -5  -6 10365.4 1220.91   6
   2  -5  -5 1964.30 705.077   6
   2   5  -5 1577.32 589.740   9
  -2  -5  -5 1569.20 514.829   8
   2   5  -5 2384.10 598.906   2
  -2   5  -5 1883.37 540.935   2
  -2   5  -5 1684.97 474.048   9
  -2  -5  -5 1856.57 664.965   6
   2   5  -4 34319.0 2070.92   9
   2   5  -4 30719.2 1650.58   4
  -2  -5  -4 32404.9 1995.47   6
  -2  -5  -4 32234.0 1948.13   8
  -2   5  -4 35355.3 1958.58   2
   2  -5  -4 34155.5 2063.90   6
   2   5  -4 33522.5 1907.99   2
   2   5  -3 18865.5 1237.20   4
  -2  -5  -3 17909.9 1395.63   6
  -2   5  -3 18782.4 1379.33   2
  -2   5  -3 17690.4 931.013   4
   2   5  -3 18001.0 1330.27   2
  -2  -5  -3 15756.6 1380.23   8
   2  -5  -3 17401.1 1424.55   6
  -2  -5  -2 74495.0 2851.21   6
   2  -5  -2 79053.2 2905.81   3
  -2   5  -2 73037.9 2243.62   4
   2   5  -2 80622.9 2829.05   2
   2  -5  -2 73944.9 3057.23   6
  -2   5  -2 78702.1 2896.91   2
   2   5  -2 75477.3 2667.91   4
   2  -5  -1 1728.73 540.057   3
   2  -5  -1 1656.68 638.393   6
  -2   5  -1 1792.31 440.263   2
   2   5  -1 966.373 383.658   4
  -2   5  -1 2317.90 408.163   4
  -2  -5  -1 1071.78 595.255   3
  -2  -5  -1 2160.31 532.038   6
   2   5  -1 2341.23 522.238   2
  -2  -5  -1 801.969 179.170   5
  -2  -5   0 8334.81 1046.39   3
  -2   5   0 9033.84 775.287   4
  -2   5   0 8771.15 871.544   2
   2   5   0 9279.63 883.966   4
   2   5   0 9576.98 837.365   2
   2  -5   0 10284.2 1013.41   3
  -2  -5   0 10118.4 910.703   6
   2  -5   0 10564.6 1079.50   6
  -2  -5   1 1399.86 586.624   3
  -2   5   1 2008.18 484.779   2
  -2   5   1 993.620 333.617   4
   2  -5   1 1466.70 520.210   3
   2   5   1 1624.48 435.606   4
  -2  -5   1 1435.32 394.169   6
   2   5   1 1376.42 371.115   2
   2   5   2 75730.0 2254.84   2
  -2   5   2 78361.3 2614.42   2
  -2  -5   2 75400.2 3143.80   3
   2  -5   2 76062.9 2875.66   3
  -2   5   2 77218.9 2774.87   4
   2   5   2 72436.8 2768.73   4
  -2  -5   2 72553.1 2456.02   6
   2   5   3 17064.2 838.034   2
   2   5   3 16934.5 1308.02   4
  -2   5   3 16595.6 1299.75   4
  -2  -5   3 18129.9 1507.39   3
  -2   5   3 17438.3 1111.90   2
   2  -5   3 18722.6 1378.38   3
  -2  -5   3 17365.9 1089.42   6
   2   5   4 31023.7 1830.10   4
  -2   5   4 29080.5 1597.61   1
  -2   5   4 31857.6 1851.48   4
  -2  -5   4 36022.3 2121.09   3
  -2  -5   4 33284.0 1496.61   6
   2  -5   4 32694.5 1916.78   3
  -2  -5   5 2298.12 680.707   3
  -2   5   5 1408.84 419.068   1
   2  -5   5 1266.07 534.432   3
   2   5   5 381.810 403.837   4
  -2   5   5 2084.16 563.417   4
  -2  -5   6 10211.1 1236.13   3
   2   5   6 8265.08 1026.84   4
  -2   5   6 10278.2 912.199   1
  -2   5   6 8994.77 1104.77   4
   2  -5   6 11786.8 1250.45   3
   2   5   7 5595.60 903.102   4
  -2   5   7 6719.28 1012.55   4
   2  -5   7 7689.22 1058.54   3
  -2  -5   7 8152.39 1139.40   3
  -2   5   7 5080.52 667.283   1
  -2  -5   8 2158.32 725.518   3
  -2   5   8 2900.97 766.702   4
   2  -5   8 2788.44 763.564   3
   2   5   8 1528.29 570.476   4
  -2  -5   9 977.860 634.222   3
   2  -5   9 1319.05 640.773   3
  -2   5   9 582.512 501.608   4
   2   5   9 677.449 477.156   4
   2   5  10 2365.32 667.134   4
  -2   5  10 5163.55 988.510   4
  -2  -5  10 3391.00 945.019   3
   2  -5  10 5165.01 1029.27   3
   2  -5  11 1741.94 704.014   3
  -2  -5  11 464.115 575.902   3
   2   5  11 1285.33 575.397   4
  -2   5  11 511.067 499.012   4
   2   5  12 1222.65 648.258   4
   2  -5  12 1074.20 636.159   3
  -2  -5  12-242.176 740.342   3
  -2   5  12 983.226 639.210   4
   2   6 -11-212.579 519.770   9
   2  -6 -10 1396.12 781.302   6
   2   6 -10 244.963 477.498   9
  -2  -6 -10 1955.41 766.568   6
   2   6 -10 917.880 573.608   2
  -2   6 -10 860.985 462.773   2
  -2  -6  -9 710.407 582.793   6
  -2   6  -9 560.994 542.403   9
  -2   6  -9 346.700 481.937   2
   2   6  -9 145.231 428.805   2
   2   6  -9 555.616 453.967   9
   2  -6  -9 14.2978 706.102   6
  -2  -6  -8 213.433 543.009   6
   2  -6  -8 401.909 522.658   6
   2   6  -8 669.082 575.314   9
  -2   6  -8 192.845 467.540   2
   2   6  -8 169.608 466.350   2
  -2   6  -8-105.515 369.221   9
   2  -6  -7 454.153 503.394   6
   2   6  -7 285.643 413.126   9
  -2   6  -7-379.413 438.246   2
  -2   6  -7 648.025 482.812   9
  -2  -6  -7 321.899 553.239   6
  -2  -6  -7 761.174 421.761   8
   2   6  -7 1120.09 559.049   2
  -2  -6  -6 473.704 521.794   6
  -2   6  -6 236.072 315.336   9
   2   6  -6 725.162 467.703   2
   2   6  -6-400.806 504.642   9
   2  -6  -6 248.802 463.546   6
  -2  -6  -6 220.340 423.118   8
  -2   6  -6 733.609 490.965   2
  -2  -6  -5 854.061 559.322   6
   2  -6  -5 1391.72 609.015   6
  -2   6  -5 242.305 434.497   2
  -2   6  -5 605.002 438.722   9
   2   6  -5 355.641 528.081   9
  -2  -6  -5 697.423 413.011   8
   2   6  -5 782.270 486.238   2
  -2   6  -4 1087.73 453.671   2
  -2  -6  -4 1615.88 553.026   6
   2  -6  -4 1209.30 565.278   6
   2   6  -4 904.317 518.357   9
   2   6  -4 260.169 316.595   4
  -2  -6  -4 499.239 477.575   8
   2   6  -4 985.798 510.364   2
  -2  -6  -3 167.754 470.179   6
  -2   6  -3 292.402 353.862   2
   2  -6  -3 615.117 564.720   6
   2   6  -3 533.762 394.209   2
   2   6  -3 674.719 362.549   4
  -2  -6  -3 237.326 420.773   8
   2  -6  -2 38.5661 506.019   3
  -2  -6  -2 1004.59 558.871   6
  -2   6  -2 400.581 445.581   2
   2   6  -2 602.986 321.380   4
   2  -6  -2 659.333 529.528   6
   2   6  -2 774.103 401.797   2
  -2   6  -2 550.848 243.524   4
   2  -6  -1 1565.06 606.179   3
   2  -6  -1 1407.05 536.985   6
  -2  -6  -1 1828.44 660.574   3
  -2   6  -1 1368.54 433.620   2
  -2  -6  -1 1848.21 548.297   6
  -2   6  -1 1552.32 380.049   4
   2   6  -1 1395.32 439.309   4
   2   6  -1 1497.56 437.700   2
  -2  -6   0 6456.37 1007.16   3
   2  -6   0 4241.22 835.628   3
   2  -6   0 6595.12 963.909   6
  -2   6   0 5417.97 677.236   4
   2   6   0 5174.49 704.222   2
  -2   6   0 7451.49 878.389   2
   2   6   0 5740.42 756.934   4
  -2  -6   0 5536.28 778.122   6
  -2  -6   1 1637.44 658.530   3
  -2  -6   1 2291.05 515.242   6
   2  -6   1 3166.34 745.151   6
   2  -6   1 2368.47 694.111   3
  -2   6   1 1532.11 479.226   2
  -2   6   1 1916.28 472.060   4
   2   6   1 1877.52 505.661   4
   2   6   1 1571.12 398.477   2
   2  -6   2 1246.04 640.381   3
   2  -6   2 1325.74 598.436   6
  -2   6   2 784.858 385.414   2
   2   6   2 942.141 390.953   4
  -2  -6   2 1163.80 441.910   6
  -2   6   2 797.524 403.580   4
  -2  -6   2 893.170 552.828   3
  -2   6   3 691.279 322.311   2
  -2   6   3-129.310 395.877   4
  -2  -6   3 1181.43 788.020   3
   2   6   3 219.189 325.570   4
  -2  -6   3 951.117 428.585   6
   2  -6   3 264.253 511.774   3
   2  -6   4 1517.94 617.784   3
  -2  -6   4 1614.95 775.096   3
   2   6   4 353.841 466.309   4
  -2   6   4 214.741 263.214   2
  -2   6   4 433.495 430.989   4
  -2  -6   5 625.106 598.103   3
   2  -6   5 489.906 499.002   3
   2   6   5 1339.14 511.113   4
  -2   6   5 92.0420 415.435   4
  -2  -6   6 950.676 701.829   3
   2  -6   6 595.400 496.157   3
  -2   6   6 47.4822 343.637   4
   2   6   6-171.653 380.802   4
   2   6   7-46.4176 353.279   4
  -2   6   7 560.496 453.106   4
  -2  -6   7 931.233 714.743   3
   2  -6   7-877.690 721.819   3
  -2  -6   8 810.647 699.680   3
   2  -6   8 334.564 522.294   3
   2   6   8 821.207 478.398   4
  -2   6   8-141.097 419.825   4
  -2  -6   9 937.643 780.372   3
  -2   6   9-78.2297 492.417   4
   2  -6   9-917.164 734.590   3
   2   6   9 926.330 547.263   4
  -2  -6  10 619.935 711.048   3
   2   6  10 1480.73 661.704   4
   2  -6  10 343.278 693.960   3
  -2   6  10 2731.68 809.642   4
   2  -7  -9 1907.69 902.390   6
  -2  -7  -9 1576.55 788.197   6
   2   7  -9 2286.33 821.507   9
   2   7  -9 926.649 624.916   2
  -2   7  -9 165.684 474.517   2
  -2  -7  -8 2163.04 824.943   6
   2  -7  -8 2413.84 871.227   6
   2   7  -8 3153.27 918.929   9
  -2   7  -8 3299.28 868.016   2
   2   7  -8 3584.88 878.367   2
   2   7  -7 826.876 539.201   9
   2  -7  -7 180.519 576.799   6
   2   7  -7-62.7483 416.681   2
  -2   7  -7 177.474 393.788   9
  -2  -7  -7 1165.35 749.854   6
  -2   7  -7 787.772 624.038   2
   2  -7  -6 3276.06 980.715   6
  -2   7  -6 3094.61 738.436   9
   2   7  -6 1230.30 586.252   9
  -2   7  -6 2344.86 764.120   2
  -2  -7  -6 1596.29 694.891   8
   2   7  -6 3044.57 792.402   2
  -2  -7  -6 2464.20 809.484   6
  -2  -7  -5 1588.18 668.530   6
  -2   7  -5 275.712 474.167   2
   2  -7  -5 1113.10 659.873   6
   2   7  -5 224.322 433.891   9
  -2  -7  -5 293.096 446.177   8
   2   7  -5 827.621 431.842   2
  -2   7  -5 670.456 434.194   9
  -2   7  -4 2417.76 700.507   2
  -2  -7  -4 1445.57 558.909   6
   2  -7  -4 2788.27 860.400   6
   2   7  -4 1055.86 543.865   9
  -2  -7  -4 1022.73 543.061   8
   2   7  -4 1401.85 570.516   2
  -2   7  -3 415.134 424.362   2
   2  -7  -3 931.706 613.232   6
   2   7  -3 294.270 318.494   4
  -2  -7  -3 509.355 459.473   8
   2   7  -3 357.670 357.225   2
  -2  -7  -3 647.747 482.492   6
   2  -7  -2 6687.76 1103.67   6
  -2   7  -2 5136.95 845.336   2
   2   7  -2 3348.90 620.156   4
  -2  -7  -2 5876.19 961.399   6
   2   7  -2 6336.72 892.431   2
   2  -7  -1 754.499 568.626   3
  -2   7  -1 618.889 474.252   2
  -2  -7  -1-75.0895 402.122   6
   2  -7  -1 662.997 572.315   6
   2   7  -1 253.830 280.643   4
   2   7  -1-82.6588 286.723   2
  -2  -7   0 918.107 610.467   3
   2  -7   0 1037.42 503.251   3
  -2  -7   0 1095.95 639.231   6
  -2   7   0 931.878 520.549   2
   2  -7   0-87.0002 448.816   6
   2   7   0 792.938 375.765   4
  -2   7   0-213.258 315.650   4
  -2  -7   1 321.206 557.986   3
  -2  -7   1-22.5559 342.300   6
  -2   7   1 121.710 288.084   2
   2  -7   1 985.644 538.150   6
  -2   7   1-179.172 283.581   4
   2   7   1 36.4000 354.207   4
   2  -7   1 623.829 547.134   3
  -2  -7   2 5409.50 1103.35   3
  -2   7   2 5817.85 852.048   4
  -2   7   2 5132.06 773.578   2
   2  -7   2 5924.93 1022.35   6
   2   7   2 6686.41 946.201   4
   2  -7   2 6011.59 1075.01   3
  -2  -7   3 1168.58 729.680   3
   2  -7   3 630.667 576.624   6
   2   7   3 244.686 390.280   4
  -2   7   3 600.864 451.874   4
   2  -7   3-260.617 481.110   3
   2   7   4 2520.62 682.880   4
  -2  -7   4 1240.58 690.924   3
   2  -7   4 1917.99 750.424   3
  -2   7   4 1041.59 470.168   4
  -2   7   5 1373.62 560.983   4
  -2  -7   5 740.954 706.256   3
   2  -7   5 1321.34 695.561   3
   2   7   5 622.468 527.011   4
  -2  -7   6 2433.95 959.816   3
  -2   7   6 3228.96 783.438   4
   2   7   6 3025.95 787.988   4
   2  -7   6 2417.68 881.051   3
   2   7   7 853.184 566.702   4
   2  -7   7 578.533 593.466   3
  -2   7   7-218.840 503.947   4
  -2  -7   8 4395.02 1160.42   3
   2  -7   8 2663.68 904.302   3
   2   7   8 3898.05 918.807   4
  -2   7   8 5390.09 1005.36   4
  -2   7   9 300.979 507.426   4
   2  -7   9 1984.06 877.677   3
  -2  -8  -7 1490.99 733.013   6
   2   8  -7 2354.42 812.949   2
   2   8  -6 498.022 426.069   2
   2  -8  -6 196.744 588.444   6
   2   8  -6 220.838 670.885   9
  -2   8  -6 995.995 603.444   2
  -2  -8  -6-141.557 607.652   6
  -2  -8  -5 1940.37 719.899   6
   2  -8  -5 564.872 533.515   6
  -2   8  -5 1276.80 607.132   2
   2   8  -5 490.019 461.047   2
   2   8  -5 125.196 443.820   9
  -2  -8  -5 1056.35 626.096   8
  -2   8  -5 92.5642 405.744   9
  -2  -8  -4 1125.73 629.047   6
   2  -8  -4 1060.18 573.485   6
   2   8  -4 47.1244 417.196   9
  -2   8  -4 132.109 416.579   9
   2   8  -4 514.443 390.868   2
  -2  -8  -4-259.460 540.770   8
  -2   8  -4 189.329 448.874   2
   2   8  -3 1106.41 521.432   2
  -2  -8  -3 784.072 587.862   6
  -2   8  -3 1628.61 700.047   2
   2  -8  -3 215.859 659.584   6
  -2  -8  -3 570.825 608.734   8
  -2  -8  -2 1218.87 724.914   6
  -2   8  -2 539.306 447.989   2
  -2  -8  -2 321.119 607.453   8
   2  -8  -2 2530.15 819.829   6
  -2   8  -1 447.353 387.188   2
   2  -8  -1-55.3187 515.966   6
   2   8  -1-291.692 421.109   4
   2  -8  -1 601.419 540.537   3
  -2   8   0 286.499 382.041   2
   2  -8   0 638.498 571.606   6
  -2  -8   0 269.897 645.401   3
   2   8   0-70.9958 397.261   4
   2  -8   1 39.3425 583.688   3
   2  -8   1-287.334 598.476   6
   2   8   1 430.594 413.308   4
  -2  -8   2 712.779 660.328   3
   2  -8   2 85.9877 610.026   3
   2  -8   2 247.129 448.735   6
  -2   8   2 657.942 426.484   4
   2   8   2 819.588 546.857   4
  -2  -8   3 217.061 665.346   3
   2  -8   3-476.612 684.596   3
   2  -8   3 489.708 499.598   6
   2   8   3 1219.42 530.846   4
  -2   8   3-66.8696 448.374   4
  -2   8   4 751.565 405.793   4
  -2  -8   4 2232.97 1047.37   3
   2  -8   4-82.1323 543.560   6
   2  -8   4 2028.95 830.460   3
   2   8   4 653.280 546.398   4
  -2  -8   5 1182.39 839.952   3
   2  -8   5 1407.90 832.723   3
  -2   8   5 477.545 554.942   4
   2   8   5 409.116 508.040   4
  -2  -8   6 886.674 720.759   3
   2  -8   6 797.350 735.983   3
   2   8   6 436.474 518.577   4
  -2   8   6 309.290 476.290   4
  -2   9  -3-160.197 558.702   2
   2  -9  -2 2035.87 822.368   6
   2  -9  -1-71.6047 553.443   6
   2  -9   0 799.724 700.350   6
   2  -9   1 658.071 620.025   6
   2   9   1 933.276 503.610   4
   2  -9   2-686.864 622.485   3
   2   9   2 226.316 404.091   4
   3   0 -14-150.836 545.577   9
  -3   0 -14 520.665 568.488   5
  -3   0 -13-318.086 367.217   9
  -3   0 -13-838.692 555.839   5
   3   0 -13-284.261 477.615   9
  -3   0 -12 165.348 535.578   5
   3   0 -12-528.688 489.614   9
  -3   0 -12-80.0704 324.868   9
  -3   0 -11-121.145 323.610   9
  -3   0 -11 11.1294 369.940   5
   3   0 -11-574.064 517.297   9
   3   0 -11 19.3412 333.143   6
   3   0 -10 95.0243 393.413   9
  -3   0 -10 226.437 469.966   5
  -3   0 -10-185.462 308.962   9
  -3   0 -10 147.706 320.656   2
   3   0 -10-267.612 375.945   6
  -3   0  -9-46.6464 282.058   9
  -3   0  -9 72.8314 301.800   2
   3   0  -9 476.603 433.782   9
  -3   0  -9 791.387 510.657   5
   3   0  -9-236.544 309.486   6
  -3   0  -8 85.8090 290.673   9
  -3   0  -8 403.616 409.490   5
  -3   0  -8 0.79737 292.376   2
   3   0  -8-287.185 331.916   6
   3   0  -8 194.607 353.863   9
   3   0  -7 215.271 287.415   6
   3   0  -7 402.974 440.126   9
  -3   0  -7 606.044 319.525   5
  -3   0  -7 95.6941 296.297   9
  -3   0  -7 148.912 251.828   2
   3   0  -7 135.476 201.818  10
   3   0  -6 110.970 278.062   6
   3   0  -6 52.4105 339.690   9
   3   0  -6 60.6709 187.858  10
  -3   0  -6-232.388 308.132   5
  -3   0  -6-141.582 212.078   9
  -3   0  -6 272.660 231.612   2
   3   0  -5 140.278 206.394   6
  -3   0  -5-21.9239 167.959   2
   3   0  -5 224.620 217.132  10
  -3   0  -5 58.2439 195.083   9
   3   0  -5 380.391 322.062   9
  -3   0  -5-149.682 227.728   8
  -3   0  -5 40.1754 231.956   5
   3   0  -4-22.0095 193.131   6
  -3   0  -4-18.5803 146.688   9
   3   0  -4-144.863 272.358   9
  -3   0  -4 39.9425 155.572   2
  -3   0  -4-26.4296 265.972   5
  -3   0  -4 99.6300 211.799   8
   3   0  -4 201.519 204.982  10
   3   0  -3 482.077 203.504   6
   3   0  -3 209.345 206.428  10
  -3   0  -3 525.802 189.511   2
   3   0  -3 284.862 143.520   3
   3   0  -3 411.595 253.588   9
  -3   0  -3 396.663 239.947   8
  -3   0  -3 289.777 229.181   5
  -3   0  -2 71.0075 138.844   1
   3   0  -2 55.2058 156.592   6
   3   0  -2 348.027 225.702   9
   3   0  -2-35.2600 187.191  10
   3   0  -2 146.136 151.325   8
  -3   0  -2 181.210 253.241   8
   3   0  -2 214.343 117.011   3
   3   0  -1 98.9230 211.819  10
  -3   0  -1-53.7201 194.809   8
  -3   0  -1 143.349 136.708   1
   3   0  -1 200.876 158.543   9
   3   0  -1 171.064 157.515   3
  -3   0   0 225.503 151.822   1
   3   0   0 185.026 210.740  10
  -3   0   0 286.715 200.491   8
   3   0   0-12.4090 97.4784   9
   3   0   0 111.153 175.491   7
  -3   0   1 83.8154 137.871   9
   3   0   1-15.9441 131.453   4
   3   0   1 307.617 204.632  10
   3   0   1 15.8676 182.295   7
  -3   0   1 185.914 171.524   8
  -3   0   1 162.867 188.458   1
  -3   0   2 62.3034 123.113   8
   3   0   2 64.3294 93.1445   9
  -3   0   2 242.746 168.287   3
   3   0   2-30.1794 129.725   4
   3   0   2 141.745 194.835  10
  -3   0   2 18.7252 118.968   7
  -3   0   2 279.181 259.695   1
   3   0   2 180.118 255.398   7
  -3   0   3 242.444 230.147   1
  -3   0   3 125.901 119.793   3
   3   0   3 74.6730 137.607   4
   3   0   3 225.282 132.497   9
   3   0   3 162.369 164.616  10
   3   0   3 97.2030 266.027   7
  -3   0   3-20.7582 122.538   8
   3   0   4 89.2435 192.510  10
  -3   0   4 53.0070 149.315   3
   3   0   4 104.624 168.683   4
   3   0   4 367.510 271.316   7
  -3   0   4 69.3660 105.479   8
  -3   0   4 458.986 301.205   1
   3   0   5 154.799 225.903   7
   3   0   5 266.178 200.177  10
  -3   0   5-119.989 279.481   1
  -3   0   5 184.891 227.349   3
   3   0   5 132.180 141.873   4
  -3   0   5 38.5913 82.0629   8
  -3   0   6 207.165 243.326   3
   3   0   6-145.023 174.170   4
   3   0   6-53.0961 150.637  10
  -3   0   6 171.609 331.834   1
   3   0   6 77.0627 269.515   7
  -3   0   6 65.1288 63.9959   8
  -3   0   7-16.9338 242.800   3
   3   0   7 141.413 197.090  10
  -3   0   7 100.529 341.780   1
   3   0   7 186.629 257.026   4
   3   0   7 244.029 340.427   7
   3   0   8-30.8446 120.717  10
  -3   0   8 678.056 491.270   1
   3   0   8 67.7735 252.657   4
   3   0   8 518.228 351.263   7
  -3   0   8-120.150 294.467   3
   3   0   9-60.2503 240.784   4
  -3   0   9 500.175 335.588   3
  -3   0   9 427.617 433.644   1
   3   0   9 367.832 367.192   7
   3   0  10-568.291 534.393   3
  -3   0  10-321.102 359.691   3
   3   0  10-24.5032 219.672   4
   3   0  10-59.9311 303.190   7
  -3   0  11-333.886 412.205   1
   3   0  11 186.226 447.108   3
   3   0  11 356.266 402.603   7
  -3   0  11 311.074 422.982   3
   3   0  12 102.015 477.537   3
  -3   0  12 419.984 510.374   3
  -3   0  12-554.883 477.801   1
  -3   0  13-196.218 453.312   1
   3   0  13 538.027 550.488   3
   3   0  14 141.978 521.443   3
  -3   0  14-637.345 566.347   1
   3   0  15 200.031 696.857   3
   3  -1 -14 6373.21 1199.80   9
   3   1 -14 5054.06 1114.58   9
   3  -1 -14 5454.05 1006.86   6
  -3   1 -14 5240.43 1144.95   5
  -3  -1 -14 4135.51 984.790   5
  -3   1 -13 1788.01 556.488   9
  -3   1 -13 4201.18 966.440   5
   3   1 -13 3652.81 923.903   9
   3  -1 -13 2921.37 822.386   9
  -3  -1 -13 2742.72 833.826   5
   3  -1 -13 3846.43 829.634   6
  -3   1 -12 3547.80 827.623   5
   3   1 -12 1978.89 766.165   9
  -3  -1 -12 4565.89 899.147   5
  -3   1 -12 2493.09 657.084   2
   3  -1 -12 2967.24 823.972   9
  -3   1 -12 3251.73 698.479   9
   3  -1 -12 2524.72 719.355   6
  -3  -1 -11 12093.5 1383.35   5
  -3   1 -11 13314.4 1235.36   9
  -3   1 -11 15557.4 1521.77   5
  -3   1 -11 12561.5 1264.64   2
   3  -1 -11 13433.9 1463.57   9
   3  -1 -11 13575.6 1367.77   6
   3   1 -11 12964.5 1398.87   9
  -3   1 -10 19720.2 1416.82   9
  -3   1 -10 18226.8 1575.61   5
   3   1 -10 19492.2 1630.10   9
   3  -1 -10 20998.8 1719.63   9
  -3   1 -10 18414.7 1442.40   2
   3  -1 -10 18259.9 1501.40   6
  -3  -1 -10 17055.0 1503.32   5
  -3   1  -9 27964.2 1700.66   2
   3   1  -9 28544.7 1840.53   9
  -3   1  -9 28847.6 1608.56   9
   3  -1  -9 27211.2 1857.09   9
   3  -1  -9 23694.7 1669.28   6
  -3   1  -9 29127.7 1869.83   5
  -3  -1  -9 24674.6 1714.53   5
  -3   1  -8 68386.9 2828.96   5
   3  -1  -8 68526.7 2846.75   9
   3  -1  -8 61511.7 2581.32   6
  -3   1  -8 65460.7 2396.23   9
  -3  -1  -8 66591.6 2740.57   5
   3   1  -8 63831.9 2732.51   9
  -3  -1  -8 65502.3 2832.21   6
  -3   1  -8 64744.6 2569.09   2
   3  -1  -8 57132.2 1662.41  10
  -3  -1  -8 63343.7 2328.57   8
  -3  -1  -7 89026.8 3089.65   5
  -3   1  -7 91843.9 3006.67   2
   3  -1  -7 90503.2 3060.90   6
   3   1  -7 94057.9 3236.03   9
  -3  -1  -7 88873.2 2473.68   2
   3  -1  -7 93033.3 3273.27   9
  -3   1  -7 92668.8 2747.84   9
  -3   1  -7 94491.9 3236.75   5
  -3  -1  -7 91558.2 2837.64   8
   3  -1  -7 84547.5 2263.82  10
   3   1  -7 90344.7 2698.79   6
  -3  -1  -7 91724.0 3344.59   6
  -3  -1  -6 11676.1 1034.40   6
   3   1  -6 12652.0 1032.00   9
   3   1  -6 10643.7 745.869  10
   3  -1  -6 14956.4 1132.75   9
  -3   1  -6 12460.8 803.214   9
  -3  -1  -6 11899.5 687.120   2
  -3   1  -6 11159.8 885.271   2
  -3   1  -6 11578.0 986.087   5
  -3  -1  -6 11979.8 973.755   5
   3  -1  -6 11039.5 683.976  10
  -3  -1  -6 13415.2 933.764   8
   3   1  -6 10834.0 734.260   6
   3  -1  -6 11025.2 930.261   6
   3   1  -5 17101.2 1131.60   9
  -3   1  -5 17254.2 1102.44   5
   3  -1  -5 16278.8 1087.31   9
  -3   1  -5 16354.1 823.295   9
  -3  -1  -5 16339.1 1036.59   5
  -3  -1  -5 14914.7 956.955   8
   3  -1  -5 15356.6 810.159  10
  -3   1  -5 16924.5 989.465   2
   3   1  -5 16142.4 919.724  10
   3   1  -5 15378.6 779.543   6
  -3  -1  -5 17406.2 1169.99   6
   3  -1  -5 15798.7 1005.84   6
  -3  -1  -5 16193.4 732.925   2
  -3  -1  -4 78590.0 2491.13   6
  -3  -1  -4 74141.1 2268.42   5
   3  -1  -4 71989.0 2231.17   6
  -3  -1  -4 71231.9 2252.69   8
   3   1  -4 73575.1 2369.59   9
  -3   1  -4 74336.5 2300.88   5
  -3  -1  -4 71919.2 1694.61   2
  -3   1  -4 73397.1 2155.05   2
   3   1  -4 71348.2 2162.92  10
  -3   1  -4 68995.0 1808.64   9
   3  -1  -4 75655.4 2341.17   9
   3  -1  -4 69337.7 1988.60  10
   3   1  -4 67468.9 1726.80   6
  -3   1  -3 67557.9 1546.94   9
   3   1  -3 72554.1 2139.92   9
  -3  -1  -3 69092.3 1482.13   2
  -3  -1  -3 72176.8 2072.96   5
   3  -1  -3 62812.3 1456.61   8
  -3   1  -3 73829.2 2095.90   5
  -3   1  -3 62124.1 1363.28   4
   3  -1  -3 68664.1 1927.90  10
   3  -1  -3 68553.4 2024.40   6
  -3   1  -3 69096.4 1961.62   2
   3  -1  -3 73369.9 2100.91   9
   3   1  -3 69752.2 2071.77  10
  -3  -1  -3 71955.9 2149.53   8
  -3  -1  -3 71948.4 2190.86   6
   3   1  -3 58400.3 1410.90   6
  -3  -1  -2 13118.8 767.647   6
  -3   1  -2 11300.7 670.657   5
   3   1  -2 11229.6 503.351   7
   3  -1  -2 11491.8 695.169  10
  -3   1  -2 12169.6 681.756   1
  -3   1  -2 11658.4 424.132   4
   3  -1  -2 11853.4 672.305   9
  -3   1  -2 9841.84 358.035   9
   3   1  -2 12165.1 725.878   9
  -3  -1  -2 11724.2 402.306   1
   3   1  -2 13214.9 792.993  10
   3  -1  -2 10666.0 507.311   8
  -3  -1  -2 12803.8 792.131   8
   3  -1  -2 11959.4 711.589   6
  -3   1  -1 158578. 3336.47   1
   3  -1  -1 156931. 3105.91   9
   3   1  -1 154446. 3299.81   9
   3  -1  -1 156601. 3418.85  10
  -3  -1  -1 155865. 3542.34   8
  -3  -1  -1 155388. 2965.22   1
   3   1  -1 155978. 3199.34   7
   3   1  -1 156284. 3523.26  10
   3  -1   0 30931.8 1180.10  10
  -3  -1   0 31903.5 1245.47   8
   3   1   0 31430.4 1199.37   4
  -3   1   0 30746.7 826.010   9
  -3   1   0 31623.4 1142.62   1
   3   1   0 30238.0 1221.02  10
   3   1   0 27967.9 878.507   6
  -3  -1   0 30780.6 1071.35   1
  -3  -1   1 158600. 3511.10   8
   3  -1   1 152663. 3466.88  10
   3   1   1 150433. 3424.31   4
  -3   1   1 145353. 3116.29   9
   3   1   1 158236. 3540.26  10
  -3  -1   1 147484. 3406.26   3
  -3   1   1 152058. 3432.01   1
   3   1   2 11789.0 451.001   1
   3   1   2 12737.9 736.994  10
   3  -1   2 13057.7 750.250  10
  -3   1   2 11640.1 741.203   1
   3   1   2 13305.3 734.126   4
  -3  -1   2 12639.3 730.582   8
  -3  -1   2 12904.8 717.324   3
   3  -1   3 69642.6 1975.84  10
   3   1   3 69472.2 1943.41  10
   3   1   3 70331.8 1947.02   4
   3  -1   3 64134.2 1386.34   4
  -3  -1   3 70359.5 1874.74   3
   3  -1   3 71366.2 2110.44   7
   3   1   3 61971.0 1347.52   1
  -3   1   3 72084.2 2144.05   1
   3  -1   3 67215.3 1556.10   9
  -3  -1   3 64129.1 1400.48   6
   3   1   4 74680.8 2123.98   4
   3   1   4 74460.9 2033.91  10
  -3  -1   4 73134.7 2051.97   3
   3  -1   4 75331.9 2106.40  10
   3  -1   4 73698.6 1581.09   4
   3   1   4 68704.0 1519.44   1
  -3  -1   4 72300.9 1760.87   6
   3  -1   4 78111.2 2328.47   7
  -3   1   4 71479.3 2294.70   1
  -3   1   4 69445.1 1607.93   3
   3  -1   5 16245.3 1090.24   3
   3   1   5 15620.5 787.898  10
   3   1   5 15513.7 1070.52   7
   3   1   5 14873.2 574.225   1
   3  -1   5 16309.4 619.183   4
   3  -1   5 16904.5 1034.40   7
   3  -1   5 15837.2 862.586  10
  -3   1   5 14553.6 1005.68   1
   3   1   5 15474.9 896.836   4
  -3  -1   5 15548.3 893.764   3
  -3   1   5 15107.0 687.768   3
   3  -1   6 12949.9 1029.47   3
  -3  -1   6 13991.7 897.880   3
   3   1   6 12515.5 1014.62   7
  -3   1   6 13083.3 741.279   3
   3  -1   6 12536.8 613.074   4
   3   1   6 12594.2 872.512   4
   3   1   6 13256.6 694.061  10
   3  -1   6 13271.1 785.306  10
  -3   1   6 13444.1 1041.25   1
   3  -1   6 12460.3 937.734   7
  -3  -1   7 97345.6 2902.42   3
   3  -1   7 97282.8 3275.31   3
   3  -1   7 94952.9 2346.48   4
   3   1   7 96879.8 2875.96   4
   3  -1   7 91196.8 2471.44  10
   3  -1   7 91592.4 2944.22   7
   3   1   7 93393.3 3166.99   7
  -3   1   7 95491.9 3171.39   1
  -3   1   7 95631.9 2607.98   3
   3  -1   8 67909.5 2829.60   3
   3   1   8 64933.8 2415.78   4
   3  -1   8 68272.7 2022.55   4
  -3   1   8 65355.8 2688.68   1
   3   1   8 64694.7 2675.94   7
  -3   1   8 69814.1 2292.00   3
   3  -1   8 67212.7 2489.88   7
  -3  -1   8 69038.1 2492.04   3
   3  -1   8 64052.5 1957.41  10
   3  -1   9 24714.4 1487.06   7
  -3   1   9 27894.3 1758.97   1
   3   1   9 27006.7 1540.40   4
   3  -1   9 28846.6 1887.61   3
   3  -1   9 27329.4 1257.08   4
  -3  -1   9 28528.1 1635.59   3
   3   1   9 27615.0 1729.19   7
  -3   1   9 29169.7 1493.40   3
   3   1  10 21161.9 1407.35   4
   3   1  10 17824.8 1460.59   7
   3  -1  10 18479.7 1317.98   7
  -3   1  10 20432.5 1594.48   1
   3  -1  10 21923.3 1711.61   3
  -3  -1  10 17492.0 1380.44   3
  -3   1  10 20497.9 1324.10   3
   3  -1  11 15044.3 1530.97   3
   3   1  11 13248.8 1175.49   4
  -3   1  11 14525.1 1386.07   1
  -3  -1  11 13780.6 1270.14   3
   3  -1  11 14093.2 1182.95   7
   3   1  11 12804.7 1289.17   7
  -3   1  12 2836.20 716.911   1
  -3  -1  12 2741.63 822.483   1
   3   1  12 3565.17 810.107   3
   3   1  12 3169.85 703.019   7
   3  -1  12 3565.42 815.858   3
  -3  -1  12 3065.70 679.668   3
   3   1  12 2815.24 610.946   4
  -3  -1  13 2291.36 828.739   1
  -3  -1  13 3717.81 746.346   3
   3  -1  13 4426.13 1044.53   3
   3   1  13 2531.85 769.981   3
  -3   1  13 1735.98 511.290   1
   3  -1  14 5204.23 1099.10   3
   3   1  14 4945.45 1072.08   3
  -3  -1  14 5050.15 1125.31   1
   3   1  15 7349.52 1293.47   3
  -3  -1  15 7368.77 1317.28   1
   3  -2 -15 634.686 523.204   6
  -3   2 -14 603.060 563.182   5
   3   2 -14 222.050 449.963   9
  -3  -2 -14 584.475 529.372   5
   3  -2 -14 560.854 613.623   6
   3  -2 -13-238.533 549.597   9
  -3   2 -13 659.532 476.672   2
   3   2 -13 696.251 551.832   9
  -3   2 -13 805.479 541.815   5
  -3  -2 -13 173.943 430.572   5
   3  -2 -13 500.137 463.765   6
  -3   2 -12 1750.15 725.403   5
   3  -2 -12 199.193 461.087   9
  -3   2 -12 421.693 345.055   9
  -3  -2 -12-68.1303 494.962   5
  -3   2 -12-449.591 487.716   2
   3   2 -12 675.515 547.361   9
   3  -2 -12 847.414 638.838   6
   3  -2 -11 945.606 487.737   6
  -3  -2 -11 1127.61 513.740   5
   3  -2 -11 2046.30 660.543   9
   3   2 -11 746.911 415.317   9
  -3   2 -11 908.961 458.284   2
  -3   2 -11 650.257 414.540   9
  -3   2 -11 435.976 400.105   5
  -3  -2 -11 1046.99 519.729   6
  -3  -2 -10 1404.43 559.370   5
  -3  -2 -10 2338.16 711.380   6
  -3  -2 -10 2115.57 458.750   8
   3  -2 -10 2335.20 679.971   6
  -3   2 -10 481.035 332.588   9
   3   2 -10 2956.62 709.056   9
  -3   2 -10 1216.18 492.764   2
   3  -2 -10 2635.27 720.784   9
  -3   2 -10 1952.25 614.002   5
   3  -2  -9 973.950 517.311   9
  -3  -2  -9 736.383 337.177   8
   3   2  -9 1266.77 525.664   9
  -3   2  -9 556.322 579.931   5
  -3   2  -9 771.794 337.275   9
   3  -2  -9 966.490 559.583   6
  -3  -2  -9 1460.71 499.755   5
  -3  -2  -9 1125.80 618.846   6
  -3   2  -9 1098.41 457.730   2
   3  -2  -8 8360.20 995.160   6
   3   2  -8 7331.15 944.596   9
   3  -2  -8 8547.17 994.023   9
  -3  -2  -8 6680.20 863.175   5
  -3   2  -8 7808.78 812.662   9
  -3  -2  -8 7136.72 758.629   8
  -3   2  -8 7487.57 936.150   5
  -3   2  -8 7353.47 895.530   2
  -3  -2  -8 8168.72 1066.23   6
  -3   2  -7 5739.53 748.226   2
  -3  -2  -7 4996.78 715.116   5
  -3  -2  -7 5868.45 688.264   8
   3  -2  -7 4670.44 483.727  10
   3  -2  -7 5285.14 759.333   9
  -3   2  -7 5941.21 822.868   5
   3   2  -7 5809.21 863.702   9
   3  -2  -7 4439.32 753.739   6
  -3   2  -7 4883.60 596.230   9
  -3  -2  -7 7106.30 914.159   6
   3  -2  -6 1694.89 465.520   6
  -3   2  -6 3060.93 540.891   2
  -3   2  -6 2395.07 405.521   9
   3  -2  -6 2440.22 599.173   9
   3   2  -6 3304.05 619.812   9
  -3  -2  -6 2650.23 495.433   8
  -3   2  -6 2720.52 564.082   5
  -3  -2  -6 2528.66 495.666   5
   3  -2  -6 1844.22 337.137  10
  -3  -2  -6 1732.01 565.080   6
  -3  -2  -5 1550.48 460.266   6
   3  -2  -5 1447.18 464.972   6
  -3   2  -5 1275.66 365.412   2
  -3  -2  -5 2041.66 434.215   8
   3  -2  -5 2023.85 361.792  10
  -3   2  -5 1901.74 441.121   5
  -3  -2  -5 2293.66 424.787   5
   3  -2  -5 1841.18 466.787   9
  -3   2  -5 2231.19 359.707   9
   3   2  -5 1354.54 427.810   9
   3  -2  -5 1265.75 134.882   8
   3  -2  -5 966.591 113.792   8
  -3   2  -4 97578.1 2917.24   2
  -3  -2  -4 99908.3 2817.90   5
  -3   2  -4 104605. 2521.81   9
   3   2  -4 101266. 2947.55  10
  -3   2  -4 102330. 2904.84   5
   3  -2  -4 106296. 3028.45   9
   3  -2  -4 96785.9 2702.89  10
   3   2  -4 101801. 3078.79   9
   3  -2  -4 100422. 3051.90   6
  -3  -2  -4 104841. 3147.69   6
  -3  -2  -4 100585. 2998.10   8
  -3  -2  -3 41395.8 1711.88   8
   3   2  -3 40516.8 1662.91  10
   3  -2  -3 38172.1 1507.08  10
  -3  -2  -3 38099.7 1470.71   5
  -3   2  -3 40169.1 1224.34   9
   3   2  -3 40611.3 1688.36   9
  -3   2  -3 40975.7 1510.07   5
  -3   2  -3 39446.4 1561.00   2
  -3  -2  -3 39940.3 1641.72   6
   3  -2  -3 39805.1 1656.26   6
  -3   2  -2 55944.9 1654.81   5
   3   2  -2 54680.1 1861.10   4
   3  -2  -2 55165.4 1839.46  10
   3   2  -2 55597.8 1949.70  10
  -3   2  -2 49792.3 1140.87   4
  -3  -2  -2 58458.9 2070.27   8
  -3  -2  -2 47650.8 1193.52   2
  -3   2  -2 56133.7 1819.66   2
   3   2  -2 55087.4 1915.11   9
   3  -2  -2 54498.2 1248.35   3
  -3  -2  -2 47884.8 1161.73   1
  -3  -2  -2 55384.8 1802.26   6
   3  -2  -2 57931.3 1979.65   6
   3   2  -1 25030.4 1181.82   4
  -3   2  -1 24774.3 931.626   5
   3  -2  -1 23511.2 1157.94  10
   3  -2  -1 24617.5 771.362   3
  -3   2  -1 25574.9 1159.67   1
  -3  -2  -1 23847.9 1008.82   6
  -3  -2  -1 23654.6 1262.29   8
   3   2  -1 24709.1 1232.60  10
  -3  -2  -1 23012.9 842.839   2
   3   2   0 50991.0 1831.72  10
   3   2   0 49665.0 1717.30   4
  -3   2   0 50446.2 1701.27   1
  -3  -2   0 54604.8 1943.32   8
  -3  -2   0 49151.2 1827.25   3
  -3  -2   0 49162.4 1379.74   6
   3  -2   0 47500.9 1371.50   3
   3   2   0 50087.0 1358.64   6
   3   2   1 25232.0 1158.04   4
  -3   2   1 24083.2 790.395   3
  -3   2   1 27515.6 1187.15   1
   3   2   1 24798.7 1220.21  10
  -3  -2   1 25058.1 1210.30   3
  -3  -2   1 22981.9 706.192   6
   3  -2   1 23896.5 1005.23   3
   3   2   2 60574.5 1961.49  10
   3   2   2 55890.4 1868.57   4
  -3   2   2 58126.5 1882.53   1
  -3  -2   2 56267.0 1931.50   3
  -3   2   2 53728.6 1249.27   3
   3  -2   2 56661.4 1832.81   3
   3   2   3 40978.5 1552.12   4
   3   2   3 41449.4 1575.64  10
  -3   2   3 40763.8 1558.88   1
  -3  -2   3 38164.5 1521.20   3
  -3   2   3 34679.2 864.625   3
   3  -2   3 40133.3 1577.35   3
   3   2   4 106660. 2750.94  10
   3   2   4 104261. 2879.48   4
  -3   2   4 102760. 2865.84   1
  -3   2   4 90528.0 2063.81   3
  -3  -2   4 104080. 2849.10   3
  -3  -2   4 91773.1 2082.16   6
   3  -2   4 101851. 2972.21   3
   3  -2   5 2210.10 519.645   3
   3   2   5 2256.60 456.592   4
  -3   2   5 1977.55 413.571   1
   3   2   5 1937.67 367.649  10
  -3  -2   5 2412.33 472.801   3
  -3   2   6 2778.56 549.975   1
   3  -2   6 2742.08 468.391  10
  -3  -2   6 2566.87 510.679   3
   3  -2   6 2300.15 598.132   3
   3   2   6 2063.97 466.706   4
  -3   2   7 5442.25 537.543   3
  -3  -2   7 6439.38 792.858   3
   3  -2   7 5313.85 776.387   3
   3  -2   7 4014.62 253.139   4
  -3   2   7 5156.77 698.362   1
   3   2   7 3601.64 237.419   1
   3   2   7 5907.78 713.931   4
   3  -2   7 4335.51 565.181  10
  -3   2   8 7935.65 860.292   1
   3  -2   8 8286.97 739.893  10
   3  -2   8 8649.09 1016.25   3
   3   2   8 8440.05 879.594   4
  -3   2   8 8945.33 752.480   3
  -3  -2   8 8504.96 917.473   3
   3  -2   9 960.048 316.531  10
  -3  -2   9 1156.34 484.244   3
   3   2   9 1244.97 460.751   4
  -3   2   9 1477.81 399.049   3
  -3   2   9 1106.77 409.159   1
   3  -2   9 2077.77 653.784   3
  -3  -2  10 2645.39 697.292   3
   3  -2  10 2633.86 732.255   3
   3   2  10 1927.49 489.493   4
  -3   2  10 1350.34 477.381   1
   3   2  10 1343.78 464.784   7
  -3   2  11 336.992 378.937   1
   3  -2  11 1711.10 619.472   3
   3   2  11 700.918 467.694   4
  -3  -2  11 1604.90 581.336   3
   3   2  11 1127.28 482.502   7
  -3   2  12 127.393 392.229   1
  -3  -2  12 321.561 383.317   3
   3  -2  12 289.726 536.129   3
   3   2  12 85.0520 267.135   4
   3   2  12 74.7181 432.555   7
   3   2  13-38.5164 465.827   7
   3  -2  13 274.471 525.916   3
  -3  -2  13 517.670 448.209   3
   3   2  13-83.6234 355.717   4
   3   2  14-103.427 446.918   3
   3  -2  14-97.5900 572.771   3
  -3  -2  14 780.914 727.633   1
  -3   2  14-458.347 539.010   4
   3   2  15 378.246 471.536   3
  -3  -3 -14 1011.91 567.592   5
   3  -3 -14 1432.46 744.590   6
  -3   3 -14-499.704 684.833   2
  -3   3 -13 296.038 593.043   2
  -3  -3 -13-520.425 661.343   5
   3   3 -13 614.705 630.619   9
   3  -3 -13-309.692 725.880   6
  -3   3 -13 649.013 540.025   5
  -3  -3 -13 170.108 529.406   6
   3  -3 -12 776.017 560.185   6
   3   3 -12 754.944 583.891   9
  -3  -3 -12 124.299 405.494   5
  -3   3 -12 464.374 530.544   5
  -3   3 -12 614.467 439.057   2
  -3  -3 -12-209.375 531.543   6
   3  -3 -11 5173.21 961.073   6
  -3   3 -11 6779.63 1040.59   5
  -3   3 -11 5040.53 809.520   9
   3   3 -11 5202.07 955.000   9
  -3   3 -11 4934.64 940.071   2
  -3  -3 -11 5146.81 919.404   5
  -3  -3 -11 5378.95 1071.02   6
   3  -3 -10 1432.52 565.895   6
  -3  -3 -10 1992.93 743.446   6
  -3   3 -10 1039.33 425.985   9
   3   3 -10 1670.15 617.863   9
  -3   3 -10 1579.90 570.942   5
  -3   3 -10 2265.06 611.861   2
  -3  -3 -10 1225.09 438.248   5
   3  -3  -9 4000.63 786.887   6
  -3   3  -9 4868.27 850.016   5
  -3  -3  -9 3820.43 604.532   8
  -3  -3  -9 3933.08 731.873   5
  -3   3  -9 4456.10 672.141   9
   3   3  -9 3536.57 780.289   9
  -3   3  -9 3180.70 718.458   2
  -3  -3  -9 5238.55 960.230   6
  -3  -3  -8 6023.99 973.133   6
  -3  -3  -8 5021.31 789.417   5
   3  -3  -8 3620.08 736.236   6
   3   3  -8 4663.36 848.101   9
  -3  -3  -8 4139.55 656.933   8
  -3   3  -8 5093.02 797.349   5
  -3   3  -8 4156.60 617.078   9
  -3   3  -8 4580.40 794.226   2
  -3   3  -7 16047.4 1317.38   2
   3  -3  -7 15419.6 963.859  10
  -3  -3  -7 15787.3 1212.99   5
  -3   3  -7 15248.2 1084.39   9
  -3   3  -7 17573.2 1317.95   5
   3   3  -7 15678.2 1362.63   9
   3   3  -7 16087.5 1406.27   2
  -3  -3  -7 16735.4 1227.78   8
  -3  -3  -7 16695.7 1490.05   6
   3  -3  -7 16776.4 1417.53   6
   3  -3  -6 934.680 512.414   6
  -3   3  -6 2341.49 533.606   2
   3  -3  -6 1358.23 336.865  10
  -3  -3  -6 1515.65 535.675   6
  -3   3  -6 2524.32 525.540   5
   3   3  -6 1243.81 516.904   9
  -3   3  -6 1652.14 397.342   9
  -3  -3  -6 1805.01 464.609   5
  -3  -3  -6 1463.46 484.211   8
   3   3  -6 1990.40 580.016   2
   3  -3  -6 1181.16 210.539   8
  -3   3  -5 11169.8 932.206   5
  -3   3  -5 10628.6 784.373   9
   3   3  -5 13166.7 1140.19   9
  -3   3  -5 11916.6 1026.01   2
   3  -3  -5 11846.6 895.895  10
  -3  -3  -5 10634.0 977.456   8
  -3  -3  -5 10683.9 854.338   5
  -3  -3  -5 12423.7 1119.71   6
   3   3  -5 13478.8 1146.70   2
   3  -3  -5 11248.2 1063.53   6
  -3   3  -4 31756.5 1295.71   9
   3   3  -4 30642.4 1667.69   9
   3  -3  -4 29193.5 1641.00   6
  -3   3  -4 29711.2 1546.92   2
  -3   3  -4 30460.9 1429.48   5
   3   3  -4 31068.3 1660.97   2
  -3  -3  -4 27589.5 1556.83   8
   3  -3  -4 28033.4 1422.52  10
  -3  -3  -4 28547.8 1334.64   5
  -3  -3  -4 33535.4 1733.42   6
  -3  -3  -3 20298.2 1334.91   8
  -3  -3  -3 20770.8 1016.81   5
  -3   3  -3 20686.3 1040.35   5
  -3   3  -3 20275.3 1199.12   2
   3   3  -3 21628.0 1336.99   9
   3   3  -3 21832.1 1273.39   2
  -3  -3  -3 22896.7 1309.70   6
   3  -3  -3 20061.9 1308.37   6
  -3   3  -2 21804.3 975.181   5
  -3  -3  -2 20064.2 715.731   2
   3   3  -2 25041.8 1289.01   2
   3  -3  -2 23280.2 998.176   3
  -3  -3  -2 24313.5 1448.45   8
   3   3  -2 22258.6 1231.83   4
  -3   3  -2 22049.3 743.999   4
  -3   3  -2 23483.2 1250.13   2
  -3  -3  -2 24549.1 1259.47   6
   3  -3  -2 23840.6 1397.93   6
  -3   3  -1 7647.36 512.692   4
  -3   3  -1 7879.01 720.780   2
   3   3  -1 7213.86 685.321   4
  -3  -3  -1 8158.06 873.629   8
   3   3  -1 7142.10 645.953   2
   3  -3  -1 7742.92 575.159   3
  -3  -3  -1 8553.28 684.244   6
  -3   3  -1 7376.05 489.443   5
   3  -3   0 5364.51 487.000   3
  -3   3   0 5402.01 364.495   5
  -3   3   0 5471.49 506.386   4
   3   3   0 5925.01 613.807   4
   3   3   0 5730.21 516.322   2
  -3   3   0 5785.68 611.791   1
  -3  -3   0 5806.64 748.339   3
  -3  -3   0 4995.71 491.260   6
   3   3   1 7687.23 718.510   4
  -3   3   1 7667.31 702.212   1
  -3  -3   1 7408.47 816.657   3
   3  -3   1 7404.02 627.245   3
  -3  -3   1 7716.48 516.458   6
   3   3   2 25212.0 1300.22   4
  -3   3   2 22992.3 1225.61   1
  -3  -3   2 23455.1 1359.93   3
   3  -3   2 22507.8 1175.36   3
  -3  -3   2 22403.3 813.295   6
  -3  -3   3 18517.5 687.465   6
   3   3   3 21319.3 1220.17   4
  -3   3   3 21380.2 1191.99   1
  -3  -3   3 21627.3 1315.03   3
   3  -3   3 20275.3 1212.18   3
  -3  -3   4 27136.8 976.026   6
   3   3   4 29887.4 1554.52   4
  -3   3   4 32360.6 1475.13   1
  -3  -3   4 32930.7 1657.09   3
   3  -3   4 30723.4 1577.37   3
  -3   3   5 10957.7 902.656   1
   3  -3   5 11801.5 1041.69   3
   3   3   5 9784.72 951.697   4
  -3  -3   5 12699.2 1061.55   3
   3  -3   6 1157.76 456.163   3
  -3  -3   6 1203.83 513.331   3
  -3   3   6 1479.12 390.346   1
   3   3   6 868.716 394.188   4
  -3   3   7 15318.7 1131.58   1
   3   3   7 17564.3 1305.72   4
   3  -3   7 14652.2 1313.58   3
  -3  -3   7 17109.8 1316.83   3
  -3  -3   8 5290.52 800.872   3
   3  -3   8 5887.60 741.391  10
   3  -3   8 5430.21 870.215   3
   3   3   8 5449.00 787.299   4
  -3   3   8 4877.26 679.008   1
   3  -3   9 4681.76 693.465  10
   3  -3   9 3831.06 800.397   3
   3   3   9 5290.12 845.073   4
  -3  -3   9 3243.13 704.453   3
  -3   3   9 4603.25 716.238   1
   3  -3  10 1900.40 632.779   3
   3   3  10 1396.73 525.849   4
  -3  -3  10 3016.48 689.765   3
  -3   3  10 1284.72 462.489   1
  -3   3  11 3994.09 717.973   1
   3  -3  11 7059.15 1124.13   3
  -3  -3  11 6473.91 1044.18   3
   3   3  11 6175.99 946.226   4
  -3  -3  12 647.198 565.929   3
   3  -3  12-239.295 529.770   3
   3   3  12 960.877 544.487   4
  -3   3  12 403.863 568.720   4
   3   3  12 164.182 324.342   7
   3  -3  13 836.140 628.764   3
  -3  -3  13-329.454 497.426   3
   3   3  13 1084.93 598.166   4
  -3   3  13 883.902 655.070   4
   3   3  13 405.358 538.881   7
  -3  -3  14 839.224 714.526   3
  -3   3  14 764.057 656.203   4
   3   3  14 831.872 439.017   4
   3  -4 -13 1431.25 774.022   6
  -3   4 -13 162.936 456.340   2
   3   4 -13 1616.68 700.868   9
  -3  -4 -13 431.493 618.827   6
   3  -4 -12 751.810 646.938   6
  -3   4 -12 1744.66 681.979   5
   3   4 -12 1515.26 752.038   9
  -3   4 -12 2204.65 741.575   2
  -3  -4 -12 1777.78 896.383   6
   3  -4 -11 255.365 492.292   6
  -3   4 -11 1062.28 511.109   5
   3   4 -11 246.616 571.392   9
  -3   4 -11-366.213 463.918   2
  -3  -4 -11 541.923 483.162   6
  -3   4 -10 4267.04 700.457   9
  -3   4 -10 3432.77 789.554   5
   3   4 -10 4192.28 886.349   9
  -3  -4 -10 4158.80 757.889   5
   3  -4 -10 3849.18 930.106   6
  -3   4 -10 4377.23 826.916   2
  -3  -4 -10 3951.48 909.523   6
   3  -4  -9 268.276 460.646   6
  -3   4  -9-18.2489 316.310   5
  -3  -4  -9 590.904 405.108   5
  -3   4  -9-14.9758 306.055   9
   3   4  -9 596.557 419.526   9
  -3  -4  -9 213.881 301.262   8
  -3  -4  -9 759.099 561.545   6
  -3   4  -9 61.9210 401.741   2
  -3  -4  -8 9110.23 1209.11   6
   3  -4  -8 8086.90 1169.63   6
  -3   4  -8 8722.95 1046.82   5
  -3   4  -8 7926.64 888.472   9
  -3  -4  -8 5961.68 823.165   5
   3   4  -8 5702.21 949.881   9
  -3  -4  -8 8442.94 951.472   8
   3   4  -8 8512.68 1147.02   2
  -3   4  -8 6268.27 991.710   2
  -3   4  -7 1947.65 593.894   2
  -3  -4  -7 3091.66 763.944   6
   3  -4  -7 1347.24 620.642   6
  -3  -4  -7 2111.18 510.994   8
   3  -4  -7 1945.31 431.015  10
  -3   4  -7 2722.65 608.090   5
   3   4  -7 3119.88 760.122   9
   3   4  -7 2884.72 761.135   2
  -3   4  -7 1580.53 398.362   9
  -3  -4  -7 3298.12 613.651   5
  -3  -4  -6 1387.92 613.266   6
  -3   4  -6 1661.67 443.056   5
  -3   4  -6 1425.35 476.900   2
   3  -4  -6 475.089 460.767   6
  -3  -4  -6 1491.77 405.708   5
  -3   4  -6 1323.08 422.940   9
   3   4  -6 2812.98 653.537   2
   3   4  -6 2065.90 601.994   9
   3  -4  -6 1706.57 476.046  10
  -3  -4  -6 857.684 407.599   8
   3   4  -5 10676.3 1134.07   9
  -3   4  -5 10012.1 902.280   5
  -3   4  -5 9702.33 1026.01   2
  -3  -4  -5 10338.9 859.150   5
  -3  -4  -5 9679.73 1032.07   8
  -3   4  -5 9644.38 850.369   9
   3   4  -5 11125.9 1136.45   2
   3  -4  -5 9920.02 935.717  10
  -3  -4  -5 10486.8 1098.30   6
   3  -4  -5 11621.5 1186.90   6
  -3  -4  -4 63914.8 2721.86   8
   3  -4  -4 69742.7 2860.49   6
   3   4  -4 72372.5 2779.31   2
  -3   4  -4 70243.6 2393.33   9
  -3  -4  -4 64556.4 2168.83   5
  -3   4  -4 65078.6 2250.96   5
  -3   4  -4 68050.3 2672.62   2
   3   4  -4 65035.8 2805.20   9
  -3  -4  -4 69381.7 2778.82   6
  -3  -4  -3 60175.0 1972.93   5
   3   4  -3 66373.1 2496.92   2
  -3  -4  -3 63435.0 2658.56   8
  -3   4  -3 59963.8 1585.74   4
  -3   4  -3 62291.5 2002.99   5
  -3   4  -3 63186.0 2476.15   2
  -3  -4  -3 69603.1 2601.98   6
   3  -4  -3 62959.2 2674.75   6
   3   4  -3 62664.9 2382.75   4
  -3  -4  -2 42035.3 2138.15   8
  -3   4  -2 41019.3 1413.45   5
   3   4  -2 41571.5 1869.94   4
   3   4  -2 47866.6 1975.76   2
  -3   4  -2 40290.9 1322.84   4
  -3   4  -2 46267.5 1988.75   2
   3  -4  -2 45196.5 1776.70   3
  -3  -4  -2 46524.7 1981.50   6
   3  -4  -2 44414.9 2119.96   6
  -3  -4  -1 28979.7 1757.67   8
  -3  -4  -1 33523.8 1823.50   3
  -3   4  -1 26969.0 974.937   5
  -3   4  -1 33128.7 1610.67   2
   3   4  -1 32004.2 1568.21   4
  -3   4  -1 30820.8 1216.29   4
   3   4  -1 32784.2 1513.13   2
   3  -4  -1 31315.9 1450.61   3
  -3  -4  -1 32870.2 1528.51   6
   3  -4  -1 32450.9 1751.06   6
  -3   4   0 16813.5 969.793   4
  -3   4   0 18584.2 1177.18   2
   3   4   0 17899.2 995.103   2
  -3  -4   0 15331.3 1279.24   3
   3   4   0 17410.9 1136.62   4
   3  -4   0 16706.3 1024.06   3
  -3  -4   0 17527.8 1021.28   6
   3   4   1 31914.4 1268.83   2
   3  -4   1 31406.7 1490.57   3
  -3   4   1 31929.1 1616.69   1
   3   4   1 31885.4 1599.62   4
  -3   4   1 32881.2 1527.27   4
  -3  -4   1 32034.1 1837.86   3
  -3  -4   1 32842.9 1350.34   6
   3   4   2 45710.0 1978.65   4
   3   4   2 41342.9 1337.67   2
  -3   4   2 45445.2 1937.63   4
  -3   4   2 45101.5 1924.60   1
  -3  -4   2 47120.3 2208.59   3
   3  -4   2 43347.6 1843.34   3
  -3  -4   2 41280.5 1462.05   6
   3  -4   3 66025.7 2385.68   3
  -3   4   3 64836.9 2320.85   1
   3   4   3 65788.2 2417.63   4
  -3   4   3 65005.7 2438.82   4
  -3  -4   3 60578.3 2576.70   3
  -3  -4   3 59117.6 1691.12   6
   3   4   4 71418.1 2689.92   4
  -3   4   4 65667.0 2430.92   1
  -3   4   4 66451.3 2672.27   4
  -3  -4   4 69033.3 2801.80   3
   3  -4   4 65208.3 2608.65   3
  -3  -4   4 62596.1 1806.44   6
  -3  -4   5 9132.84 1042.85   3
   3   4   5 10715.0 1050.77   4
  -3   4   5 9767.50 913.549   1
  -3   4   5 9828.02 1045.78   4
   3  -4   5 9387.04 1022.50   3
  -3  -4   6 1727.61 635.030   3
   3   4   6 1943.42 585.318   4
  -3   4   6 1709.86 450.871   1
   3  -4   6 2249.06 594.273   3
  -3   4   6 2185.10 627.009   4
  -3  -4   7 2276.57 643.902   3
  -3   4   7 2804.92 563.329   1
  -3   4   7 1695.76 574.532   4
   3   4   7 2083.57 575.250   4
   3  -4   7 1809.10 611.523   3
  -3  -4   8 8380.49 1097.36   3
  -3   4   8 7548.80 1032.07   4
   3  -4   8 7731.89 1049.00   3
  -3   4   8 8600.38 895.704   1
   3   4   8 7244.51 985.912   4
  -3   4   9 1224.30 383.616   1
   3  -4   9 1560.31 601.045   3
  -3  -4   9 430.096 448.255   3
   3   4   9 194.230 310.988   4
  -3   4   9 641.480 446.150   4
   3  -4  10 3743.89 828.984   3
   3   4  10 4192.31 807.665   4
  -3  -4  10 4770.16 962.859   3
  -3   4  10 5017.80 973.145   4
  -3  -4  11 962.642 674.858   3
   3  -4  11-459.536 625.497   3
   3   4  11 1148.16 574.840   4
  -3   4  11-20.1888 515.904   4
   3  -4  12 2460.91 885.964   3
   3   4  12 2336.26 625.499   4
  -3  -4  12 2164.70 775.686   3
  -3   4  12 1461.53 632.978   4
   3  -4  13 2117.52 865.155   3
  -3  -4  13 367.082 572.267   3
   3   4  13 439.816 485.296   4
   3   4  13 803.889 654.030   7
  -3   4  13 1180.57 690.471   4
   3  -5 -12 934.409 629.799   6
   3   5 -12-254.669 490.006   9
  -3   5 -12-1067.66 557.174   2
  -3  -5 -12-148.372 576.277   6
   3  -5 -11 690.245 613.471   6
   3   5 -11 462.790 507.050   9
  -3   5 -11 94.0526 457.465   2
  -3  -5 -11 398.513 555.981   6
  -3  -5 -10 539.326 539.746   6
   3  -5 -10 6.48673 584.369   6
   3   5 -10 210.871 471.338   9
  -3   5 -10 217.720 497.760   2
  -3  -5  -9-589.278 545.405   6
  -3   5  -9 621.599 357.234   5
   3  -5  -9 55.8653 515.848   6
   3   5  -9-151.020 391.584   9
   3   5  -9 407.244 619.579   2
  -3   5  -9-549.661 414.295   2
  -3  -5  -8 834.506 670.044   6
   3  -5  -8 995.885 551.502   6
  -3   5  -8 602.727 369.414   9
   3   5  -8 437.854 512.723   9
  -3   5  -8 537.983 423.483   5
  -3  -5  -8-34.1604 357.575   8
   3   5  -8 918.091 490.403   2
  -3   5  -8 396.205 423.413   2
  -3   5  -7 229.366 448.872   2
  -3  -5  -7 727.894 554.217   6
   3  -5  -7 535.281 359.616  10
  -3   5  -7 71.9951 283.867   9
   3   5  -7 1261.14 555.801   2
   3   5  -7 837.853 511.906   9
  -3  -5  -7 470.637 372.508   8
   3  -5  -7 469.632 617.575   6
  -3   5  -7 474.214 369.664   5
  -3  -5  -6 1663.69 662.929   6
  -3   5  -6 988.983 472.093   2
   3  -5  -6 721.273 565.664   6
   3   5  -6 894.120 487.527   2
  -3   5  -6 603.740 374.249   5
   3  -5  -6 581.953 327.276  10
  -3   5  -6 917.725 377.626   9
   3   5  -6 533.824 476.727   9
  -3  -5  -6 1138.26 454.503   8
  -3  -5  -5 809.205 468.677   8
   3  -5  -5 1452.00 583.925   6
   3   5  -5 1173.88 530.941   9
  -3  -5  -5 2517.44 666.377   6
  -3   5  -5 1270.30 484.112   2
  -3   5  -5 1589.10 481.559   9
   3   5  -5 2202.26 616.935   2
  -3   5  -5 1396.75 359.097   5
  -3  -5  -4 897.290 517.485   6
  -3   5  -4-17.1165 365.484   2
   3  -5  -4 554.551 422.414   6
  -3   5  -4 213.781 289.492   9
   3   5  -4 625.466 480.555   9
   3   5  -4 770.165 347.940   2
  -3   5  -4-132.421 224.727   5
  -3  -5  -4 620.533 452.839   8
  -3  -5  -3 3154.58 662.635   6
   3  -5  -3 2725.67 702.948   6
  -3   5  -3 2818.90 655.495   2
  -3   5  -3 3220.16 414.687   5
   3   5  -3 3018.95 641.637   2
   3   5  -3 2794.18 571.184   4
  -3  -5  -3 2029.97 605.866   8
   3  -5  -2 1447.07 441.281   3
  -3  -5  -2 669.060 388.708   6
   3  -5  -2 1925.60 567.896   6
   3   5  -2 1198.62 455.435   2
  -3   5  -2 1297.80 476.901   2
  -3  -5  -2 674.089 232.203   5
  -3   5  -2 961.746 271.017   4
  -3  -5  -2 1006.95 578.575   8
   3   5  -2 1193.33 389.447   4
  -3  -5  -1 1928.18 497.828   6
   3  -5  -1 1421.24 489.567   3
   3  -5  -1 1459.83 668.691   6
  -3   5  -1 1647.50 504.498   2
   3   5  -1 2270.26 525.961   2
   3   5  -1 2010.57 485.322   4
  -3   5  -1 1421.04 327.598   4
  -3  -5  -1 1083.36 596.529   3
  -3  -5   0 1474.03 659.983   3
  -3  -5   0 1849.88 474.162   6
   3  -5   0 1872.04 569.581   3
   3  -5   0 2238.07 608.105   6
  -3   5   0 930.652 453.595   2
   3   5   0 2482.29 535.191   4
  -3   5   0 1117.38 347.210   4
   3   5   0 1725.62 428.651   2
  -3  -5   1 2742.25 730.085   3
   3  -5   1 1494.10 523.390   3
  -3   5   1 1241.19 433.680   2
   3   5   1 1101.22 450.482   4
  -3  -5   1 1382.74 402.030   6
  -3   5   1 1120.92 395.184   4
   3   5   1 1937.62 391.372   2
  -3  -5   2 1852.06 444.699   6
   3   5   2 564.657 201.513   2
  -3   5   2 1494.17 479.508   2
   3  -5   2 1005.25 473.829   3
  -3   5   2 1393.09 449.901   4
   3   5   2 1008.41 426.915   4
   3  -5   3 2425.61 571.455   3
  -3  -5   3 2640.09 796.020   3
   3   5   3 2416.29 566.074   4
  -3   5   3 2317.33 549.516   4
  -3  -5   3 2449.67 401.637   6
  -3   5   3 3085.41 570.087   1
  -3  -5   4 572.326 502.571   3
   3   5   4 205.664 370.923   4
   3  -5   4-331.101 448.054   3
  -3   5   4 658.921 370.674   1
  -3   5   4 743.339 492.200   4
  -3   5   5 1030.85 420.490   1
  -3  -5   5 2164.61 719.108   3
   3  -5   5 1752.09 557.764   3
   3   5   5 998.918 440.483   4
  -3   5   5 869.117 406.851   4
  -3   5   6 908.003 471.923   4
  -3  -5   6 1056.78 799.650   3
  -3   5   6 837.907 389.872   1
   3   5   6 907.317 389.198   4
   3  -5   6 1354.61 592.019   3
  -3   5   7 628.709 350.107   1
  -3   5   7 421.677 434.611   4
   3  -5   7 1101.42 626.793   3
   3   5   7 312.975 409.228   4
  -3  -5   7 312.596 484.776   3
   3   5   8 324.788 375.282   4
  -3   5   8 252.982 276.938   1
   3  -5   8 944.392 499.877   3
  -3   5   8 1499.96 603.032   4
  -3  -5   9-789.350 529.306   3
   3  -5   9 904.485 604.484   3
   3   5   9 545.564 467.609   4
  -3   5   9-284.240 487.930   4
  -3  -5  10-9.56497 485.390   3
  -3   5  10-573.246 491.078   4
   3   5  10-348.145 391.290   4
   3  -5  10 467.846 568.750   3
  -3  -5  11-363.638 653.824   3
   3   5  11 589.142 491.003   4
  -3   5  11 405.981 490.756   4
   3  -5  11-342.341 593.534   3
  -3  -5  12 550.624 638.035   3
   3   5  12 147.020 444.259   4
   3   6 -10 1505.46 714.358   9
   3  -6 -10 812.871 632.222   6
  -3  -6 -10-349.270 641.678   6
  -3   6 -10-292.553 603.274   2
  -3  -6  -9 4442.65 1008.99   6
   3  -6  -9 2202.97 842.443   6
  -3   6  -9 4207.21 941.905   2
   3   6  -9 4229.07 981.947   2
   3   6  -9 2816.26 889.955   9
  -3  -6  -8 1971.07 691.392   6
   3  -6  -8 3001.95 869.335   6
   3   6  -8 3390.57 910.777   9
   3   6  -8 3080.96 875.132   2
  -3   6  -8 3529.19 886.533   2
  -3  -6  -7 6226.03 1072.44   6
   3  -6  -7 4789.88 974.158   6
  -3  -6  -7 5057.00 902.170   8
  -3   6  -7 4475.88 776.532   9
   3   6  -7 4828.84 905.594   9
   3   6  -7 4388.02 912.241   2
  -3   6  -7 6815.95 1100.61   2
  -3  -6  -6 1594.78 628.862   6
  -3   6  -6 1838.88 660.361   2
   3   6  -6 1704.97 628.315   2
   3  -6  -6 1612.99 695.220   6
  -3   6  -6 1173.58 419.872   9
   3   6  -6 1138.22 682.250   9
  -3  -6  -6-516.824 504.756   8
  -3  -6  -5 2058.43 645.343   6
  -3   6  -5 930.294 541.131   2
   3  -6  -5 1964.37 747.180   6
   3   6  -5 815.282 525.199   9
  -3   6  -5 1156.36 421.382   9
  -3  -6  -5 1293.11 583.847   8
   3   6  -5 1814.35 547.787   2
  -3  -6  -4 8540.90 1107.67   6
  -3   6  -4 9543.86 1136.78   2
   3  -6  -4 6133.28 1053.11   6
   3   6  -4 6048.85 861.516   2
   3   6  -4 6957.62 1051.42   9
  -3  -6  -4 5687.27 973.810   8
  -3  -6  -3 6676.61 960.604   6
  -3   6  -3 6535.22 925.749   2
   3  -6  -3 4759.02 945.958   6
   3   6  -3 5894.13 844.635   2
   3   6  -3 4681.68 743.808   4
  -3  -6  -3 4007.48 923.932   8
   3  -6  -2 3491.66 674.155   3
  -3  -6  -2 4005.68 685.648   6
   3   6  -2 4156.93 652.680   4
   3  -6  -2 5681.65 975.225   6
  -3   6  -2 5518.23 857.765   2
  -3  -6  -2 3963.61 886.268   8
   3   6  -2 4463.05 718.452   2
   3  -6  -1 1805.83 611.395   3
  -3  -6  -1 2383.67 616.927   6
  -3   6  -1 2982.97 653.816   2
   3  -6  -1 3247.81 797.974   6
   3   6  -1 1831.39 500.402   4
  -3   6  -1 2334.20 456.386   4
   3   6  -1 2818.53 572.312   2
  -3  -6   0 14400.1 1192.66   6
   3   6   0 14834.2 1240.87   4
  -3   6   0 14225.3 1069.21   4
   3   6   0 13511.5 1055.68   2
  -3   6   0 16858.9 1341.90   2
  -3  -6   0 13766.5 1476.94   3
   3  -6   0 12504.6 1253.14   3
   3  -6   0 17653.4 1567.93   6
  -3  -6   1 2718.49 793.595   3
  -3  -6   1 2050.64 496.415   6
   3  -6   1 1673.99 608.215   3
   3  -6   1 3757.99 827.940   6
  -3   6   1 2166.23 548.329   2
   3   6   1 2846.13 623.717   4
  -3   6   1 3010.10 559.026   4
  -3  -6   2 5248.76 1001.70   3
   3  -6   2 4063.08 793.818   3
  -3   6   2 4332.51 685.361   2
   3   6   2 3808.92 736.709   4
  -3   6   2 4233.98 690.013   4
  -3  -6   3 6250.46 1065.30   3
   3  -6   3 5692.35 899.597   3
  -3   6   3 5847.48 786.822   2
   3   6   3 4911.98 806.469   4
  -3   6   3 5524.71 794.964   4
  -3  -6   4 5217.98 1116.47   3
  -3   6   4 7688.83 892.885   2
   3  -6   4 7356.01 1048.56   3
   3   6   4 7105.46 966.082   4
  -3   6   4 7077.79 990.474   4
  -3  -6   5 1448.67 789.549   3
   3  -6   5 447.283 490.267   3
   3   6   5 1367.71 564.369   4
  -3   6   5 955.547 356.941   2
  -3   6   5 230.092 341.888   4
  -3  -6   6 2676.48 850.638   3
   3  -6   6 2312.24 743.265   3
  -3   6   6 1548.65 566.932   4
   3   6   6 2009.47 698.844   4
  -3   6   6 1304.34 441.873   1
   3   6   7 5176.20 901.467   4
  -3  -6   7 6691.33 1194.05   3
   3  -6   7 5147.54 980.270   3
  -3   6   7 6145.63 988.282   4
  -3  -6   8 3285.74 952.380   3
   3  -6   8 4185.94 955.928   3
   3   6   8 3369.01 773.108   4
  -3   6   8 3910.58 909.001   4
  -3  -6   9 3047.99 968.055   3
   3  -6   9 4371.47 993.089   3
  -3   6   9 3047.21 860.988   4
   3   6   9 3249.64 853.875   4
  -3  -6  10 1005.20 739.545   3
   3   6  10 180.069 476.958   4
  -3   6  10 925.323 547.598   4
   3  -6  10 1270.91 674.145   3
  -3  -7  -9-467.771 569.047   6
   3   7  -9 973.129 610.122   2
  -3  -7  -8 2447.68 829.835   6
   3  -7  -8 3226.85 1010.62   6
   3   7  -8 2097.24 857.660   9
   3   7  -8 3049.19 840.917   2
  -3   7  -8 2444.74 818.700   2
   3  -7  -7 3415.02 1000.74   6
   3   7  -7 1117.97 601.217   9
  -3  -7  -7 1383.98 716.874   6
   3   7  -7 3010.71 813.973   2
  -3   7  -7 2184.61 746.002   2
   3  -7  -6 2323.60 816.200   6
   3   7  -6 2177.54 725.845   9
  -3  -7  -6 239.591 538.203   8
   3   7  -6 1932.07 719.257   2
  -3  -7  -6 1064.81 556.860   6
  -3   7  -6 1680.48 749.339   2
  -3   7  -5 975.821 644.125   2
  -3  -7  -5-177.982 392.215   6
   3  -7  -5-1014.45 510.328   6
  -3   7  -5 558.464 435.200   9
   3   7  -5 452.720 448.439   9
  -3  -7  -5-93.8317 447.163   8
   3   7  -5 355.973 508.247   2
  -3  -7  -4 1305.27 507.067   6
   3  -7  -4 2587.69 835.824   6
  -3   7  -4 562.687 411.500   9
   3   7  -4 1326.33 594.378   9
  -3   7  -4 3530.38 801.111   2
   3   7  -4 1479.98 559.756   2
  -3  -7  -4 648.585 583.092   8
  -3  -7  -3 1653.59 572.515   6
  -3   7  -3 2176.91 649.207   2
   3  -7  -3 1829.72 715.816   6
   3   7  -3 1336.30 459.969   4
  -3  -7  -3 1128.55 601.197   8
   3   7  -3 830.771 411.173   2
  -3  -7  -2 619.436 454.086   6
   3  -7  -2 1009.52 598.400   6
  -3   7  -2 722.288 501.218   2
  -3  -7  -2 1468.75 642.812   8
   3   7  -2 304.732 327.767   4
   3   7  -2 187.777 315.886   2
   3  -7  -1 463.558 476.288   3
  -3  -7  -1 2176.08 600.156   6
  -3   7  -1 1464.78 535.832   2
   3  -7  -1 1611.24 693.131   6
   3   7  -1 1803.66 509.039   4
  -3  -7  -1 793.343 625.032   8
   3   7  -1 1114.12 444.383   2
  -3  -7   0 335.549 623.245   3
   3  -7   0-148.574 452.305   3
   3  -7   0 838.665 580.114   6
  -3   7   0 184.886 385.261   2
   3   7   0 465.224 390.831   4
  -3  -7   1 684.667 541.607   3
   3  -7   1 1286.02 647.960   3
   3  -7   1 3011.18 857.489   6
  -3   7   1 1974.67 565.623   2
   3   7   1 1374.80 502.409   4
  -3   7   1 1507.44 451.429   4
  -3  -7   2 1979.58 794.479   3
   3  -7   2 904.077 685.209   3
   3  -7   2 629.446 530.789   6
  -3   7   2 1283.11 484.844   2
   3   7   2 485.963 438.047   4
  -3   7   2 1083.51 453.809   4
  -3  -7   3 2800.36 908.920   3
   3  -7   3 1545.09 684.354   3
   3  -7   3 3240.02 878.826   6
  -3   7   3 2510.88 636.422   2
   3   7   3 1208.55 526.978   4
  -3   7   3 992.762 532.584   4
  -3  -7   4 3045.00 951.962   3
   3  -7   4 2681.93 787.515   3
   3   7   4 2732.74 727.942   4
  -3   7   4 2626.84 687.984   4
  -3  -7   5 949.505 880.110   3
   3  -7   5 1241.89 742.376   3
   3   7   5-90.6554 427.242   4
  -3   7   5 977.434 494.772   4
  -3  -7   6 2744.65 967.086   3
   3  -7   6 1939.49 756.176   3
  -3   7   6 964.090 556.501   4
   3   7   6 1643.55 603.000   4
  -3  -7   7 1617.73 845.399   3
   3   7   7 1570.03 615.316   4
  -3   7   7 2796.38 826.948   4
   3  -7   7 1344.10 699.026   3
  -3  -7   8 3634.88 1138.54   3
   3  -7   8 2398.21 788.901   3
   3   7   8 2288.21 738.492   4
  -3   7   8 2645.32 800.606   4
  -3  -8  -7-604.534 627.610   6
   3   8  -7-102.145 465.954   2
  -3  -8  -6 814.481 723.848   6
  -3  -8  -6-219.842 420.435   8
   3   8  -6-1178.40 571.135   2
  -3   8  -6 85.3009 461.364   2
  -3  -8  -5 648.059 573.503   6
   3  -8  -5 210.121 497.742   6
   3   8  -5 326.458 433.815   9
  -3  -8  -5 866.652 570.869   8
   3   8  -5 726.259 567.445   2
  -3   8  -5 1461.37 676.867   2
  -3   8  -4 919.890 562.290   2
   3  -8  -4 1621.32 693.497   6
   3   8  -4 293.227 524.257   9
  -3  -8  -4 250.653 580.789   8
   3   8  -4 1241.39 585.712   2
  -3  -8  -4 1821.01 721.257   6
  -3   8  -3 1994.96 677.842   2
   3  -8  -3 1230.16 678.797   6
  -3  -8  -3 2237.13 870.319   8
  -3   8  -2 1272.46 630.027   2
   3  -8  -2 1457.78 707.010   6
   3   8  -2 723.767 432.229   4
  -3  -8  -2 303.495 576.197   8
  -3   8  -1 470.767 428.066   2
   3  -8  -1-1146.83 806.971   6
  -3  -8  -1 104.705 615.108   8
   3   8  -1 69.2092 350.927   4
  -3   8   0 664.392 473.782   2
   3  -8   0-229.295 583.165   6
   3   8   0-699.035 484.962   4
  -3  -8   1-56.0506 572.071   3
   3  -8   1 1305.66 680.650   3
   3   8   1-4.81068 382.100   4
   3  -8   1-792.884 601.529   6
  -3  -8   2 1204.31 806.475   3
   3  -8   2 1036.65 703.055   3
   3  -8   2 1452.31 740.916   6
   3   8   2 651.134 533.577   4
  -3  -8   3 2829.22 944.534   3
   3  -8   3 1024.02 695.418   3
   3  -8   3 2480.76 907.458   6
  -3   8   3 2068.06 645.182   4
   3   8   3 2423.22 718.824   4
  -3  -8   4 1249.87 876.249   3
   3  -8   4 2076.25 918.528   3
   3  -8   4 1318.36 790.138   6
   3   8   4 1315.64 632.526   4
  -3   8   4 1283.31 529.872   4
  -3  -8   5 762.337 877.723   3
   3  -8   5 1607.48 756.926   6
  -3   8   5 352.568 428.103   4
   3   8   5 883.472 573.305   4
   3  -8   5 1850.92 785.823   3
   3  -8   6-306.805 677.885   3
  -3   8   6 23.3882 390.282   4
  -3   9  -2 652.934 515.357   2
   3  -9   0-317.495 640.507   6
   3  -9   1 1154.54 775.051   6
   3   9   1-1047.63 513.331   4
   3  -9   2-1185.32 712.434   6
   4   0 -14 6338.33 1224.11   9
  -4   0 -14 6726.32 1197.47   5
  -4   0 -13 2279.04 763.306   5
   4   0 -13 1039.38 623.437   9
  -4   0 -12 10747.3 1357.80   5
   4   0 -12 10657.9 1394.71   9
  -4   0 -11 133.098 413.663   5
   4   0 -11 167.706 474.042   9
   4   0 -11 207.529 315.301   6
  -4   0 -10 22417.3 1734.66   5
  -4   0 -10 18513.8 1332.62   9
   4   0 -10 20338.2 1694.61   9
  -4   0 -10 21151.6 1421.72   2
   4   0 -10 20280.7 1477.49   6
  -4   0  -9 183.046 264.155   9
  -4   0  -9-158.174 291.282   2
   4   0  -9-19.8174 406.339   9
   4   0  -9-18.9192 310.207   6
   4   0  -8 43891.8 2250.97   9
  -4   0  -8 42771.8 1817.16   9
  -4   0  -8 40716.3 2157.49   5
   4   0  -8 39134.1 1546.93  10
  -4   0  -8 42370.5 1874.32   2
   4   0  -8 40680.2 1890.20   6
   4   0  -7 19906.3 1074.24  10
  -4   0  -7 22358.4 1454.47   5
  -4   0  -7 20494.1 1145.06   9
  -4   0  -7 19536.9 1164.69   2
   4   0  -7 21676.4 1485.47   9
   4   0  -7 19200.6 1182.95   6
   4   0  -6 58055.4 1967.94  10
  -4   0  -6 58415.8 2321.22   5
   4   0  -6 58301.4 2389.75   9
  -4   0  -6 58504.4 2231.73   8
  -4   0  -6 57058.6 1964.51   2
   4   0  -6 57214.5 2006.13   6
  -4   0  -5 153421. 3661.70   2
  -4   0  -5 157713. 4182.10   5
  -4   0  -5 157405. 4096.23   8
   4   0  -5 159474. 4210.05   9
   4   0  -5 156760. 3828.40  10
   4   0  -5 155711. 3732.69   6
   4   0  -4 142784. 3758.23   9
   4   0  -4 147389. 3624.96  10
  -4   0  -4 147717. 3784.42   5
  -4   0  -4 149732. 3818.11   8
  -4   0  -4 141388. 3335.24   2
   4   0  -4 145233. 3361.22   6
   4   0  -3 170033. 3984.12   9
  -4   0  -3 171590. 4056.39   5
  -4   0  -3 177143. 4158.03   8
   4   0  -3 172418. 4035.00  10
   4   0  -3 159224. 3340.89   3
   4   0  -3 174918. 3622.02   6
   4   0  -2 204274. 3967.74   3
   4   0  -2 199640. 4585.70  10
   4   0  -2 200761. 4392.62   9
  -4   0  -2 204304. 4191.12   1
  -4   0  -2 206934. 4655.16   8
   4   0  -2 208560. 4149.11   6
  -4   0  -1 26467.3 990.526   1
   4   0  -1 26532.2 972.515   9
  -4   0  -1 28291.5 1214.98   8
   4   0  -1 25812.2 1193.68  10
   4   0  -1 26996.2 938.747   3
  -4   0   0 191502. 4126.27   8
   4   0   0 190848. 4274.36  10
  -4   0   0 188503. 4017.60   1
   4   0   0 182700. 4088.89   7
   4   0   0 179352. 3601.42   9
   4   0   1 27183.7 1190.83   7
   4   0   1 27981.1 1223.31  10
   4   0   1 23986.5 682.607   9
  -4   0   1 24414.5 1028.80   8
  -4   0   1 27845.7 1165.83   1
   4   0   2 191390. 3616.16   9
  -4   0   2 196771. 4107.48   8
   4   0   2 188286. 4142.99   4
   4   0   2 201164. 4566.78   7
  -4   0   2 204418. 4559.06   1
   4   0   2 205929. 4448.66  10
   4   0   3 177923. 3986.97  10
   4   0   3 166139. 3348.57   9
   4   0   3 175555. 3713.90   4
  -4   0   3 165778. 3554.05   8
   4   0   3 176436. 4265.22   7
  -4   0   3 167422. 4212.23   1
  -4   0   3 167423. 3474.18   3
   4   0   4 148469. 3512.54  10
  -4   0   4 144361. 3069.14   3
   4   0   4 147461. 3291.08   4
  -4   0   4 146912. 3925.88   1
  -4   0   4 134948. 2996.19   8
   4   0   4 150087. 3900.28   7
   4   0   5 164127. 4277.60   7
   4   0   5 165823. 3764.69  10
  -4   0   5 163027. 3439.51   3
   4   0   5 158628. 3571.57   4
  -4   0   5 159168. 4329.18   1
   4   0   6 58941.9 2297.46   7
   4   0   6 60128.8 1824.07   4
   4   0   6 61181.2 1862.35  10
  -4   0   6 56483.6 2400.71   1
  -4   0   6 58945.7 1751.88   3
   4   0   7 19108.1 978.562  10
   4   0   7 20809.7 1074.45   4
   4   0   7 20331.5 1368.36   7
  -4   0   7 24282.3 1591.80   1
  -4   0   7 21642.1 1087.06   3
   4   0   8 44101.6 1705.28   4
   4   0   8 40406.8 2050.44   7
  -4   0   8 41845.8 2252.27   1
  -4   0   8 42982.4 1721.75   3
   4   0   8 39451.3 1429.08  10
  -4   0   9 1158.57 552.890   1
  -4   0   9 557.321 329.650   3
   4   0   9 783.449 312.855   4
   4   0   9 881.989 441.902   7
  -4   0  10 20367.6 1323.54   3
   4   0  10 20211.7 1264.94   4
   4   0  10 20317.9 1516.31   7
  -4   0  10 20494.8 1709.55   1
   4   0  11 242.734 466.057   3
   4   0  11 852.099 450.972   7
  -4   0  11-19.2207 467.753   1
  -4   0  12 9352.09 1328.71   1
   4   0  12 11977.5 1447.05   3
   4   0  12 9613.21 1163.08   7
   4   0  13 2166.53 754.917   3
  -4   0  13 1048.73 654.761   1
   4   0  14 7007.87 1284.25   3
  -4   0  14 7358.96 1299.39   1
  -4   0  15 645.665 664.517   1
  -4  -1 -14 913.396 553.726   5
   4   1 -14 1379.62 657.393   9
  -4   1 -14-170.619 503.619   5
   4  -1 -14 945.485 542.095   9
   4  -1 -13 84.7019 546.171   9
  -4   1 -13-999.206 705.617   5
   4   1 -13 284.931 461.034   9
  -4  -1 -13 102.809 436.889   5
   4  -1 -13 808.471 465.722   6
  -4  -1 -12 1554.76 634.271   5
  -4   1 -12 223.724 415.202   5
   4  -1 -12 898.580 606.303   9
   4   1 -12 1742.92 724.016   9
   4  -1 -12 1402.37 501.926   6
   4  -1 -11 2310.17 622.454   6
  -4  -1 -11 979.956 492.883   5
  -4   1 -11 2579.62 714.808   5
  -4   1 -11 1611.17 448.811   9
   4  -1 -11 2642.02 805.944   9
   4   1 -11 2409.37 735.568   9
  -4   1 -11 2067.54 572.125   2
   4  -1 -10 1616.34 520.286   6
  -4  -1 -10 1525.24 519.941   5
  -4   1 -10 2590.29 542.554   9
  -4   1 -10 2967.43 721.884   5
   4   1 -10 1179.71 577.574   9
   4  -1 -10 1992.40 663.885   9
  -4   1 -10 2057.97 578.194   2
   4  -1  -9 4801.44 754.629   6
  -4   1  -9 4099.06 773.737   5
  -4   1  -9 3878.48 580.004   9
   4  -1  -9 3369.37 798.013   9
   4   1  -9 4486.58 833.457   9
  -4  -1  -9 3507.96 574.800   8
  -4  -1  -9 4198.52 744.869   5
  -4   1  -9 4566.57 717.892   2
   4  -1  -8 3760.04 604.277   6
   4   1  -8 4731.88 585.593   6
   4  -1  -8 4062.16 463.690  10
  -4   1  -8 5007.60 622.587   9
   4  -1  -8 4847.91 860.547   9
  -4  -1  -8 4576.76 648.614   8
   4   1  -8 5004.30 811.793   9
  -4  -1  -8 3578.60 682.201   5
  -4   1  -8 4620.99 742.362   5
  -4  -1  -8 4580.10 527.276   2
  -4   1  -8 4871.54 718.247   2
   4  -1  -7 1036.17 460.126   6
  -4  -1  -7 472.690 293.257   8
   4  -1  -7 485.621 249.326  10
  -4   1  -7 959.649 435.434   5
  -4  -1  -7 346.500 354.651   5
  -4   1  -7 881.930 340.328   9
  -4   1  -7 1016.26 393.625   2
   4   1  -7 480.339 390.226   9
   4   1  -7 982.355 346.439  10
   4  -1  -7 1158.34 553.343   9
  -4  -1  -7 477.259 218.902   2
   4   1  -7 1073.37 322.995   6
   4  -1  -6 8973.89 700.539  10
  -4  -1  -6 8518.24 602.349   2
  -4   1  -6 9221.69 664.607   9
  -4  -1  -6 8024.03 823.378   5
   4   1  -6 7790.99 872.392   9
  -4   1  -6 8759.90 804.430   2
   4  -1  -6 10069.3 969.023   9
  -4  -1  -6 8414.92 808.754   8
   4   1  -6 8264.64 760.873  10
  -4   1  -6 7923.01 866.313   5
   4   1  -6 7133.36 573.475   6
   4  -1  -6 8666.47 816.159   6
  -4  -1  -5 15638.0 1091.05   5
   4  -1  -5 14408.7 882.855  10
  -4   1  -5 15426.8 764.090   9
   4  -1  -5 15186.5 1084.88   9
  -4  -1  -5 14424.3 1038.54   8
   4   1  -5 15439.5 1131.45   9
  -4  -1  -5 14050.0 702.110   2
  -4   1  -5 16312.2 1006.54   2
  -4   1  -5 14863.4 1063.95   5
   4   1  -5 14865.7 985.761  10
   4   1  -5 14542.0 708.523   6
   4  -1  -5 14194.1 986.510   6
  -4   1  -4 39631.7 1654.94   5
  -4  -1  -4 38970.0 1634.83   5
  -4   1  -4 40226.0 1124.89   9
   4   1  -4 40443.9 1709.79   9
  -4   1  -4 34386.5 991.341   4
   4   1  -4 39664.5 1619.92  10
   4  -1  -4 39252.6 1630.86   9
  -4  -1  -4 38519.6 1649.68   8
   4  -1  -4 33909.0 972.775   8
  -4  -1  -4 36694.0 1114.25   2
   4  -1  -4 38654.8 1502.15  10
   4   1  -4 35197.3 1038.41   6
   4  -1  -4 40694.5 1579.80   6
  -4   1  -4 37440.4 1475.33   2
   4   1  -3 76253.9 2333.37  10
  -4   1  -3 71894.1 1580.88   4
  -4   1  -3 75273.9 2235.31   5
  -4   1  -3 64960.7 1432.71   9
   4  -1  -3 76225.9 2193.33   9
  -4  -1  -3 77710.0 2298.20   5
   4   1  -3 73515.2 2273.41   9
  -4  -1  -3 75903.0 2391.58   8
   4  -1  -3 68329.5 1695.63   8
   4  -1  -3 73353.3 2186.83  10
  -4   1  -3 72264.1 2095.57   2
   4  -1  -3 73268.2 2172.67   6
   4  -1  -2 41005.7 1572.09  10
   4   1  -2 43635.9 1695.97  10
  -4  -1  -2 46596.7 1749.08   8
  -4   1  -2 43786.8 1195.77   4
  -4   1  -2 43344.1 1495.14   1
   4   1  -2 43612.4 1566.09   9
  -4  -1  -2 42593.8 1148.92   1
   4  -1  -2 42106.0 1432.58   9
   4   1  -2 42908.2 1293.16   7
   4   1  -1 15671.3 967.554  10
   4   1  -1 16620.1 842.518   9
   4  -1  -1 16093.4 704.230   9
  -4  -1  -1 17255.7 993.897   8
  -4   1  -1 15813.0 837.653   1
   4  -1  -1 15967.8 925.302  10
  -4  -1  -1 15638.3 699.154   1
   4   1  -1 14475.7 776.163   7
  -4   1   0 7279.84 579.787   1
  -4   1   0 6894.34 341.532   9
   4  -1   0 6798.88 625.578  10
   4   1   0 6751.90 626.458   4
  -4  -1   0 8164.13 670.922   8
   4   1   0 7877.97 684.654  10
   4   1   0 6808.53 579.876   7
  -4  -1   0 7010.15 538.998   1
   4   1   0 6888.09 449.624   6
   4   1   1 18014.0 1021.05  10
  -4  -1   1 16880.9 933.940   8
   4   1   1 17189.3 930.085   4
  -4   1   1 16306.6 910.306   1
   4  -1   1 17455.1 974.728  10
   4   1   1 16147.4 958.887   7
  -4  -1   1 15693.0 881.047   3
  -4  -1   1 15762.9 913.955   1
   4  -1   2 45260.9 1631.89  10
   4   1   2 42957.0 1547.02   4
  -4  -1   2 42162.5 1544.42   8
  -4   1   2 45376.6 1668.45   1
   4   1   2 43301.2 1709.11   7
   4   1   2 43065.6 1621.83  10
  -4  -1   2 41652.3 1497.87   3
   4   1   2 40916.3 1206.18   1
  -4  -1   2 41801.0 1646.78   1
   4  -1   3 78366.2 2295.42  10
   4   1   3 73514.5 2209.94   4
  -4  -1   3 76526.6 2201.88   8
  -4   1   3 77401.2 2424.97   1
   4   1   3 76083.0 2288.54  10
   4   1   3 72841.4 1687.45   1
   4  -1   3 77722.7 2433.90   7
   4   1   3 75334.5 2519.92   7
  -4  -1   3 70237.5 2097.81   3
  -4  -1   3 73309.5 2472.01   1
   4   1   4 41111.6 1545.48  10
   4  -1   4 40867.6 1556.10  10
   4   1   4 35578.8 999.315   1
   4  -1   4 37624.4 1062.96   4
   4   1   4 41136.3 1528.99   4
  -4  -1   4 39764.0 1455.61   8
  -4   1   4 37496.0 1689.79   1
   4  -1   4 40239.8 1714.28   7
   4   1   4 38843.6 1773.95   7
   4  -1   4 37821.0 1121.27   9
  -4  -1   4 38856.7 1425.75   3
   4  -1   5 15075.0 932.150  10
   4  -1   5 14489.4 618.449   4
   4   1   5 15053.7 926.581   4
   4   1   5 12850.2 548.614   1
   4   1   5 15353.1 893.896  10
   4  -1   5 16137.5 1102.43   7
   4   1   5 16078.0 1180.79   7
  -4   1   5 16768.6 1155.18   1
  -4  -1   5 15377.5 863.425   8
  -4  -1   5 14798.7 875.006   3
  -4   1   5 14769.9 567.181   3
   4  -1   6 8296.85 502.524   4
   4  -1   6 8882.83 713.368  10
   4   1   6 9335.25 772.265   4
  -4  -1   6 9001.53 668.457   8
   4  -1   6 9578.40 903.132   7
   4   1   6 7407.69 855.117   7
   4   1   6 7312.11 627.979  10
  -4   1   6 10753.7 974.783   1
  -4  -1   6 8498.13 722.353   3
  -4   1   6 8660.91 523.977   3
  -4   1   7 952.606 551.359   1
  -4  -1   7 532.052 245.049   8
   4   1   7 965.608 282.046  10
  -4  -1   7 1539.70 396.612   3
   4  -1   7 579.593 219.769   4
   4  -1   7 1207.85 334.593  10
   4  -1   7 1483.43 480.063   3
   4   1   7 431.487 326.270   4
   4  -1   7 803.192 418.388   7
   4   1   7 723.707 468.466   7
  -4   1   7 578.388 252.446   3
  -4   1   8 5720.54 854.725   1
   4  -1   8 5052.05 797.055   3
   4  -1   8 4218.14 438.940   4
   4  -1   8 4728.58 519.770  10
  -4  -1   8 4329.17 465.087   8
   4   1   8 5060.57 650.918   4
   4  -1   8 5461.70 762.749   7
  -4  -1   8 6318.86 733.745   3
   4   1   8 7319.09 904.376   7
  -4   1   8 5226.68 563.359   3
  -4  -1   9 4281.94 851.471   1
  -4   1   9 4558.40 782.653   1
   4  -1   9 5763.16 908.487   3
  -4  -1   9 5224.89 712.341   3
  -4   1   9 4165.16 547.506   3
   4   1   9 3981.66 590.008   4
   4  -1   9 4616.36 726.290   7
   4   1   9 4651.80 776.346   7
  -4   1  10 1671.13 553.268   1
   4  -1  10 2280.41 551.072   7
  -4  -1  10 2004.55 545.579   3
  -4  -1  10 2048.74 599.142   1
   4  -1  10 2771.40 704.956   3
   4   1  10 1600.35 597.693   7
   4   1  10 2597.66 522.686   4
  -4   1  11 2979.04 719.489   1
   4  -1  11 3321.88 819.011   3
  -4  -1  11 1982.44 668.095   1
  -4  -1  11 1812.62 583.760   3
   4   1  11 2802.97 568.049   4
   4  -1  11 1988.89 539.720   7
   4   1  11 1354.29 509.418   7
   4  -1  12 2685.18 789.670   3
   4   1  12 759.984 450.438   7
  -4  -1  12 1174.16 698.420   1
  -4   1  12 961.399 547.173   1
   4  -1  13 936.114 796.926   3
  -4  -1  13 1252.82 817.364   1
   4   1  13 701.311 609.309   3
  -4   1  13 266.821 348.206   1
  -4  -1  14 1275.62 799.091   1
   4  -1  14 1646.42 819.702   3
   4   1  14 1689.87 719.725   3
  -4   1  14 729.937 577.229   1
  -4  -1  15-1544.00 750.575   1
   4   2 -14 3095.58 918.753   9
  -4   2 -14 4977.99 1071.53   5
  -4  -2 -14 3277.10 850.710   5
   4  -2 -14 3662.53 878.543   6
  -4   2 -13 842.544 569.287   2
   4  -2 -13 461.160 699.398   9
   4   2 -13 982.104 585.268   9
  -4  -2 -13 246.194 494.356   5
  -4   2 -13 629.148 692.863   5
   4  -2 -13-218.656 426.096   6
   4  -2 -12 5801.53 999.527   6
   4  -2 -12 5167.65 1080.35   9
   4   2 -12 4634.64 943.751   9
  -4   2 -12 5061.01 987.952   5
  -4   2 -12 4313.93 876.298   2
  -4  -2 -12 3871.38 915.951   5
   4  -2 -11-262.593 426.910   6
  -4   2 -11 158.469 615.088   5
  -4  -2 -11-298.621 446.899   5
   4  -2 -11 798.685 545.062   9
   4   2 -11 275.549 455.964   9
  -4   2 -11-119.110 407.410   2
  -4   2 -10 10369.9 1233.50   5
   4  -2 -10 10278.6 1236.06   9
   4   2 -10 9372.52 1223.42   9
  -4  -2 -10 10102.8 999.842   8
  -4   2 -10 9840.56 1133.72   2
  -4   2 -10 10457.9 1035.74   9
  -4  -2 -10 9376.16 1194.02   5
  -4  -2 -10 10181.8 1340.34   6
   4  -2 -10 11044.3 1248.39   6
   4  -2  -9 5168.14 882.565   6
  -4   2  -9 4582.84 656.705   9
  -4   2  -9 4716.79 901.941   5
  -4  -2  -9 3086.97 658.714   5
   4  -2  -9 4460.91 795.353   9
   4   2  -9 3903.86 782.743   9
  -4  -2  -9 3947.37 623.563   8
  -4   2  -9 3981.96 723.081   2
  -4  -2  -9 4435.51 834.011   6
  -4   2  -8 50224.5 2467.61   5
  -4  -2  -8 49009.0 2399.54   5
  -4   2  -8 52832.1 2042.23   9
   4  -2  -8 49605.5 2490.10   9
  -4  -2  -8 49390.2 2200.54   8
  -4   2  -8 47308.9 2313.75   2
   4   2  -8 49737.6 2537.51   9
  -4  -2  -8 55206.0 2710.77   6
   4  -2  -8 47277.5 2411.43   6
  -4  -2  -7 23139.9 1439.05   8
  -4   2  -7 23737.8 1203.54   9
   4  -2  -7 22714.8 1575.49   9
   4  -2  -7 22010.2 1142.37  10
   4   2  -7 20980.4 1548.17   9
  -4  -2  -7 22632.4 1481.90   5
  -4   2  -7 22656.4 1465.23   2
  -4   2  -7 26194.2 1632.56   5
  -4  -2  -7 28161.5 1843.73   6
   4  -2  -7 25210.7 1619.39   6
  -4   2  -6 57991.8 2350.30   5
  -4  -2  -6 49239.4 2143.75   5
   4  -2  -6 50726.4 1860.86  10
   4   2  -6 51307.8 2074.25  10
   4   2  -6 52652.1 2344.24   9
  -4   2  -6 50209.9 1738.73   9
  -4  -2  -6 50002.2 2146.38   8
  -4   2  -6 49271.8 2139.86   2
   4  -2  -6 52398.9 2274.63   9
  -4  -2  -6 54196.1 2444.45   6
   4  -2  -6 50925.2 2249.72   6
   4  -2  -5 5037.35 675.179   6
  -4   2  -5 3331.05 555.932   2
   4  -2  -5 3991.61 510.655  10
  -4   2  -5 4429.54 448.257   9
   4  -2  -5 5008.76 689.046   9
   4   2  -5 4334.26 663.653   9
   4   2  -5 4001.43 592.697  10
  -4   2  -5 5456.33 684.964   5
  -4  -2  -5 4861.53 618.971   5
  -4  -2  -5 4474.01 649.613   8
  -4  -2  -5 5291.71 777.749   6
   4  -2  -4 15439.9 987.553  10
  -4   2  -4 16215.8 1023.61   5
   4   2  -4 15481.6 1108.42   9
   4   2  -4 16444.5 1105.44  10
   4  -2  -4 15150.5 1023.49   9
  -4   2  -4 14437.9 986.071   2
  -4   2  -4 14449.7 684.858   9
  -4  -2  -4 13868.8 976.078   5
   4   2  -4 12048.9 508.530   7
  -4  -2  -4 15258.9 1127.20   8
  -4  -2  -4 17164.0 1197.57   6
   4  -2  -4 16146.3 1108.20   6
   4   2  -3 39602.2 1727.74  10
  -4  -2  -3 37975.1 1755.76   8
  -4   2  -3 39734.6 1534.14   5
  -4   2  -3 39670.1 1065.14   9
   4   2  -3 38979.2 1677.24   9
   4  -2  -3 40757.7 1634.12  10
  -4   2  -3 36920.5 1558.75   2
   4   2  -3 38252.7 1194.17   7
  -4  -2  -3 40337.0 1682.37   6
   4  -2  -3 41406.2 1750.15   6
   4   2  -2 31031.1 1446.31   9
  -4  -2  -2 34924.6 1438.23   6
   4  -2  -2 32689.6 1468.61  10
  -4   2  -2 32575.1 1290.06   5
  -4   2  -2 31970.8 1405.86   1
  -4  -2  -2 27317.8 926.634   2
  -4  -2  -2 32716.9 1566.40   8
   4   2  -2 34461.1 1603.42  10
  -4  -2  -2 31000.7 896.854   1
   4  -2  -2 34780.6 1564.83   6
   4   2  -1 58183.0 2141.54  10
   4   2  -1 53412.9 1977.30   4
  -4   2  -1 56334.3 1921.76   1
  -4  -2  -1 57920.9 2153.02   8
  -4  -2  -1 54348.4 1575.29   1
  -4  -2  -1 60607.5 1793.01   6
   4  -2  -1 56546.6 2009.39  10
   4  -2  -1 52974.6 1307.63   3
   4   2  -1 52559.9 1207.64   6
   4  -2   0 97771.6 2904.32  10
   4   2   0 99882.8 2886.65   4
  -4   2   0 102321. 2813.75   1
  -4  -2   0 100406. 3034.49   8
   4  -2   0 96048.2 2348.44   3
   4   2   0 103122. 3030.76  10
  -4  -2   0 104191. 2382.00   6
   4  -2   1 58580.7 2087.98  10
   4   2   1 58898.9 2115.10  10
  -4   2   1 56493.1 1966.48   1
  -4  -2   1 58959.2 2154.62   8
  -4  -2   1 54953.5 2061.55   3
   4   2   1 55707.9 1984.65   4
   4  -2   1 55470.7 1742.81   3
   4   2   2 32479.9 1519.10  10
   4  -2   2 30953.5 1459.75  10
   4   2   2 33433.9 1459.39   4
  -4   2   2 30082.6 1422.43   1
  -4  -2   2 32581.9 1564.46   8
  -4  -2   2 29565.7 1451.35   3
   4  -2   2 33008.0 1366.94   3
  -4  -2   3 41613.7 1790.79   8
   4   2   3 37975.2 1594.49   4
  -4   2   3 39180.7 1679.88   1
   4   2   3 39336.8 1679.12  10
  -4  -2   3 40052.2 1680.52   3
   4  -2   3 39106.3 1677.59  10
   4  -2   3 39185.1 1633.76   3
   4   2   4 15050.5 995.475  10
   4   2   4 14757.9 987.373   4
  -4   2   4 15373.8 1046.65   1
  -4  -2   4 15590.0 1041.77   3
   4  -2   4 15812.6 1046.33  10
   4  -2   4 14247.3 1029.19   3
  -4   2   5 5808.97 708.022   1
   4   2   5 4574.12 561.427  10
  -4  -2   5 4524.90 616.683   3
   4  -2   5 3821.88 610.546   3
   4   2   5 5183.55 635.685   4
   4  -2   5 5029.07 622.966  10
  -4   2   5 3327.09 196.954   3
  -4   2   5 3002.28 191.170   3
  -4  -2   5 3895.86 279.302   6
   4  -2   6 52665.3 2320.06   3
   4   2   6 52242.6 2109.22   4
   4  -2   6 53696.6 2056.94  10
  -4   2   6 50397.0 2159.23   1
   4   2   6 52919.7 1884.26  10
  -4  -2   6 56833.0 2165.25   3
  -4   2   6 48675.0 1325.43   3
  -4   2   7 22643.6 1464.29   1
   4  -2   7 24349.1 1358.88  10
   4   2   7 25793.9 1487.61   4
  -4  -2   7 24689.1 1461.91   3
  -4   2   7 23584.2 956.237   3
   4  -2   7 24931.5 1642.08   3
  -4  -2   8 51241.7 2249.13   3
   4  -2   8 51292.6 2051.43  10
   4   2   8 47893.0 2497.90   7
   4   2   8 48253.0 2216.87   4
  -4   2   8 50433.8 2349.49   1
   4  -2   8 52095.4 2546.42   3
   4  -2   9 4362.39 855.195   3
  -4   2   9 4818.44 768.971   1
   4  -2   9 4186.36 567.685  10
  -4  -2   9 4113.32 681.287   3
   4   2   9 4945.81 754.848   4
   4   2   9 4188.62 755.271   7
   4   2  10 11061.6 1125.67   4
  -4   2  10 10383.3 1159.82   1
   4   2  10 9304.87 1201.14   7
  -4  -2  10 9706.49 1086.13   3
   4  -2  10 12380.4 1341.49   3
  -4   2  11-440.663 376.119   1
  -4  -2  11-254.420 424.682   3
   4  -2  11-40.3491 487.830   3
   4   2  11-216.351 385.813   4
   4   2  11 142.642 466.722   7
  -4  -2  12 5768.11 968.975   3
   4  -2  12 7113.29 1132.03   3
   4   2  12 4477.00 786.286   4
   4   2  12 4053.32 817.778   7
  -4  -2  13 454.836 615.305   1
   4  -2  13 1458.42 715.496   3
   4   2  13 133.580 396.956   7
   4  -2  14 6282.14 1237.28   3
   4   2  14 4234.80 999.947   3
  -4  -2  14 5114.30 1275.46   1
  -4  -3 -14 1030.76 567.792   5
  -4   3 -14 1393.00 682.055   2
   4  -3 -14 2066.47 764.427   6
   4  -3 -13 2743.21 830.873   6
  -4  -3 -13 1865.21 853.569   5
   4   3 -13 2296.56 832.760   9
  -4   3 -13 1221.14 596.965   5
  -4   3 -13 1598.91 703.520   2
  -4  -3 -12 854.141 551.206   5
   4  -3 -12 743.154 615.380   6
  -4   3 -12 794.196 476.872   5
  -4  -3 -12 601.569 599.032   6
   4   3 -12 748.517 515.315   9
  -4   3 -12 510.737 460.122   2
   4  -3 -11 3496.38 829.835   6
   4   3 -11 4681.22 945.839   9
  -4   3 -11 3655.74 804.026   5
  -4  -3 -11 3864.44 813.201   5
  -4  -3 -11 4867.16 1063.97   6
  -4   3 -11 2902.05 761.039   2
   4  -3 -10 303.782 491.864   6
  -4  -3 -10 500.085 340.615   5
  -4  -3 -10 440.597 337.204   8
   4   3 -10 696.426 491.269   9
  -4   3 -10 1312.54 556.482   5
  -4   3 -10 665.258 373.177   2
  -4  -3 -10 236.418 470.359   6
  -4  -3  -9 9358.66 999.132   8
   4  -3  -9 10018.7 1250.11   6
  -4   3  -9 9459.69 1165.16   5
  -4   3  -9 9686.36 924.258   9
   4   3  -9 8564.37 1155.31   9
  -4  -3  -9 8627.83 1087.84   5
  -4   3  -9 9448.04 1106.34   2
  -4  -3  -9 10854.9 1370.59   6
  -4   3  -8 3777.79 704.681   2
   4  -3  -8 5685.19 963.301   6
  -4   3  -8 4675.13 809.051   5
  -4  -3  -8 4591.42 768.440   5
  -4   3  -8 4686.98 643.027   9
   4   3  -8 4731.19 803.908   9
  -4  -3  -8 4975.00 720.808   8
  -4  -3  -8 5896.79 974.676   6
   4  -3  -7 23679.0 1306.95  10
  -4   3  -7 26156.1 1695.94   5
  -4  -3  -7 24159.4 1580.37   5
  -4   3  -7 23969.3 1286.35   9
   4   3  -7 25777.8 1791.77   9
  -4   3  -7 22454.2 1575.11   2
  -4  -3  -7 25345.6 1592.42   8
  -4  -3  -7 25587.6 1811.07   6
   4  -3  -7 22290.6 1650.92   6
  -4  -3  -6 24896.9 1488.81   5
  -4   3  -6 27151.1 1620.15   5
  -4   3  -6 25407.0 1256.53   9
  -4  -3  -6 27481.8 1653.16   8
   4   3  -6 24714.6 1677.49   9
   4  -3  -6 26362.8 1400.88  10
  -4   3  -6 25253.2 1587.34   2
  -4  -3  -6 29432.5 1836.29   6
   4  -3  -6 24728.3 1692.99   6
  -4  -3  -5 47752.8 2011.77   5
  -4   3  -5 52520.0 2137.01   5
   4  -3  -5 49287.5 2314.13   6
   4  -3  -5 44288.4 1927.22  10
   4   3  -5 45519.3 2240.56   9
  -4   3  -5 47833.6 1673.94   9
  -4  -3  -5 46986.0 2191.12   8
  -4   3  -5 47201.2 2128.19   2
  -4  -3  -5 50331.0 2345.14   6
   4  -3  -4 12681.4 1016.83  10
  -4  -3  -4 13252.1 972.554   5
  -4  -3  -4 13290.8 1127.77   8
   4   3  -4 13888.2 1159.14   9
  -4   3  -4 14204.9 1077.54   2
  -4   3  -4 12920.3 758.621   9
  -4   3  -4 14410.9 1005.97   5
  -4  -3  -4 16374.4 1218.79   6
   4  -3  -4 12562.4 1138.93   6
   4  -3  -3 64351.4 2407.62  10
  -4  -3  -3 67261.9 2619.47   8
  -4  -3  -3 63206.3 2178.32   5
   4   3  -3 62303.2 2486.92   9
  -4   3  -3 67049.7 1894.25   9
  -4   3  -3 60717.8 2333.52   2
  -4   3  -3 69479.0 2210.93   5
  -4  -3  -3 68320.3 2450.26   6
   4  -3  -3 63553.1 2549.49   6
  -4  -3  -2 807.215 362.969   6
   4  -3  -2 699.256 240.222   3
  -4  -3  -2 603.744 191.161   2
   4  -3  -2 797.464 413.333   6
   4  -3  -2 1225.33 394.145  10
  -4   3  -2 1384.78 329.019   5
  -4   3  -2 529.761 316.092   2
   4   3  -2 996.646 354.566   4
   4   3  -2 1055.52 422.382  10
  -4  -3  -2 1491.34 446.018   8
  -4   3  -2 454.273 144.873   4
  -4   3  -1 28419.4 1124.98   5
   4   3  -1 28271.1 1575.19  10
   4   3  -1 30704.1 1524.57   4
  -4   3  -1 29155.2 1494.89   1
   4  -3  -1 29106.3 1081.07   3
   4  -3  -1 28176.6 1534.37  10
  -4  -3  -1 27851.1 1620.59   8
  -4  -3  -1 28808.7 1293.17   6
  -4  -3   0 1452.16 445.092   3
  -4  -3   0 1517.76 292.390   6
  -4   3   0 1392.49 380.617   1
   4   3   0 1580.28 468.400  10
   4   3   0 1104.42 347.627   4
  -4  -3   0 1149.90 521.095   8
   4  -3   0 1627.11 315.480   3
   4   3   1 31097.3 1502.37   4
  -4  -3   1 31206.8 1738.50   8
  -4   3   1 28688.2 1452.88   1
   4   3   1 30099.0 1602.39  10
  -4  -3   1 27128.4 1547.56   3
  -4  -3   1 28570.1 1001.26   6
   4  -3   1 28515.9 1247.65   3
  -4  -3   2 1477.59 534.367   3
   4  -3   2 772.872 324.158   3
  -4   3   2 698.447 357.198   1
   4   3   2 1293.88 445.373  10
   4   3   2 1084.11 435.624   4
   4   3   3 70763.3 2471.42  10
   4   3   3 67443.8 2387.80   4
  -4   3   3 69134.2 2390.28   1
  -4  -3   3 65220.0 2507.77   3
   4  -3   3 65449.3 2322.73   3
   4   3   4 13509.6 1041.83   4
  -4   3   4 15237.5 1083.45   1
  -4  -3   4 14767.6 1169.40   3
   4  -3   4 12652.3 1057.63   3
   4  -3   5 48433.9 2158.95  10
   4   3   5 46387.6 2095.54   4
  -4   3   5 47853.3 2060.77   1
  -4  -3   5 54082.4 2314.80   3
   4  -3   5 47043.4 2198.58   3
   4  -3   6 26995.2 1574.27  10
  -4   3   6 24538.1 1498.19   1
   4   3   6 25430.3 1544.84   4
  -4  -3   6 27567.9 1653.80   3
   4  -3   6 27636.6 1713.61   3
  -4  -3   7 26452.9 1669.48   3
   4  -3   7 25946.3 1570.33  10
   4   3   7 23901.3 1549.49   4
  -4   3   7 26201.0 1570.37   1
   4  -3   7 25533.1 1775.51   3
   4  -3   8 5214.75 736.792  10
   4   3   8 4184.46 729.447   4
   4  -3   8 4516.36 828.455   3
  -4  -3   8 5337.51 826.106   3
  -4   3   8 5362.98 803.365   1
   4  -3   9 10594.5 1016.57  10
  -4  -3   9 9462.72 1134.56   3
   4   3   9 9417.14 1076.34   4
  -4   3   9 9123.19 1027.70   1
   4  -3   9 11379.6 1300.58   3
  -4  -3  10 464.646 495.012   3
   4   3  10 565.139 479.555   4
   4  -3  10 406.733 439.556   3
  -4   3  10 142.805 359.294   1
  -4   3  11 2762.24 668.493   1
  -4  -3  11 3641.76 801.401   3
   4  -3  11 4472.97 977.864   3
   4   3  11 3743.57 736.210   4
   4   3  11 4489.48 930.196   7
  -4  -3  12 283.239 424.639   3
   4  -3  12 473.403 652.789   3
   4   3  12 40.3749 344.686   4
   4   3  12 547.913 566.624   7
   4   3  13 1966.13 712.986   4
   4  -3  13 1865.89 790.293   3
  -4  -3  13 1501.49 716.773   3
  -4   3  13 1605.27 691.315   4
   4   3  13 1954.67 658.636   7
   4  -4 -13 21.1526 627.949   6
  -4   4 -13 27.2742 452.671   5
  -4   4 -13-452.556 518.884   2
   4  -4 -12 300.553 668.899   6
  -4   4 -12 885.921 588.860   5
   4   4 -12-66.7493 546.635   9
  -4   4 -12 374.123 476.173   2
  -4  -4 -12 155.288 583.572   6
   4  -4 -11 108.260 481.702   6
  -4  -4 -11 58.8357 409.097   5
  -4   4 -11-278.061 394.786   5
   4   4 -11 619.159 518.508   9
  -4   4 -11 186.368 460.556   2
  -4  -4 -11-143.205 517.532   6
   4  -4 -10 2867.67 868.999   6
  -4  -4 -10 3235.36 880.934   6
  -4  -4 -10 1868.81 650.683   5
  -4   4 -10 2259.74 682.890   5
   4   4 -10 2337.50 793.862   9
  -4   4 -10 2051.06 655.988   2
   4  -4  -9 756.716 539.136   6
  -4  -4  -9 423.714 400.811   5
  -4  -4  -9 782.456 448.819   8
   4   4  -9 347.459 554.882   9
  -4   4  -9-47.7169 347.020   5
  -4   4  -9-107.552 435.756   2
  -4  -4  -9 218.544 572.138   6
  -4  -4  -8 1076.02 563.380   6
  -4   4  -8 494.960 451.761   2
   4  -4  -8 1447.88 599.707   6
  -4  -4  -8 225.627 363.332   5
  -4   4  -8 1049.54 401.413   9
   4   4  -8 1162.63 507.938   9
  -4  -4  -8 673.934 423.964   8
  -4   4  -8 1223.39 528.815   5
  -4  -4  -7 824.618 589.418   6
  -4   4  -7 905.229 477.742   2
   4  -4  -7 1783.73 637.230   6
  -4  -4  -7 896.973 403.304   5
   4   4  -7 1055.56 478.207   9
  -4   4  -7 823.046 407.583   5
   4  -4  -7 566.481 329.087  10
  -4   4  -7 568.680 308.455   9
  -4  -4  -7 456.140 425.404   8
  -4  -4  -6 4380.50 839.434   6
  -4   4  -6 3802.06 729.034   2
   4  -4  -6 3905.63 815.837   6
  -4   4  -6 3565.36 619.930   5
   4  -4  -6 4415.42 650.538  10
   4   4  -6 4084.94 781.360   9
  -4  -4  -6 4119.93 647.727   5
  -4   4  -6 3758.87 547.961   9
  -4  -4  -6 3581.75 699.953   8
  -4   4  -5 14034.6 1081.40   5
   4   4  -5 12495.3 1254.86   9
  -4   4  -5 13172.0 906.841   9
   4  -4  -5 12508.3 1271.43   6
  -4  -4  -5 13667.1 1247.04   8
   4  -4  -5 12159.4 1074.77  10
  -4   4  -5 13503.4 1202.72   2
  -4  -4  -5 12456.8 1011.59   5
  -4  -4  -5 15589.9 1355.83   6
   4  -4  -4 19289.9 1353.01  10
   4   4  -4 19179.1 1484.67   9
  -4  -4  -4 18408.1 1157.69   5
  -4   4  -4 20161.8 1118.09   9
   4   4  -4 19823.9 1419.10   2
  -4  -4  -4 19198.6 1517.80   8
  -4   4  -4 19275.6 1382.85   2
  -4   4  -4 19200.3 1178.98   5
  -4  -4  -4 20515.6 1475.74   6
   4  -4  -4 20284.3 1568.95   6
   4  -4  -3 9267.24 1080.79   6
   4  -4  -3 9348.21 989.007  10
  -4  -4  -3 8948.25 1076.10   8
  -4  -4  -3 8253.73 750.729   5
   4   4  -3 10142.1 975.092   4
  -4   4  -3 8369.80 883.293   2
  -4   4  -3 7882.25 412.175   4
   4   4  -3 11398.6 1022.17   2
  -4   4  -3 8473.08 707.289   5
   4   4  -3 8046.81 972.498   9
  -4  -4  -3 10727.7 1035.59   6
   4  -4  -2 7945.80 992.337   6
  -4   4  -2 6981.37 588.031   5
  -4   4  -2 6732.92 822.978   2
   4   4  -2 7338.34 824.517   4
  -4   4  -2 6783.95 472.343   4
   4   4  -2 6879.73 774.728   2
  -4  -4  -2 8174.22 1033.73   8
   4  -4  -2 6864.32 659.002   3
  -4  -4  -2 7336.51 808.762   6
  -4   4  -1 448.585 217.437   5
  -4  -4  -1 773.393 377.462   6
   4  -4  -1 866.472 347.609   3
   4  -4  -1 602.566 495.778   6
   4   4  -1 269.434 346.819   4
  -4   4  -1 551.494 415.231   2
  -4  -4  -1 1057.51 528.372   8
  -4   4  -1 803.886 243.853   4
  -4  -4   0 4449.66 754.997   3
  -4  -4   0 4534.92 563.759   6
   4  -4   0 4642.60 564.041   3
  -4   4   0 3344.51 335.217   5
  -4   4   0 5137.03 690.818   1
   4   4   0 5158.24 680.039   4
  -4  -4   0 5031.15 915.430   8
  -4   4   0 4536.03 543.707   4
  -4   4   1 694.418 381.584   1
  -4  -4   1 202.141 530.513   3
  -4  -4   1-66.0278 233.155   6
  -4   4   1 617.438 181.280   5
   4  -4   1 18.5416 294.165   3
   4   4   1 881.250 371.598   4
  -4   4   1 375.398 297.231   4
  -4  -4   2 8166.92 1012.46   3
  -4   4   2 8133.35 895.279   1
  -4   4   2 8172.99 827.244   4
   4   4   2 7053.59 796.546   4
   4  -4   2 7454.91 774.164   3
  -4  -4   2 7196.94 533.862   6
   4   4   3 9156.40 909.401   4
  -4   4   3 9045.61 922.685   1
  -4  -4   3 9396.25 1099.38   3
  -4  -4   3 7391.70 481.173   6
   4  -4   3 9091.92 906.630   3
   4   4   4 20943.0 1427.56   4
  -4   4   4 20803.7 1395.99   1
  -4  -4   4 22069.5 1613.76   3
   4  -4   4 18714.1 1343.03   3
   4   4   5 13889.1 1218.67   4
  -4   4   5 13676.9 1117.55   1
  -4  -4   5 12945.8 1308.33   3
   4  -4   5 13186.9 1208.22   3
  -4   4   6 3894.91 621.605   1
  -4  -4   6 5210.77 872.353   3
   4  -4   6 4376.97 801.589   3
   4   4   6 3961.46 683.172   4
   4  -4   7 1026.83 546.448   3
  -4  -4   7 713.435 553.886   3
  -4   4   7 930.009 403.791   1
   4   4   7 499.876 431.980   4
  -4  -4   8 1636.42 627.180   3
   4  -4   8 792.092 586.247   3
   4  -4   8 1146.44 495.327  10
  -4   4   8 1823.46 535.903   1
   4   4   8 1144.22 446.367   4
  -4  -4   9 2249.92 666.310   3
   4  -4   9 88.1910 511.948   3
  -4   4   9 1022.49 383.164   1
   4   4   9 838.026 454.247   4
   4  -4   9 1415.67 546.067  10
  -4  -4  10 1055.63 659.782   3
   4  -4  10 3190.60 835.277   3
   4   4  10 2343.19 635.990   4
  -4   4  10 1952.57 553.643   1
  -4   4  10 4178.79 923.423   4
  -4  -4  11 140.893 553.810   3
   4  -4  11 242.668 574.195   3
   4   4  11-31.1500 387.587   4
  -4   4  11-115.002 521.983   4
  -4  -4  12 556.698 531.172   3
   4  -4  12 1293.49 698.917   3
   4   4  12 1759.41 726.964   4
  -4   4  12 343.403 496.085   4
   4   4  12 1014.16 750.554   7
  -4  -4  13 366.930 568.809   3
   4   4  13 1082.35 582.048   4
   4   4  13 419.680 509.121   7
   4  -5 -11 3783.51 993.756   6
  -4   5 -11 4673.23 951.355   5
   4   5 -11 4058.41 995.750   9
  -4   5 -11 3252.29 835.805   2
  -4  -5 -11 2579.96 951.553   6
   4  -5 -10-733.398 580.758   6
  -4   5 -10 944.647 449.414   5
   4   5 -10 1268.11 610.134   9
  -4   5 -10 89.6941 444.557   2
  -4  -5 -10-365.217 513.816   6
  -4  -5  -9 4067.18 1101.11   6
   4  -5  -9 2589.92 843.343   6
  -4   5  -9 2468.22 647.528   5
   4   5  -9 3721.28 959.972   9
  -4   5  -9 3962.37 860.136   2
  -4   5  -8 953.342 514.246   2
  -4  -5  -8 855.168 524.608   6
  -4   5  -8 427.174 435.804   5
   4  -5  -8 95.0034 482.478   6
   4   5  -8-48.4157 437.105   9
  -4  -5  -8 86.0973 427.944   8
  -4  -5  -7 3600.16 883.368   6
  -4   5  -7 4201.46 855.950   2
   4  -5  -7 3214.96 829.289   6
   4  -5  -7 2735.64 604.113  10
   4   5  -7 3360.60 821.572   9
  -4  -5  -7 3290.31 752.156   8
  -4   5  -7 3577.19 611.860   5
  -4  -5  -6 1783.82 691.081   6
  -4   5  -6 1794.44 621.810   2
   4  -5  -6 2617.95 782.925   6
   4   5  -6 2345.11 737.395   9
   4   5  -6 3480.94 791.184   2
  -4   5  -6 2022.27 428.335   9
   4  -5  -6 1934.67 558.901  10
  -4  -5  -6 2663.87 685.775   8
  -4   5  -6 1854.82 476.028   5
  -4   5  -5 13286.9 1053.71   5
  -4   5  -5 14998.6 1102.59   9
   4   5  -5 16862.7 1443.59   2
   4   5  -5 13379.4 1386.69   9
  -4  -5  -5 13540.1 1355.20   8
  -4   5  -5 15050.9 1365.01   2
   4  -5  -5 14074.5 1290.37  10
  -4  -5  -5 14869.6 1415.37   6
   4  -5  -5 14119.0 1498.85   6
  -4  -5  -4 7443.54 977.987   6
  -4  -5  -4 6022.79 671.874   5
   4  -5  -4 6495.10 1019.30   6
  -4   5  -4 6749.78 927.550   2
   4  -5  -4 6025.10 866.565  10
   4   5  -4 6908.27 1062.24   9
   4   5  -4 6908.83 901.036   2
  -4   5  -4 6397.88 661.515   5
  -4   5  -4 6386.61 735.959   9
  -4  -5  -4 6213.44 945.645   8
   4   5  -3 36010.5 1941.74   4
  -4   5  -3 37009.7 2032.76   2
   4   5  -3 36583.4 1966.16   2
  -4  -5  -3 33982.0 2174.91   8
  -4   5  -3 32844.8 1406.81   5
  -4  -5  -3 31002.9 1478.94   5
  -4  -5  -3 39561.0 2091.43   6
   4  -5  -3 34995.1 2169.10   6
  -4  -5  -2 2815.60 584.895   6
   4  -5  -2 2214.43 501.371   3
   4  -5  -2 3037.55 759.419   6
  -4   5  -2 2647.82 629.888   2
   4   5  -2 2761.33 573.254   4
  -4   5  -2 2800.38 369.536   4
   4   5  -2 3201.90 607.724   2
  -4  -5  -2 3978.46 862.181   8
  -4   5  -1 16349.0 958.932   4
   4   5  -1 18685.0 1236.95   2
  -4   5  -1 16537.1 1298.31   2
   4   5  -1 16334.5 1252.70   4
   4  -5  -1 16886.3 1206.85   3
  -4  -5  -1 14924.5 1492.23   8
  -4  -5  -1 19867.9 1323.91   6
   4  -5  -1 17531.0 1483.08   6
  -4  -5   0-114.704 488.771   3
  -4  -5   0 6.94298 336.203   6
   4  -5   0 321.447 358.891   3
   4   5   0 73.4824 282.558   4
  -4   5   0 932.900 456.549   2
  -4  -5   0 44.8358 410.714   8
  -4   5   0 345.825 295.724   4
   4   5   1 17519.6 1315.17   4
  -4   5   1 18795.7 1229.28   4
  -4   5   1 18570.4 1327.56   2
  -4  -5   1 17879.2 1520.11   3
   4  -5   1 16802.2 1214.35   3
  -4  -5   1 17300.1 1095.56   6
  -4  -5   2 2545.64 778.252   3
  -4  -5   2 2653.87 420.736   6
   4   5   2 2212.56 541.501   4
  -4   5   2 2992.89 635.391   4
  -4   5   2 3445.03 675.930   1
   4  -5   2 3019.29 611.494   3
  -4   5   3 33888.5 1901.08   1
   4   5   3 36265.5 1986.99   4
  -4   5   3 35625.1 1942.38   4
  -4  -5   3 34096.0 2252.27   3
   4  -5   3 32916.1 1840.61   3
  -4  -5   4 6816.47 1067.64   3
  -4   5   4 7450.76 921.134   1
   4  -5   4 7157.25 934.840   3
   4   5   4 5938.23 867.017   4
  -4   5   4 7688.83 964.625   4
   4   5   5 13486.4 1276.37   4
  -4   5   5 15820.8 1398.96   4
  -4   5   5 13697.3 1212.59   1
  -4  -5   5 14368.7 1522.62   3
   4  -5   5 13490.9 1316.85   3
  -4  -5   6 3687.90 888.806   3
  -4   5   6 2179.74 576.664   1
   4  -5   6 4022.55 808.882   3
   4   5   6 2825.72 663.812   4
  -4   5   6 1957.86 606.052   4
  -4  -5   7 4559.13 1005.15   3
   4  -5   7 3109.49 760.738   3
  -4   5   7 3239.73 677.292   1
   4   5   7 3281.67 729.483   4
  -4   5   7 3523.88 792.848   4
  -4  -5   8 410.101 724.436   3
   4  -5   8 1750.12 658.228   3
  -4   5   8 286.362 387.210   1
   4   5   8 100.870 334.465   4
  -4   5   8 1240.93 522.428   4
  -4  -5   9 3698.00 961.880   3
   4  -5   9 2449.23 830.199   3
   4   5   9 4082.67 831.871   4
  -4   5   9 3780.38 867.003   4
   4  -5   9 3557.59 806.727  10
  -4  -5  10 492.808 507.332   3
   4  -5  10 557.882 686.650   3
   4   5  10 974.651 595.098   4
  -4   5  10-62.4846 503.453   4
  -4  -5  11 3286.42 998.389   3
   4   5  11 2888.45 808.522   4
   4  -5  11 3455.81 939.138   3
  -4   5  11 2849.11 860.367   4
  -4  -5  12 1642.13 782.930   3
   4   5  12 844.076 573.895   4
   4  -6 -10 192.045 629.671   6
  -4   6 -10 793.044 581.803   2
   4   6 -10 388.719 512.870   9
  -4  -6 -10 935.327 784.880   6
  -4  -6  -9 942.967 707.475   6
   4  -6  -9-300.538 613.011   6
   4   6  -9 564.940 503.783   9
  -4   6  -9 83.5595 466.338   2
  -4  -6  -8-312.843 652.721   6
   4  -6  -8 1479.14 777.122   6
   4   6  -8 513.175 493.053   9
  -4  -6  -8-132.845 438.028   8
  -4   6  -8-65.6241 406.221   2
  -4   6  -7 1586.97 581.670   2
  -4  -6  -7 1730.62 774.996   6
   4  -6  -7 1594.29 823.238   6
   4   6  -7 1684.06 658.765   9
  -4  -6  -7 1455.95 608.091   8
  -4  -6  -6 1195.69 579.682   6
  -4   6  -6 278.930 475.013   2
   4  -6  -6 1380.77 697.252   6
   4  -6  -6 996.357 485.080  10
   4   6  -6 1195.30 549.572   2
   4   6  -6 745.550 627.153   9
  -4  -6  -6 1783.19 677.530   8
  -4  -6  -5 2741.36 793.347   6
  -4   6  -5 2949.19 772.739   2
   4  -6  -5 2218.78 816.397   6
  -4   6  -5 2025.89 522.610   9
   4  -6  -5 2119.90 649.753  10
   4   6  -5 2406.14 726.458   9
   4   6  -5 2692.39 697.662   2
  -4  -6  -5 1120.33 647.909   8
  -4  -6  -4 1204.00 614.337   6
  -4   6  -4 742.647 407.149   2
   4  -6  -4 1638.65 634.216   6
   4   6  -4 2490.77 702.589   9
  -4   6  -4 1655.13 477.704   9
   4   6  -4 2026.47 592.374   2
  -4  -6  -4 1643.47 604.847   8
  -4  -6  -3 615.966 409.173   6
   4  -6  -3 1084.11 573.155   6
   4   6  -3 587.429 440.721   4
  -4   6  -3 1544.23 542.377   2
   4   6  -3 614.245 454.438   2
  -4  -6  -3 822.427 543.672   8
  -4  -6  -2 1869.19 561.298   6
   4  -6  -2 1560.50 695.008   6
  -4   6  -2 2083.99 636.183   2
   4   6  -2 1367.56 502.592   4
   4   6  -2 601.710 376.606   2
  -4  -6  -2 1252.47 537.573   8
  -4  -6  -1 48.1342 318.884   6
   4  -6  -1 744.214 505.032   3
   4  -6  -1 1089.96 663.714   6
  -4   6  -1-32.4714 387.420   2
   4   6  -1 251.008 299.054   4
   4   6  -1 250.357 280.924   2
  -4  -6  -1-15.3576 436.530   8
  -4  -6   0 466.956 578.406   3
  -4  -6   0-172.406 339.629   6
   4  -6   0 249.023 454.611   3
   4  -6   0 779.031 652.602   6
   4   6   0 354.869 257.301   2
   4   6   0 204.719 305.164   4
  -4   6   0 754.190 337.631   4
  -4  -6   0 1132.42 571.238   8
  -4   6   0 1207.16 481.825   2
  -4  -6   1 87.2504 516.633   3
  -4   6   1-378.079 327.997   2
   4  -6   1-141.020 385.589   3
   4  -6   1 390.281 636.010   6
   4   6   1 555.461 366.870   4
  -4   6   1 400.001 341.616   4
  -4  -6   2 521.603 637.624   3
   4  -6   2 1954.09 598.561   3
  -4   6   2 1521.47 519.726   2
   4   6   2 1628.68 563.688   4
  -4   6   2 1510.95 484.980   4
  -4  -6   3 1517.05 714.126   3
   4  -6   3 463.682 395.816   3
  -4   6   3 172.151 294.017   2
   4   6   3 1323.23 509.349   4
  -4   6   3 886.730 429.879   4
  -4  -6   4 2163.07 905.316   3
  -4   6   4 2559.92 591.808   2
  -4   6   4 1639.45 524.037   1
  -4   6   4 935.348 416.684   4
   4   6   4 1778.80 542.407   4
   4  -6   4 1963.23 616.670   3
  -4  -6   5 3300.65 942.278   3
   4  -6   5 2358.35 636.677   3
   4   6   5 2470.78 661.713   4
  -4   6   5 2054.70 593.147   4
  -4   6   5 1727.89 551.144   1
  -4   6   6 897.176 460.421   1
  -4  -6   6 493.816 570.635   3
   4  -6   6 1242.35 585.576   3
   4   6   6 909.546 539.933   4
  -4   6   6 821.295 430.977   4
  -4   6   7 989.265 418.831   1
  -4  -6   7 509.822 755.803   3
   4  -6   7 424.551 490.424   3
   4   6   7 1339.95 532.956   4
  -4   6   7 841.916 496.786   4
   4  -6   8-88.3228 439.309   3
   4   6   8 301.362 551.621   4
  -4   6   8 379.556 470.636   4
  -4  -6   9 1335.98 721.044   3
   4  -6   9 393.934 447.487  10
   4  -6   9 918.598 643.707   3
   4   6   9 517.625 546.702   4
  -4   6   9 456.452 449.005   4
  -4  -6  10-269.485 670.989   3
  -4   6  10-95.6540 615.759   4
   4   6  10 260.436 466.581   4
  -4  -7  -9 395.272 535.982   6
  -4  -7  -8-173.815 614.610   6
   4  -7  -8 181.606 655.083   6
   4   7  -8-163.006 512.783   9
  -4   7  -8 235.253 515.433   2
  -4  -7  -7 2693.39 760.839   6
   4  -7  -7 573.769 587.348   6
   4   7  -7 2473.56 906.056   9
  -4  -7  -7 3023.88 814.240   8
  -4   7  -7 2306.38 722.066   2
  -4   7  -6 953.759 521.021   2
  -4  -7  -6 857.984 575.940   6
   4  -7  -6 1956.55 750.218   6
   4   7  -6 1945.75 658.489   2
   4   7  -6 1713.15 691.879   9
  -4  -7  -6 2391.95 760.187   8
   4  -7  -6 2101.33 681.576  10
  -4  -7  -5 1827.33 634.495   6
  -4   7  -5 2063.40 638.157   2
   4  -7  -5 1557.86 783.820   6
   4  -7  -5 678.349 438.513  10
   4   7  -5 1358.49 567.008   2
   4   7  -5 1469.56 672.174   9
  -4  -7  -5 1387.23 615.383   8
  -4  -7  -4 368.320 520.060   6
  -4   7  -4 349.368 556.203   2
   4  -7  -4 829.641 656.716   6
   4   7  -4 770.024 569.444   9
   4   7  -4 396.436 413.028   2
  -4  -7  -4 180.797 559.536   8
  -4  -7  -3 2248.68 646.026   6
  -4   7  -3 1680.96 652.027   2
   4  -7  -3 981.618 612.275   6
   4   7  -3 2052.81 598.908   4
   4   7  -3 1104.09 500.315   2
  -4  -7  -3 545.892 520.918   8
  -4   7  -2 448.959 474.311   2
   4  -7  -2 673.411 557.045   6
   4   7  -2 927.836 498.821   4
   4   7  -2 872.946 455.305   2
  -4  -7  -2 1154.95 585.729   8
   4  -7  -1 3827.84 970.131   6
  -4   7  -1 6419.30 962.043   2
   4   7  -1 3993.07 750.233   4
  -4  -7  -1 2927.17 947.043   8
   4  -7   0 1117.38 632.967   3
   4  -7   0 167.831 445.030   6
  -4   7   0 704.500 481.186   2
  -4  -7   0 12.6787 533.542   8
   4   7   0 313.226 339.432   4
  -4  -7   1 4027.37 968.112   3
   4  -7   1 4340.95 877.499   3
   4  -7   1 5211.35 1003.40   6
  -4   7   1 5636.04 882.022   2
   4   7   1 4299.12 799.082   4
  -4  -7   2 1656.47 765.816   3
   4  -7   2 1221.59 671.962   3
   4  -7   2 1516.28 760.310   6
  -4   7   2 1042.72 473.196   4
  -4   7   2 291.812 336.909   2
   4   7   2 446.716 452.088   4
  -4  -7   3 1605.59 696.823   3
   4  -7   3 1905.73 723.857   3
  -4   7   3 799.889 426.947   4
   4   7   3 1835.23 586.172   4
  -4   7   3 710.966 376.822   2
  -4  -7   4 635.632 657.473   3
   4   7   4-118.667 397.283   4
   4  -7   4 109.426 498.424   3
  -4   7   4 294.797 432.298   4
  -4  -7   5 1376.33 923.221   3
   4  -7   5 776.913 640.097   3
   4   7   5 1399.75 621.763   4
  -4   7   5 664.325 479.779   4
  -4  -7   6 2033.67 875.951   3
   4  -7   6 85.4431 563.072   3
  -4   7   6 1381.57 558.090   4
   4   7   6 1512.52 679.290   4
  -4   7   7 2526.69 774.063   4
  -4  -7   7 2675.06 996.303   3
   4  -7   7 2882.00 901.921   3
   4   7   7 2634.21 767.729   4
  -4  -7   8 939.307 900.698   3
   4  -7   8-106.051 617.188   3
   4   7   8 1228.34 615.544   4
  -4   7   8 844.340 575.187   4
  -4  -8  -7 973.746 563.459   6
  -4  -8  -6 189.220 441.314   8
  -4   8  -5-486.702 520.739   2
   4  -8  -5-16.2364 549.953   6
   4  -8  -5 1030.35 605.568  10
   4   8  -5-574.572 425.373   9
  -4  -8  -5-771.090 518.625   8
  -4   8  -4 572.192 621.340   2
   4  -8  -4 84.9132 577.950   6
   4   8  -4 201.816 437.478   9
  -4  -8  -4-456.433 555.509   8
  -4   8  -3 123.732 554.297   2
   4  -8  -3 1548.61 802.833   6
   4   8  -3 953.835 608.820   9
  -4  -8  -3-365.833 626.476   8
  -4   8  -2 1070.16 605.905   2
   4   8  -2 1495.84 562.435   4
  -4  -8  -2 787.364 666.270   8
  -4   8  -1-84.4404 520.866   2
   4  -8  -1 1306.78 814.141   6
   4   8  -1-128.360 347.311   4
  -4  -8  -1 1751.65 759.088   8
  -4   8   0 698.059 532.879   2
   4  -8   0 675.350 601.476   6
   4   8   0 907.352 449.451   4
  -4  -8   0 1056.04 770.843   8
  -4   8   1 1181.85 532.008   2
   4  -8   1 707.902 560.229   6
   4   8   1-223.779 372.251   4
  -4  -8   1 378.838 744.609   8
  -4  -8   1 423.622 647.642   3
  -4  -8   2 664.375 656.628   3
   4   8   2 968.624 482.159   4
   4  -8   2 2550.13 899.858   6
  -4  -8   3 635.275 701.370   3
   4  -8   3 807.566 603.407   3
   4  -8   3 1109.63 714.698   6
   4   8   3-139.285 414.552   4
  -4  -8   4 1235.74 852.729   3
   4  -8   4 478.903 640.972   3
   4  -8   4 429.734 708.110   6
   4   8   4-158.488 402.145   4
  -4   8   4 342.448 426.751   4
   4  -8   5 1789.45 809.820   3
   4   8   5-47.4669 411.452   4
  -4   8   5 986.056 470.913   4
   4  -8   6 2586.48 927.120   3
  -4   8   6 714.471 486.606   4
   5   0 -14-251.604 513.771   9
  -5   0 -14 300.428 654.852   5
  -5   0 -13-526.264 449.400   5
   5   0 -13 80.1412 460.550   9
  -5   0 -12 375.914 504.814   5
   5   0 -12 510.193 516.207   9
  -5   0 -11 245.718 410.639   5
   5   0 -11 456.934 561.119   9
  -5   0 -10-357.687 390.802   5
   5   0 -10 878.520 624.025   9
   5   0 -10 322.198 303.884   6
   5   0  -9 127.895 275.645   6
   5   0  -9 729.310 433.940   9
  -5   0  -9 1007.77 493.380   5
  -5   0  -9 59.3107 268.838   2
   5   0  -8 43.7069 272.133   6
   5   0  -8 92.5153 463.363   9
   5   0  -8 45.2015 282.854  10
  -5   0  -8-71.3999 355.392   5
  -5   0  -8-652.587 351.810   2
   5   0  -7 197.063 314.745   6
  -5   0  -7-127.551 258.217   2
   5   0  -7 158.298 308.182  10
   5   0  -7 563.267 448.195   9
  -5   0  -7 80.0862 309.230   5
  -5   0  -7 246.615 316.130   8
   5   0  -6 188.697 282.480   6
  -5   0  -6-133.020 216.563   2
   5   0  -6-145.718 260.510  10
  -5   0  -6 653.021 373.676   8
   5   0  -6-13.2810 327.642   9
  -5   0  -6-53.7398 334.707   5
   5   0  -5 289.115 262.761   6
  -5   0  -5 7.26701 209.126   2
  -5   0  -5 216.192 304.209   5
  -5   0  -5 325.492 365.592   8
   5   0  -5 26.6024 278.948  10
   5   0  -5-121.323 298.340   9
   5   0  -4 77.5635 209.925   6
  -5   0  -4 123.807 283.936   5
  -5   0  -4-134.917 207.574   2
   5   0  -4 551.195 351.514   9
  -5   0  -4 469.536 350.913   8
   5   0  -4 323.189 270.570  10
  -5   0  -3 151.356 166.471   1
   5   0  -3 77.7314 189.099   6
  -5   0  -3 43.7862 316.141   8
   5   0  -3 420.828 297.747   9
   5   0  -3 69.3059 265.072  10
   5   0  -2 295.747 258.904  10
  -5   0  -2-75.1664 160.501   1
   5   0  -2 89.7187 201.707   9
  -5   0  -2 217.908 298.343   8
   5   0  -1 188.724 244.050  10
   5   0  -1 441.729 213.315   9
  -5   0  -1 191.806 171.346   1
  -5   0  -1 238.389 295.025   8
  -5   0   0 245.214 208.077   1
   5   0   0-79.6019 232.626  10
   5   0   0-37.8639 158.241   9
  -5   0   0-150.849 198.828   8
   5   0   0 290.059 239.207   7
   5   0   1 71.0393 89.5433   9
  -5   0   1 398.549 300.696   1
  -5   0   1 226.576 265.352   8
   5   0   1 144.847 245.624  10
   5   0   1-62.4901 230.180   7
  -5   0   2 92.6809 258.064   1
   5   0   2-66.7691 218.816  10
   5   0   2 555.264 259.593   4
  -5   0   2 193.215 190.167   8
   5   0   2 63.4648 314.989   7
   5   0   3-18.6620 84.4380   9
   5   0   3-38.0273 222.499  10
   5   0   3-88.2316 260.417   7
   5   0   3 384.043 224.486   4
  -5   0   3-134.841 165.613   8
  -5   0   3 496.435 350.284   1
  -5   0   4 376.541 238.052   3
   5   0   4 273.617 299.058  10
  -5   0   4 241.176 307.888   1
   5   0   4 227.297 228.864   4
  -5   0   4 168.997 175.988   8
   5   0   4 295.257 392.950   7
  -5   0   5 200.106 250.314   3
   5   0   5 542.750 333.646  10
  -5   0   5 76.7702 355.678   1
   5   0   5 401.546 237.782   4
  -5   0   5 156.468 164.620   8
   5   0   5 247.655 349.907   7
   5   0   6 160.863 273.609  10
  -5   0   6-91.3428 206.104   3
  -5   0   6-63.9203 437.731   1
   5   0   6 142.555 197.550   4
  -5   0   6 179.968 123.565   8
   5   0   6 549.389 418.700   7
  -5   0   7 280.172 257.467   3
  -5   0   7-327.005 393.501   1
   5   0   7 374.905 286.189   4
   5   0   7 404.578 483.119   7
   5   0   7 73.7243 222.692  10
   5   0   8 148.593 238.163  10
  -5   0   8-55.1156 297.807   3
   5   0   8-128.558 198.950   4
  -5   0   8 292.470 508.768   1
   5   0   8-82.4676 342.074   7
  -5   0   9-254.403 280.189   3
  -5   0   9 330.722 482.944   1
   5   0   9 233.261 255.650   4
   5   0   9 254.799 384.667   7
  -5   0  10-193.268 451.639   1
   5   0  10-143.719 353.802   7
  -5   0  11 885.185 557.579   1
   5   0  11 228.631 493.011   3
   5   0  11-374.756 430.572   7
  -5   0  12-674.017 638.745   1
   5   0  12-372.344 520.843   3
   5   0  12 49.3486 332.851   7
  -5   0  13-303.355 621.269   1
   5   0  13 503.152 577.668   3
  -5   0  14 862.867 498.969   1
   5   0  14-157.851 494.759   3
  -5  -1 -14 866.279 538.388   5
  -5   1 -14 737.898 575.677   5
   5   1 -14 460.654 622.059   9
   5  -1 -14 335.666 659.913   9
  -5  -1 -13 4673.97 987.554   5
   5   1 -13 5001.76 1112.97   9
  -5   1 -13 3639.03 861.538   5
   5  -1 -13 3874.28 948.678   9
  -5   1 -12 6317.46 1101.21   5
  -5  -1 -12 4895.28 1004.05   5
   5  -1 -12 7026.55 1219.91   9
   5   1 -12 4842.53 1022.62   9
   5  -1 -12 4706.50 880.777   6
   5  -1 -11 3663.61 739.340   6
   5  -1 -11 5398.09 986.848   9
  -5   1 -11 5546.02 982.058   5
  -5  -1 -11 3765.79 836.173   5
   5   1 -11 3187.91 885.215   9
  -5   1 -11 4443.37 787.906   2
   5  -1 -10 4728.58 787.243   6
  -5   1 -10 6562.66 916.899   2
  -5   1 -10 5934.38 962.267   5
  -5  -1 -10 5973.24 986.014   5
   5  -1 -10 6760.59 1093.62   9
   5   1 -10 6866.98 1085.15   9
  -5  -1  -9 10793.3 1179.30   5
  -5   1  -9 11196.2 916.038   9
   5   1  -9 12263.6 1294.56   9
  -5   1  -9 9126.05 975.066   2
  -5  -1  -9 11620.1 1082.48   8
   5  -1  -9 11978.2 1321.93   9
  -5   1  -9 12221.3 1286.54   5
   5  -1  -9 9407.48 1031.85   6
  -5   1  -8 11126.5 1044.94   2
   5  -1  -8 11963.3 889.037  10
  -5  -1  -8 12247.5 1190.28   5
  -5   1  -8 12766.3 1228.32   5
   5   1  -8 12871.4 1250.68   9
  -5  -1  -8 12675.9 1094.44   8
   5   1  -8 12327.4 962.708  10
   5  -1  -8 13741.1 1364.51   9
  -5   1  -8 12613.8 899.902   9
   5   1  -8 11449.0 853.580   6
   5  -1  -8 12162.8 1088.21   6
  -5   1  -7 22367.9 1100.15   9
   5  -1  -7 24326.3 1620.15   9
   5   1  -7 22330.0 1340.40  10
  -5  -1  -7 21660.7 1080.04   2
  -5  -1  -7 21928.4 1441.58   8
  -5   1  -7 20692.3 1347.87   2
   5  -1  -7 21471.9 1218.60  10
  -5  -1  -7 21136.3 1485.66   5
  -5   1  -7 23030.8 1543.55   5
   5   1  -7 20992.1 1550.70   9
   5   1  -7 20723.7 1058.57   6
   5  -1  -7 21063.5 1371.35   6
  -5   1  -6 77821.6 2870.39   5
   5  -1  -6 78066.2 2537.96  10
   5   1  -6 75173.3 2647.26  10
   5   1  -6 80615.2 2992.82   9
   5  -1  -6 79711.0 2948.47   9
  -5   1  -6 80983.4 2160.57   9
  -5  -1  -6 76633.3 2869.56   5
  -5  -1  -6 79221.2 2848.29   8
  -5  -1  -6 75635.4 2158.63   2
  -5   1  -6 79646.5 2645.00   2
   5   1  -6 73623.3 2086.58   6
   5  -1  -6 74003.0 2637.17   6
  -5   1  -5 34383.9 1724.41   5
   5   1  -5 34492.7 1672.04  10
  -5  -1  -5 35224.3 1749.28   5
   5  -1  -5 37300.8 1755.07   9
   5   1  -5 36801.7 1830.12   9
   5  -1  -5 33047.0 1543.81  10
  -5  -1  -5 35944.4 1772.09   8
  -5  -1  -5 32445.9 1201.11   2
  -5   1  -5 35958.4 1589.51   2
   5   1  -5 32027.0 1093.84   6
   5  -1  -5 33872.4 1581.55   6
   5  -1  -4 8098.56 749.056  10
   5   1  -4 8662.90 815.240  10
  -5   1  -4 7781.71 774.485   5
  -5  -1  -4 6641.31 734.691   5
   5  -1  -4 7767.88 755.581   9
   5   1  -4 8525.63 820.417   9
  -5  -1  -4 8056.72 823.821   8
  -5   1  -4 7568.57 687.870   2
  -5  -1  -4 7591.97 521.221   2
   5   1  -4 6271.37 378.264   6
   5  -1  -4 7440.31 683.728   6
   5  -1  -3 31227.5 1363.81   9
  -5  -1  -3 31787.3 1572.78   8
   5   1  -3 30909.4 1455.03   9
  -5   1  -3 30344.3 1320.92   1
  -5  -1  -3 31567.7 1019.30   1
   5   1  -3 32785.4 1575.91  10
  -5   1  -3 32401.5 1467.66   5
   5  -1  -3 31610.7 1486.81  10
   5   1  -3 27014.6 800.415   6
   5  -1  -3 30655.9 1389.40   6
  -5  -1  -2 134251. 2879.83   1
   5  -1  -2 135244. 3548.18  10
   5   1  -2 136370. 3383.05   9
   5  -1  -2 132612. 3155.52   9
  -5   1  -2 133127. 3289.95   1
  -5  -1  -2 141101. 3716.28   8
   5   1  -2 128117. 3050.05   7
  -5   1  -2 131161. 3534.91   8
   5   1  -2 135199. 3660.08  10
   5  -1  -1 13090.9 943.452  10
   5  -1  -1 12797.4 651.739   9
   5   1  -1 12548.5 774.767   9
   5   1  -1 12553.0 970.025  10
  -5   1  -1 12913.8 830.400   1
  -5   1  -1 12960.4 890.259   8
  -5  -1  -1 12727.3 948.914   8
  -5  -1  -1 13246.1 726.233   1
   5   1  -1 13181.0 811.169   7
   5  -1   0 84834.4 2662.25  10
  -5   1   0 85824.3 1857.63   9
   5  -1   0 85149.8 1882.75   9
   5   1   0 87522.0 2641.72   4
   5   1   0 86270.2 2287.35   9
  -5   1   0 87371.0 2520.82   8
  -5   1   0 91629.7 2549.68   1
  -5  -1   0 95147.6 2741.01   8
   5   1   0 88141.0 2758.56  10
  -5  -1   0 83883.7 2405.05   1
   5   1   0 87076.5 2602.02   7
   5  -1   1 12788.9 929.720  10
   5   1   1 14148.4 923.890   4
  -5   1   1 11942.6 773.584   8
  -5  -1   1 13378.4 903.333   8
   5   1   1 14043.6 984.952  10
  -5   1   1 13207.4 890.276   1
   5   1   1 13097.4 952.611   7
  -5  -1   1 12604.2 860.425   1
   5   1   2 134658. 3612.82  10
   5  -1   2 132637. 3560.37  10
   5   1   2 132563. 3456.48   4
  -5  -1   2 129946. 3608.22   1
  -5   1   2 131232. 3136.66   8
  -5  -1   2 129302. 3383.84   8
  -5   1   2 135351. 3584.18   1
   5   1   2 131920. 3700.24   7
  -5  -1   2 130450. 3317.70   3
   5   1   3 29961.2 1458.29  10
   5   1   3 29341.1 1563.31   7
  -5  -1   3 28705.7 1533.03   1
   5   1   3 30372.2 1371.04   4
  -5  -1   3 31024.5 1340.61   8
   5  -1   3 30501.5 1449.25  10
  -5   1   3 32677.2 1552.68   1
   5  -1   3 32011.9 1573.97   7
  -5  -1   3 27399.8 1278.48   3
   5  -1   4 8738.98 768.416  10
   5   1   4 9543.89 795.154  10
   5   1   4 8344.72 721.801   4
  -5  -1   4 9683.73 729.796   8
  -5   1   4 8953.32 878.773   1
   5  -1   4 9606.98 924.559   7
   5   1   4 9162.72 926.680   7
  -5  -1   4 7379.24 836.073   1
  -5  -1   4 7908.52 711.917   3
   5   1   5 34091.2 1522.54  10
   5  -1   5 35253.8 1567.74  10
   5  -1   5 31386.1 1058.93   4
   5   1   5 34347.4 1496.07   4
  -5  -1   5 33630.0 1367.47   8
   5  -1   5 33722.0 1726.41   7
  -5   1   5 33803.6 1755.95   1
   5   1   5 33429.4 1793.50   7
  -5  -1   5 34694.7 1438.55   3
  -5  -1   5 33816.9 1872.67   1
   5  -1   6 81657.0 2610.65  10
   5   1   6 77217.2 2488.93  10
   5  -1   6 77686.1 2006.76   4
   5   1   6 79317.9 2561.56   4
  -5  -1   6 79480.6 2316.91   8
   5  -1   6 80722.2 2945.34   7
  -5   1   6 79458.3 2955.92   1
   5   1   6 77284.6 2996.42   7
  -5   1   6 78698.0 1821.42   3
  -5  -1   6 78224.0 2469.87   3
  -5  -1   6 79868.1 3172.24   1
   5  -1   7 22513.2 1252.81  10
   5   1   7 19992.0 1130.93  10
   5  -1   7 20681.4 905.034   4
   5   1   7 24073.4 1322.70   4
  -5  -1   7 19855.6 1014.53   8
   5  -1   7 21189.4 1474.60   7
   5   1   7 24035.2 1646.91   7
  -5   1   7 23444.1 1575.49   1
  -5  -1   7 22370.5 1250.02   3
  -5   1   7 22462.3 888.801   3
  -5  -1   7 18785.5 1586.01   1
   5  -1   8 12531.4 1267.51   3
   5  -1   8 11517.3 900.252  10
   5   1   8 12127.5 846.901  10
   5   1   8 13125.9 1016.27   4
   5  -1   8 13526.3 1210.92   7
   5   1   8 14501.9 1313.35   7
  -5   1   8 12975.3 1224.60   1
  -5  -1   8 12022.5 978.573   3
  -5  -1   8 15027.5 1467.56   1
  -5  -1   9 10190.7 1279.87   1
   5   1   9 10228.5 951.103   4
   5  -1   9 11512.3 1264.45   3
   5  -1   9 9584.14 1061.56   7
   5   1   9 9441.56 1107.75   7
  -5   1   9 10935.1 1192.47   1
  -5  -1   9 10912.4 987.326   3
  -5  -1  10 7054.38 888.251   3
   5  -1  10 6313.61 1000.14   3
   5   1  10 6766.36 838.918   4
   5  -1  10 7093.28 941.856   7
  -5  -1  10 5259.27 1041.39   1
   5   1  10 6361.12 962.139   7
  -5   1  10 6281.76 973.272   1
   5  -1  11 4344.28 996.724   3
  -5  -1  11 5413.12 1077.90   1
   5  -1  11 4025.63 774.958   7
   5   1  11 3870.71 812.415   7
  -5   1  11 4030.69 856.230   1
  -5  -1  12 7401.45 1321.86   1
   5  -1  12 6460.58 1222.57   3
   5  -1  12 6291.63 944.465   7
  -5   1  12 6508.78 1072.17   1
   5   1  12 3204.43 750.754   7
   5  -1  13 4569.04 1052.54   3
   5   1  13 4000.10 1004.45   3
  -5   1  13 4318.51 976.673   1
   5   1  13 5122.52 941.612   7
  -5  -1  13 5760.78 1255.00   1
   5  -1  14 158.794 601.778   3
   5   1  14 602.856 674.532   3
  -5   1  14 40.2990 491.090   1
  -5  -1  14 1319.72 813.858   1
  -5  -2 -14-764.527 603.317   5
   5  -2 -13 397.786 448.021   6
  -5  -2 -13 2503.32 793.253   5
   5  -2 -13 1585.56 724.385   9
   5   2 -13 2649.10 821.369   9
  -5   2 -13 1158.41 618.581   5
   5  -2 -12-392.055 521.435   6
   5   2 -12 1099.55 650.106   9
  -5  -2 -12 787.346 633.828   5
   5  -2 -12 1017.23 619.284   9
  -5   2 -12 52.7077 595.026   5
  -5   2 -12 273.743 423.050   2
   5  -2 -11 1285.52 552.464   6
  -5   2 -11 1161.19 578.329   5
   5   2 -11 788.474 433.121   9
  -5  -2 -11 1196.58 475.950   8
   5  -2 -11 2306.92 713.217   9
  -5   2 -11 1552.03 629.245   2
  -5  -2 -11 1572.47 663.230   5
   5  -2 -10 1206.47 510.589   6
  -5   2 -10 2338.68 702.370   5
  -5  -2 -10 1614.19 618.968   5
   5  -2 -10 2571.94 738.769   9
   5   2 -10 2435.36 795.070   9
  -5  -2 -10 1475.33 497.346   8
  -5   2 -10 1346.59 552.766   2
   5  -2  -9 3467.29 738.902   6
  -5   2  -9 3622.18 751.673   5
   5  -2  -9 3537.32 797.372   9
  -5  -2  -9 3404.62 666.161   8
   5   2  -9 3746.70 815.027   9
  -5  -2  -9 2394.65 653.032   5
  -5   2  -9 2777.56 613.453   2
  -5   2  -8 6525.57 845.808   2
   5  -2  -8 5485.06 829.153   6
   5  -2  -8 6355.13 675.754  10
  -5   2  -8 6514.99 961.471   5
  -5  -2  -8 7323.21 939.789   5
   5  -2  -8 8328.17 1021.85   9
  -5   2  -8 6832.29 671.039   9
   5   2  -8 6669.92 969.656   9
  -5  -2  -8 7966.50 913.170   8
   5  -2  -7 2945.96 666.427   6
  -5   2  -7 2909.60 561.294   2
  -5  -2  -7 2863.96 631.321   5
   5   2  -7 2146.10 450.307  10
   5  -2  -7 2646.12 470.742  10
  -5   2  -7 3524.22 683.315   5
  -5  -2  -7 3291.11 640.756   8
  -5   2  -7 2823.30 419.179   9
   5   2  -7 2418.59 613.239   9
   5  -2  -7 2937.04 708.395   9
  -5  -2  -7 2879.62 714.224   6
  -5   2  -6 27294.8 1614.17   5
  -5  -2  -6 25249.5 1564.00   5
   5  -2  -6 25466.5 1593.38   9
  -5   2  -6 24378.9 1056.45   9
   5   2  -6 28718.8 1750.95   9
  -5  -2  -6 26145.6 1592.38   8
  -5   2  -6 26376.2 1543.98   2
   5   2  -6 25326.4 1519.21  10
   5  -2  -6 24965.9 1370.24  10
  -5  -2  -6 28442.5 1778.49   6
   5  -2  -6 26077.7 1618.51   6
  -5  -2  -5 44651.4 1978.90   5
   5   2  -5 43664.3 1975.33  10
   5  -2  -5 45717.1 1979.32   9
  -5   2  -5 42016.1 1251.59   9
   5   2  -5 43393.7 2067.97   9
  -5   2  -5 45252.5 1968.88   5
  -5   2  -5 44167.6 1896.53   2
   5  -2  -5 42607.6 1808.91  10
  -5  -2  -5 46963.7 2110.38   8
  -5  -2  -5 51170.1 2259.87   6
   5  -2  -5 43316.1 1987.36   6
  -5  -2  -4 31003.6 1572.37   5
   5  -2  -4 30877.4 1535.30  10
   5   2  -4 29987.9 1630.96  10
  -5   2  -4 27494.7 876.154   9
   5   2  -4 31061.4 1640.61   9
  -5  -2  -4 30744.3 1669.73   8
  -5   2  -4 32538.8 1565.27   5
  -5  -2  -4 26267.9 805.451   2
  -5   2  -4 30388.9 1511.70   2
   5   2  -4 27944.4 924.570   7
   5  -2  -4 30972.7 1512.97   9
  -5  -2  -4 33771.3 1718.10   6
   5  -2  -4 30933.0 1637.93   6
   5  -2  -3 20455.9 1249.84  10
  -5   2  -3 20520.0 1156.77   5
   5  -2  -3 20547.8 1114.46   9
  -5   2  -3 16246.4 552.914   9
   5   2  -3 21429.5 1297.69   9
  -5   2  -3 18046.0 616.598   4
  -5  -2  -3 18438.1 601.302   1
  -5   2  -3 19349.3 1168.43   2
   5   2  -3 18926.7 878.987   7
  -5  -2  -3 22214.7 1362.71   8
  -5  -2  -3 22300.9 1278.96   6
   5  -2  -3 20125.8 1274.22   6
   5   2  -3 22072.7 1352.65  10
   5  -2  -2 11638.2 938.193  10
  -5   2  -2 8677.06 371.323   9
  -5   2  -2 8953.16 351.801   9
   5   2  -2 10208.7 850.478   9
  -5   2  -2 11630.5 870.415   1
  -5   2  -2 10017.1 764.326   5
  -5  -2  -2 11773.5 562.006   1
   5   2  -2 11242.8 753.605   7
  -5  -2  -2 11102.0 981.314   8
   5   2  -2 12770.4 1050.44  10
   5   2  -1 10666.1 933.299  10
  -5   2  -1 9173.41 446.352   9
   5   2  -1 11293.2 945.158   4
  -5   2  -1 10532.2 841.716   1
  -5  -2  -1 11674.5 997.088   8
   5  -2  -1 9839.24 871.820  10
   5   2  -1 11176.8 812.018   7
  -5  -2  -1 9833.80 640.645   1
   5   2  -1 8955.39 404.879   6
   5  -2  -1 8952.70 455.081   3
  -5  -2   0 12709.0 837.353   1
   5   2   0 12702.2 1016.94  10
   5   2   0 14296.6 1011.01   4
  -5   2   0 12480.9 918.202   1
  -5  -2   0 15549.1 1099.54   8
   5  -2   0 13396.7 1017.01  10
   5   2   0 13005.8 934.591   7
   5  -2   0 12493.2 674.900   3
  -5   2   1 9823.25 855.021   1
   5  -2   1 9436.19 866.401  10
   5   2   1 11032.4 961.955  10
   5   2   1 8888.37 822.862   4
  -5  -2   1 11117.8 943.833   8
  -5  -2   1 9132.70 852.586   3
  -5  -2   1 9493.21 780.409   1
   5  -2   1 10618.5 708.430   3
   5   2   2 13386.5 1022.32  10
   5   2   2 11722.0 922.672   4
  -5   2   2 12657.0 977.774   1
  -5  -2   2 11945.6 1001.03   8
   5  -2   2 12148.8 959.505  10
  -5  -2   2 11462.1 948.340   3
   5  -2   2 11117.4 805.227   3
  -5  -2   3 21317.2 1313.97   8
   5  -2   3 21725.8 1311.38  10
   5   2   3 23199.7 1346.08  10
   5   2   3 19686.3 1191.82   4
  -5   2   3 20854.1 1267.88   1
  -5  -2   3 20373.2 1251.78   3
   5  -2   3 19764.6 1205.32   3
   5  -2   4 31295.8 1610.45   3
   5  -2   4 32362.6 1614.03  10
   5   2   4 32981.6 1617.02  10
   5   2   4 33083.1 1577.53   4
  -5  -2   4 33493.3 1659.76   8
  -5   2   4 32471.1 1690.50   1
  -5  -2   4 31994.0 1598.61   3
   5  -2   5 44087.7 2059.65   3
   5   2   5 47586.3 1969.40  10
   5   2   5 44670.6 1933.90   4
   5  -2   5 45735.3 1983.30  10
  -5  -2   5 46747.3 2007.27   8
  -5   2   5 46246.5 2088.59   1
   5   2   5 43080.2 2183.42   7
  -5  -2   5 45067.6 1974.97   3
   5  -2   6 26202.2 1486.40  10
   5   2   6 26155.5 1485.11   4
  -5  -2   6 29795.3 1558.56   8
  -5   2   6 27973.7 1639.73   1
   5   2   6 27584.5 1767.20   7
   5   2   6 27202.8 1420.65  10
  -5  -2   6 28002.5 1556.07   3
   5  -2   6 27759.7 1678.96   3
  -5  -2   7 3754.12 679.040   3
  -5   2   7 1722.84 540.153   1
   5  -2   7 2657.10 534.571  10
   5   2   7 2461.29 463.202  10
   5  -2   7 3405.49 693.421   3
   5   2   7 2451.38 482.973   4
  -5  -2   7 2834.19 552.223   8
   5   2   7 2594.77 658.590   7
   5  -2   8 7950.45 824.273  10
  -5  -2   8 6252.31 851.934   3
   5  -2   8 8215.37 1036.49   3
  -5   2   8 6684.76 888.194   1
   5   2   8 6556.52 811.704   4
  -5  -2   8 6528.46 759.524   8
   5   2   8 6345.24 957.834   7
   5  -2   9 3643.15 843.945   3
  -5  -2   9 2992.90 636.783   3
  -5   2   9 3617.87 730.084   1
   5  -2   9 3212.03 562.185  10
   5   2   9 3586.45 646.323   4
   5   2   9 3933.42 835.395   7
  -5  -2  10 2233.05 577.050   3
   5   2  10 1919.87 563.680   4
   5  -2  10 2598.19 693.795   3
  -5   2  10 2174.72 642.400   1
   5   2  10 2619.19 732.077   7
  -5  -2  11 2087.23 597.175   3
   5  -2  11 2053.40 704.876   3
  -5   2  11 1700.99 593.609   1
   5   2  11 1559.52 591.343   4
   5   2  11 1901.62 649.022   7
  -5  -2  11 2283.29 857.735   1
  -5   2  12 375.948 448.610   1
   5  -2  12-632.228 522.532   3
  -5  -2  12 356.449 645.465   1
   5   2  12 1042.72 542.212   7
  -5   2  13 1854.46 744.698   1
   5  -2  13 2665.55 828.553   3
   5   2  13 1989.33 739.764   7
  -5  -2  13 2824.55 918.089   1
  -5  -2  14 823.141 719.933   1
   5  -3 -14 782.778 557.841   6
   5  -3 -13 907.436 616.020   6
  -5   3 -13 634.920 767.981   5
   5   3 -13-112.745 527.938   9
  -5   3 -13-120.178 513.641   2
  -5  -3 -13 789.856 520.629   5
   5  -3 -12 2940.18 812.995   6
  -5  -3 -12 2093.00 694.703   5
   5   3 -12 3821.61 947.667   9
  -5   3 -12 1929.11 647.971   5
  -5   3 -12 2535.27 715.934   2
   5  -3 -11 768.426 596.230   6
  -5  -3 -11 1962.03 649.372   5
   5   3 -11 806.106 492.398   9
  -5   3 -11 2389.44 713.942   5
  -5   3 -11 1245.19 591.176   2
   5  -3 -10 3388.98 851.461   6
  -5   3 -10 3215.78 787.313   5
   5   3 -10 2918.75 740.290   9
  -5  -3 -10 3044.06 656.016   8
  -5  -3 -10 3053.24 777.102   5
  -5  -3 -10 2863.45 812.564   6
  -5   3 -10 3879.52 798.129   2
   5  -3  -9 3630.03 794.524   6
  -5   3  -9 4052.68 839.309   5
  -5  -3  -9 1334.13 527.596   5
   5   3  -9 2531.71 740.681   9
  -5  -3  -9 2333.99 584.038   8
  -5  -3  -9 3728.68 898.359   6
  -5   3  -9 2277.52 672.926   2
  -5   3  -8 2183.22 613.798   2
   5  -3  -8 2908.99 690.750   6
  -5   3  -8 3437.09 727.351   5
  -5  -3  -8 2225.85 575.694   5
   5   3  -8 3155.06 749.808   9
  -5  -3  -8 1577.78 519.274   8
  -5  -3  -8 3515.63 775.389   6
   5  -3  -7 3864.21 789.260   6
  -5   3  -7 3571.07 666.990   2
   5  -3  -7 3675.73 592.700  10
  -5   3  -7 3965.87 732.571   5
   5   3  -7 5862.25 922.662   9
  -5  -3  -7 4077.74 701.094   5
  -5  -3  -7 3703.03 702.471   8
  -5  -3  -7 5050.91 931.036   6
  -5   3  -6 27169.9 1643.35   5
  -5  -3  -6 22748.6 1499.55   5
   5  -3  -6 23293.3 1422.87  10
   5   3  -6 26789.4 1824.79   9
  -5  -3  -6 24013.9 1626.61   8
  -5   3  -6 22623.5 1534.52   2
  -5   3  -6 23459.2 1116.66   9
  -5  -3  -6 27894.3 1841.77   6
   5  -3  -6 22156.3 1628.56   6
  -5   3  -5 10390.5 984.273   5
  -5  -3  -5 10569.1 978.301   5
  -5   3  -5 9214.51 627.585   9
   5   3  -5 9432.92 1041.09   9
   5  -3  -5 9629.47 933.502  10
  -5  -3  -5 11230.4 1126.84   8
  -5   3  -5 9686.54 980.953   2
  -5  -3  -5 11353.3 1107.61   6
   5  -3  -5 9869.55 1058.52   6
   5  -3  -4 6420.10 884.484   6
   5  -3  -4 9412.28 926.817  10
   5   3  -4 8106.78 919.816  10
  -5  -3  -4 7099.99 774.441   5
  -5   3  -4 8156.35 824.993   5
  -5   3  -4 7158.83 827.267   2
  -5   3  -4 6852.55 499.602   9
   5   3  -4 8994.13 977.781   9
  -5  -3  -4 9756.74 1033.47   8
   5   3  -4 7561.85 567.105   7
  -5  -3  -4 9686.42 993.739   6
   5  -3  -3 8768.80 967.313   6
   5   3  -3 10643.6 1029.78  10
  -5   3  -3 9426.58 786.516   5
  -5   3  -3 8548.07 512.584   9
   5   3  -3 9921.46 982.578   9
   5  -3  -3 8645.68 903.636  10
  -5  -3  -3 10051.1 1021.98   8
  -5  -3  -3 6082.39 347.776   2
  -5   3  -3 9693.74 914.378   2
  -5  -3  -3 11335.1 968.729   6
   5  -3  -2 11907.1 1032.16  10
  -5   3  -2 12367.2 840.182   5
   5   3  -2 12472.5 1130.52  10
   5   3  -2 12183.0 1057.16   4
   5   3  -2 12048.0 1061.17   9
  -5  -3  -2 11035.3 1084.99   8
  -5   3  -2 12134.6 1002.64   2
  -5  -3  -2 11571.8 627.909   1
   5  -3  -2 10685.5 564.634   3
  -5  -3  -2 13558.6 983.183   6
   5  -3  -2 12296.8 1181.16   6
  -5   3  -1 7281.37 610.054   5
  -5  -3  -1 7908.47 961.306   8
   5  -3  -1 5560.72 772.052  10
  -5   3  -1 7027.31 781.020   1
   5   3  -1 6521.48 770.250   4
   5   3  -1 6998.44 831.215  10
  -5  -3  -1 8384.22 693.764   6
   5  -3  -1 6582.90 469.716   3
  -5  -3  -1 5987.08 545.769   1
   5  -3   0 11477.7 1060.74  10
   5   3   0 11941.3 1080.96  10
   5   3   0 12472.7 1038.18   4
  -5   3   0 13844.0 1038.16   1
  -5  -3   0 13951.9 1211.90   8
  -5  -3   0 13615.2 777.355   6
   5  -3   0 13055.3 751.236   3
  -5  -3   1 6954.24 846.082   3
   5  -3   1 6198.23 842.504  10
   5   3   1 6909.41 777.291   4
   5   3   1 7637.11 867.707  10
  -5   3   1 7388.11 775.606   1
  -5  -3   1 7302.74 921.693   8
   5  -3   1 6824.30 638.324   3
   5  -3   2 12058.8 1094.34  10
   5   3   2 12840.0 1095.49  10
   5   3   2 10575.1 967.291   4
  -5   3   2 10741.5 976.932   1
  -5  -3   2 11230.2 1131.54   8
  -5  -3   2 11092.1 1068.62   3
   5  -3   2 11907.7 901.242   3
   5  -3   3 9988.88 1006.40  10
   5   3   3 9725.52 939.907  10
   5   3   3 8518.15 858.573   4
  -5   3   3 10676.3 983.452   1
  -5  -3   3 9060.07 1074.95   8
  -5  -3   3 9466.64 1027.15   3
   5  -3   3 8034.03 845.166   3
   5  -3   4 8568.24 933.106  10
   5   3   4 7468.58 854.954  10
   5   3   4 7633.67 843.727   4
  -5   3   4 9050.40 903.652   1
  -5  -3   4 8703.96 1013.94   8
  -5  -3   4 8346.70 1005.44   3
   5  -3   4 8783.85 889.424   3
   5  -3   5 10287.4 1037.63  10
   5   3   5 9528.80 920.617  10
   5   3   5 9853.81 964.910   4
  -5   3   5 10552.8 1027.49   1
  -5  -3   5 9864.04 1070.18   3
   5  -3   5 10146.4 1015.05   3
   5  -3   6 25304.1 1598.29  10
   5   3   6 23248.6 1530.71   4
  -5   3   6 25094.2 1595.44   1
  -5  -3   6 25220.3 1659.23   3
   5  -3   6 24195.9 1677.81   3
  -5  -3   7 4979.30 826.178   3
   5  -3   7 3881.82 701.295  10
   5  -3   7 4215.81 791.365   3
   5   3   7 4230.48 705.683   4
  -5   3   7 4614.25 791.800   1
  -5  -3   8 3026.36 687.835   3
   5  -3   8 2300.98 527.079  10
   5  -3   8 3186.14 716.676   3
   5   3   8 2912.30 609.628   4
  -5   3   8 2220.46 566.026   1
  -5  -3   9 2901.46 723.533   3
   5  -3   9 3092.02 808.816   3
   5   3   9 3170.39 655.136   4
   5  -3   9 2633.29 562.094  10
   5   3   9 2715.53 781.329   7
  -5   3   9 2222.43 627.878   1
  -5  -3  10 2889.25 772.670   3
   5  -3  10 1362.33 579.113   3
   5   3  10 2373.53 588.517   4
   5   3  10 3568.25 853.013   7
  -5   3  10 2864.87 726.674   1
  -5  -3  11 255.656 383.293   3
   5  -3  11 830.898 496.461   3
   5   3  11 1575.06 573.613   4
   5   3  11 1613.15 583.700   7
  -5   3  11 990.282 374.221   1
   5   3  12 2908.54 885.126   7
  -5  -3  12 3330.59 867.025   3
   5   3  12 746.270 440.186   4
   5  -3  12 1206.67 717.647   3
  -5   3  12 2046.44 633.697   1
  -5  -3  13 2621.50 884.637   1
   5  -3  13 823.532 647.578   3
   5   3  13 932.019 715.605   7
  -5   4 -13 1982.24 737.427   2
   5  -4 -12 332.764 544.327   6
  -5   4 -12-27.2468 514.493   5
   5   4 -12 550.753 479.825   9
  -5   4 -12 1180.04 660.196   2
  -5  -4 -12 820.139 665.590   6
   5  -4 -11 2504.06 851.178   6
  -5   4 -11 2927.17 781.474   5
  -5  -4 -11 1351.93 616.477   5
   5   4 -11 2542.92 806.468   9
  -5   4 -11 1735.31 652.369   2
  -5  -4 -11 1617.07 751.991   6
   5  -4 -10 1042.30 543.515   6
   5   4 -10 1661.21 740.176   9
  -5   4 -10 2621.13 730.919   5
  -5  -4 -10 1970.57 662.712   5
  -5   4 -10 1611.85 694.187   2
  -5  -4 -10 1469.84 641.817   6
   5  -4  -9 5883.45 1024.07   6
  -5  -4  -9 7088.94 1031.88   5
  -5   4  -9 6330.41 1012.77   5
   5   4  -9 6468.02 1125.99   9
  -5  -4  -9 6261.42 958.713   8
  -5  -4  -9 7829.62 1241.85   6
  -5   4  -9 7464.93 1090.82   2
  -5   4  -8 2120.51 590.706   2
   5  -4  -8 3148.29 785.425   6
  -5   4  -8 3265.27 675.217   5
   5   4  -8 1943.75 639.770   9
  -5  -4  -8 2423.46 627.805   5
  -5  -4  -8 2965.84 662.385   8
  -5  -4  -8 3450.81 867.428   6
  -5   4  -7 2791.98 665.863   2
   5  -4  -7 4379.61 891.078   6
  -5  -4  -7 3005.21 635.601   5
   5   4  -7 3319.35 784.184   9
  -5   4  -7 2436.68 575.808   5
  -5  -4  -7 2851.80 661.141   8
   5  -4  -7 3602.81 604.484  10
  -5  -4  -7 3290.89 779.483   6
   5  -4  -6 10799.0 1071.06  10
  -5   4  -6 12391.8 1134.33   5
   5   4  -6 11454.9 1266.48   9
  -5  -4  -6 10119.4 1155.59   8
  -5   4  -6 12176.5 1215.27   2
  -5  -4  -6 10485.1 1031.02   5
  -5  -4  -6 12474.7 1321.41   6
   5  -4  -6 11396.4 1355.95   6
   5  -4  -5 27690.0 1676.32  10
  -5   4  -5 26391.9 1244.89   9
   5   4  -5 24803.9 1798.89   9
  -5  -4  -5 28474.7 1883.91   8
  -5   4  -5 25604.4 1690.12   2
  -5   4  -5 28227.6 1617.89   5
  -5  -4  -5 25595.1 1549.68   5
  -5  -4  -5 27827.6 1845.35   6
   5  -4  -5 27452.0 1940.95   6
   5  -4  -4 10466.3 1207.23   6
   5  -4  -4 10668.8 1080.69  10
  -5   4  -4 10960.6 943.983   5
  -5  -4  -4 10196.7 936.694   5
  -5   4  -4 10750.6 749.339   9
   5   4  -4 11423.7 1174.80   9
  -5  -4  -4 11936.6 1228.27   8
  -5   4  -4 10740.1 1082.53   2
  -5  -4  -4 12305.1 1168.76   6
  -5  -4  -3 6540.23 816.071   6
   5  -4  -3 5890.67 933.691   6
   5  -4  -3 3554.76 664.794  10
  -5   4  -3 6617.44 811.482   2
  -5   4  -3 5373.81 615.785   5
   5   4  -3 5993.18 866.112   9
  -5  -4  -3 7611.97 993.998   8
   5  -4  -2 20385.6 1496.31  10
  -5   4  -2 19931.6 1086.00   5
   5   4  -2 21042.0 1429.66   4
  -5   4  -2 19596.9 850.229   4
  -5  -4  -2 24904.3 1737.54   8
  -5   4  -2 22561.7 1457.00   2
   5  -4  -2 19065.3 1020.72   3
  -5  -4  -2 22394.3 1372.94   6
   5  -4  -2 20388.6 1595.52   6
   5  -4  -1 8509.09 1049.31  10
  -5   4  -1 7185.85 604.521   5
   5   4  -1 8694.81 924.548   4
  -5   4  -1 8005.15 633.486   4
  -5   4  -1 7952.35 887.924   2
  -5  -4  -1 8086.28 1046.39   8
   5  -4  -1 7480.58 660.578   3
  -5  -4  -1 9557.21 838.230   6
   5  -4   0 16541.4 1372.88  10
  -5   4   0 15344.7 820.528   5
  -5   4   0 17793.0 1302.01   1
   5   4   0 15931.2 1223.98   4
  -5  -4   0 15962.3 1485.61   8
  -5   4   0 18234.4 1080.89   4
   5  -4   0 16377.7 970.727   3
  -5  -4   0 18274.4 1032.09   6
  -5  -4   1 6350.41 930.605   3
  -5   4   1 6366.83 806.203   1
   5  -4   1 7939.27 1015.52  10
   5   4   1 7570.62 858.463   4
  -5  -4   1 7452.84 1054.32   8
  -5  -4   1 6401.59 539.789   6
   5  -4   1 8092.56 727.600   3
   5  -4   2 21478.8 1547.88  10
   5   4   2 20363.9 1392.94   4
  -5   4   2 20233.6 1399.90   1
  -5  -4   2 22288.1 1773.22   8
  -5  -4   2 17381.4 1429.18   3
  -5  -4   2 15866.4 689.058   6
   5  -4   2 18024.5 1173.50   3
  -5  -4   3 5060.39 909.007   3
   5  -4   3 5559.64 860.705  10
  -5   4   3 6876.10 835.066   1
   5  -4   3 6738.80 802.322   3
   5   4   3 5328.68 784.193   4
  -5  -4   3 5693.85 1000.69   8
   5  -4   4 11124.9 1204.71  10
   5   4   4 11428.1 1081.81   4
  -5   4   4 11868.9 1097.41   1
  -5  -4   4 11444.5 1279.81   3
   5  -4   4 10485.0 1078.98   3
   5  -4   5 29227.5 1875.27  10
  -5   4   5 26590.6 1679.36   1
   5   4   5 27019.6 1698.21   4
  -5  -4   5 26494.6 1868.27   3
   5  -4   5 24584.5 1676.64   3
   5  -4   6 13698.8 1303.26  10
   5   4   6 11542.6 1170.53   4
  -5   4   6 12344.8 1140.50   1
  -5  -4   6 11480.1 1337.10   3
   5  -4   6 11332.7 1192.10   3
  -5  -4   7 4936.46 901.808   3
   5  -4   7 3654.68 714.737  10
  -5   4   7 3073.87 665.369   1
   5   4   7 4103.45 753.020   4
   5  -4   7 2517.48 685.040   3
  -5  -4   8 2886.17 783.779   3
   5  -4   8 2843.28 642.075  10
   5  -4   8 2362.39 756.576   3
  -5   4   8 3453.02 729.414   1
   5   4   8 3158.04 721.151   4
  -5  -4   9 6483.49 1131.93   3
   5   4   9 7151.50 1004.00   4
   5  -4   9 6375.34 1086.11   3
  -5   4   9 5759.94 878.586   1
   5  -4   9 7138.08 981.774  10
  -5  -4  10 1669.86 753.394   3
   5   4  10 2196.57 620.807   4
  -5   4  10 1799.15 578.363   1
   5  -4  10 772.448 622.297   3
  -5  -4  11 2787.78 883.515   3
   5  -4  11 1866.54 784.498   3
   5   4  11 2318.21 719.571   4
  -5  -4  12 912.366 669.657   3
   5  -4  12 481.075 676.772   3
   5   4  12 274.952 499.442   4
  -5   4  12 672.309 647.159   4
   5   4  12 650.136 567.274   7
   5   4  13 3439.99 814.818   4
   5   4  13 3067.00 870.055   7
  -5   5 -12-146.854 463.550   5
   5  -5 -11-1144.29 716.847   6
   5   5 -11-722.273 537.701   9
  -5   5 -11 983.846 619.742   5
  -5   5 -11 773.939 604.586   2
  -5  -5 -11-300.455 571.948   6
   5  -5 -10 1257.93 667.808   6
   5   5 -10-124.893 596.504   9
  -5   5 -10-464.541 419.272   5
  -5   5 -10 273.723 436.017   2
  -5  -5 -10-229.075 599.946   6
   5  -5  -9-185.499 670.314   6
   5   5  -9 1041.76 655.837   9
  -5   5  -9 636.156 380.694   5
  -5  -5  -9 658.766 435.119   8
  -5   5  -9 197.437 428.375   2
  -5  -5  -9 1091.62 632.959   6
  -5   5  -8 618.024 479.983   2
   5  -5  -8 1335.44 643.703   6
  -5   5  -8 1536.16 560.851   5
   5   5  -8 599.958 547.065   9
  -5  -5  -8 2159.31 661.163   8
  -5  -5  -8 1456.09 795.282   6
  -5  -5  -7 3748.19 908.768   6
  -5   5  -7 2732.17 685.336   2
   5  -5  -7 2520.64 863.811   6
  -5   5  -7 2253.78 593.872   5
   5  -5  -7 1494.35 492.693  10
   5   5  -7 1304.52 647.832   9
  -5  -5  -7 1743.44 627.671   8
  -5  -5  -6 4790.68 935.747   6
   5  -5  -6 4903.10 996.734   6
  -5   5  -6 6120.16 916.648   2
  -5   5  -6 5204.06 742.050   5
   5  -5  -6 5336.85 817.194  10
   5   5  -6 6710.66 1087.86   9
  -5  -5  -6 6350.07 1014.12   8
  -5  -5  -5 3844.81 798.890   6
   5  -5  -5 6137.30 1118.41   6
  -5   5  -5 4762.81 844.923   2
   5  -5  -5 3946.73 767.229  10
  -5   5  -5 5135.62 690.928   5
   5   5  -5 5683.87 952.744   9
  -5  -5  -5 3586.32 785.808   8
  -5  -5  -4 4772.47 816.424   6
   5  -5  -4 2187.94 671.128   6
  -5   5  -4 4228.66 767.690   2
  -5  -5  -4 2966.64 543.592   5
   5  -5  -4 3254.24 690.195  10
  -5   5  -4 3595.64 525.665   9
   5   5  -4 3675.32 861.775   9
  -5   5  -4 3220.72 551.233   5
  -5  -5  -4 2654.91 715.101   8
  -5  -5  -3 2272.64 639.046   6
   5  -5  -3 2100.79 692.345   6
  -5   5  -3 1093.75 471.041   2
   5  -5  -3 1230.64 498.668  10
  -5   5  -3 845.067 281.299   5
   5   5  -3 870.825 419.732   4
   5   5  -3 957.093 488.874   9
  -5  -5  -3 987.175 329.950   5
  -5  -5  -3 1134.77 526.719   8
  -5  -5  -2 958.551 434.404   6
   5  -5  -2 735.349 684.495   6
   5  -5  -2 680.400 471.957  10
  -5   5  -2 512.048 424.691   2
   5   5  -2 874.545 442.211   4
  -5  -5  -2 812.403 549.255   8
  -5  -5  -1 198.969 321.576   6
   5  -5  -1 287.148 355.281   3
   5  -5  -1 747.944 601.232   6
   5  -5  -1-120.666 388.520  10
  -5   5  -1 333.560 323.460   2
   5   5  -1 484.503 335.658   4
  -5   5  -1 90.6561 204.548   4
  -5  -5  -1 521.367 590.285   8
  -5  -5   0 1151.81 400.132   6
   5  -5   0 1418.28 420.699   3
  -5   5   0 781.961 436.974   2
   5   5   0 684.374 366.008   4
  -5  -5   0 1143.63 657.031   8
  -5   5   0 1039.18 356.799   4
  -5  -5   1 543.700 573.649   3
   5  -5   1 267.626 362.211   3
  -5   5   1 366.041 350.322   2
  -5   5   1-118.457 336.650   1
   5   5   1 203.211 347.146   4
  -5  -5   1 699.436 616.544   8
  -5   5   1-22.5076 272.025   4
  -5   5   2 653.846 380.701   1
  -5  -5   2 672.479 629.534   3
   5  -5   2 1002.74 408.212   3
   5   5   2 738.249 409.169   4
  -5   5   2 556.987 353.256   4
  -5  -5   3 1247.76 621.687   3
  -5   5   3 1577.64 490.149   1
   5  -5   3 1444.59 482.307   3
   5   5   3 1399.94 542.886   4
  -5   5   3 754.093 421.079   4
  -5  -5   4 3360.67 910.076   3
  -5   5   4 4018.13 707.189   1
   5  -5   4 2664.99 641.112   3
   5   5   4 2279.19 614.340   4
  -5   5   4 2900.09 654.425   4
  -5  -5   5 6073.40 1071.75   3
  -5   5   5 5659.27 848.897   1
   5  -5   5 4135.36 798.961   3
   5   5   5 5665.81 853.698   4
  -5   5   5 4928.50 841.749   4
  -5  -5   6 4243.88 962.992   3
   5  -5   6 6971.26 1038.82  10
   5  -5   6 5265.95 879.054   3
  -5   5   6 5802.68 886.093   1
   5   5   6 4536.89 827.367   4
  -5   5   6 5375.29 877.767   4
  -5  -5   7 4083.46 951.007   3
   5  -5   7 2572.02 703.808  10
  -5   5   7 2225.11 591.406   1
   5  -5   7 1386.66 605.051   3
   5   5   7 2335.00 610.211   4
  -5   5   7 1830.24 593.697   4
  -5  -5   8 1729.37 811.047   3
  -5   5   8 1926.62 636.404   1
   5  -5   8 1642.99 664.886   3
   5  -5   8 958.524 534.745  10
   5   5   8 1084.06 509.657   4
  -5   5   8 1470.83 613.083   4
  -5  -5   9 641.185 638.703   3
   5  -5   9 1182.73 584.355   3
  -5   5   9 948.222 502.348   1
   5  -5   9-102.842 428.422  10
   5   5   9 1303.19 624.239   4
  -5   5   9 361.020 573.995   4
  -5  -5  10 313.434 743.173   3
   5  -5  10-673.751 596.769   3
   5   5  10 153.089 447.731   4
  -5   5  10-27.2544 645.532   4
  -5  -5  11 299.751 716.298   3
   5  -5  11-1403.26 652.987   3
   5   5  11-96.7375 482.366   4
  -5   5  11-40.3994 596.127   4
  -5  -5  12 1539.15 851.974   3
  -5  -6 -10 549.640 582.216   6
   5  -6  -9-340.890 525.555   6
   5   6  -9 945.059 607.341   9
  -5   6  -9 1059.39 561.890   2
  -5  -6  -9 187.234 486.355   6
  -5   6  -8 950.154 537.141   2
   5  -6  -8-282.039 637.553   6
   5   6  -8-300.816 558.395   9
  -5  -6  -8 373.036 463.002   8
  -5  -6  -7 2426.19 829.437   6
  -5   6  -7 2125.82 716.343   2
   5  -6  -7 2079.22 790.279   6
   5   6  -7 1846.81 784.953   9
  -5  -6  -7 2809.00 736.549   8
  -5  -6  -6 4710.06 923.608   6
  -5   6  -6 6356.51 1028.72   2
   5  -6  -6 5196.10 1085.61   6
   5  -6  -6 5513.40 934.823  10
   5   6  -6 5473.13 1050.82   9
  -5  -6  -6 5855.32 1094.44   8
  -5  -6  -5 9664.40 1280.80   6
   5  -6  -5 9596.03 1375.74   6
   5  -6  -5 7845.15 1112.46  10
   5   6  -5 7803.63 1201.15   9
  -5   6  -5 10737.3 1333.14   2
  -5  -6  -5 7885.33 1149.86   8
  -5  -6  -4 3817.55 800.020   6
   5  -6  -4 3547.60 913.929   6
   5   6  -4 3228.55 833.300   9
  -5   6  -4 3469.01 793.000   2
   5  -6  -4 3633.11 818.082  10
  -5  -6  -4 4344.22 909.839   8
  -5  -6  -3 5388.17 909.037   6
   5  -6  -3 2622.04 836.868   6
   5   6  -3 4499.04 789.662   4
  -5   6  -3 4697.74 829.193   2
   5  -6  -3 3519.93 812.384  10
   5   6  -3 4214.86 894.757   9
  -5  -6  -3 2794.92 761.607   8
  -5  -6  -2 2282.36 590.026   6
   5  -6  -2 2267.42 779.151   6
   5  -6  -2 2564.93 731.352  10
  -5   6  -2 3160.50 710.672   2
  -5  -6  -2 2492.55 794.946   8
   5   6  -2 1485.58 491.514   4
   5  -6  -1 6512.77 1156.72   6
  -5   6  -1 8914.14 1076.60   2
   5   6  -1 7994.89 1022.42   4
  -5  -6  -1 7784.42 1247.08   8
   5  -6   0 2891.59 652.721   3
   5  -6   0 4651.32 924.240   6
  -5   6   0 4045.87 748.846   2
   5   6   0 3553.03 701.320   4
  -5  -6   0 3931.99 1057.47   8
  -5  -6   1 6913.43 1102.56   3
   5  -6   1 7832.73 961.072   3
  -5   6   1 8408.77 904.553   4
   5   6   1 7601.67 1002.32   4
  -5   6   1 9119.73 1085.06   2
  -5  -6   1 7476.35 1285.94   8
  -5  -6   2 1617.80 682.592   3
   5  -6   2 2475.35 628.769   3
  -5   6   2 3342.34 642.892   2
   5   6   2 2596.44 608.769   4
  -5   6   2 2899.63 603.416   4
  -5  -6   2 3741.84 980.040   8
  -5  -6   3 5278.86 1041.15   3
   5  -6   3 6094.12 900.207   3
  -5   6   3 4857.93 787.313   2
  -5   6   3 3457.14 736.236   1
   5   6   3 4684.21 832.292   4
  -5   6   3 4668.15 768.563   4
  -5  -6   4 3352.77 965.788   3
   5  -6   4 2993.95 697.354   3
   5   6   4 4144.02 829.146   4
  -5   6   4 4278.31 806.124   4
  -5   6   4 3539.18 728.843   1
  -5   6   5 8097.87 1046.38   1
  -5  -6   5 9291.45 1381.15   3
   5  -6   5 9302.87 1198.02   3
   5   6   5 9212.15 1189.21   4
  -5   6   5 7927.74 1104.25   4
  -5   6   6 3883.48 758.301   1
  -5  -6   6 6741.07 1298.96   3
   5  -6   6 6030.84 1002.79   3
   5   6   6 5184.94 988.784   4
  -5   6   6 7749.51 1130.87   4
  -5   6   7 1721.52 570.491   1
  -5  -6   7 2756.23 950.355   3
   5  -6   7 2431.03 754.885  10
   5  -6   7 2042.24 822.177   3
   5   6   7 1694.16 661.786   4
  -5   6   7 2342.34 744.650   4
  -5  -6   8 929.908 755.444   3
   5  -6   8 147.859 454.450  10
   5   6   8 355.752 432.808   4
  -5   6   8 1121.18 662.880   4
   5  -6   8 1083.79 602.083   3
  -5  -6   9 362.290 702.584   3
   5  -6   9 1051.96 674.322   3
   5  -6   9 957.995 671.657  10
   5   6   9 381.663 413.553   4
  -5   6   9-528.767 521.126   4
  -5  -6  10 442.850 723.914   3
  -5  -7  -8 553.691 597.038   6
  -5  -7  -7 506.779 621.760   6
  -5   7  -7 823.678 665.165   2
   5  -7  -7 438.210 635.169   6
   5   7  -7 330.993 548.642   9
  -5  -7  -7 281.271 541.325   8
  -5  -7  -6 599.207 527.399   6
  -5   7  -6 514.041 528.962   2
   5  -7  -6 1025.37 711.932   6
   5  -7  -6 259.684 433.832  10
   5   7  -6 1260.07 685.326   9
  -5  -7  -6 1267.28 628.063   8
  -5  -7  -5 767.139 455.210   6
  -5   7  -5-34.4861 404.170   2
   5  -7  -5 708.361 679.332   6
   5  -7  -5 195.186 476.059  10
   5   7  -5 260.885 498.509   9
  -5  -7  -5-193.039 500.578   8
  -5   7  -4 74.9613 428.362   2
   5  -7  -4 2308.43 984.542   6
   5  -7  -4 844.297 612.065  10
   5   7  -4 687.190 663.640   9
  -5  -7  -4-13.3081 618.199   8
   5  -7  -3-142.526 550.076   6
  -5   7  -3 449.070 460.202   2
   5  -7  -3 503.524 436.630  10
   5   7  -3 121.662 375.228   4
   5   7  -3 705.174 577.113   9
  -5  -7  -3-360.527 553.812   8
   5  -7  -2 2330.88 852.460   6
  -5   7  -2 3040.42 806.530   2
   5   7  -2 1560.19 591.876   4
  -5  -7  -2 1094.11 693.272   8
   5  -7  -1 1111.89 771.776   6
  -5   7  -1 524.831 430.708   2
   5   7  -1-200.313 386.645   4
  -5  -7  -1 1466.35 770.734   8
   5  -7   0-300.467 550.439   6
  -5   7   0 137.525 372.401   2
   5   7   0 9.00359 341.598   4
  -5  -7   0-178.978 528.729   8
  -5   7   1-158.154 386.151   2
   5  -7   1 1338.68 710.093   6
   5   7   1 208.050 440.627   4
  -5  -7   1 49.1452 570.640   8
  -5  -7   1 251.942 714.135   3
  -5  -7   2 1913.95 806.083   3
   5  -7   2 1189.46 567.330   3
   5  -7   2 2506.24 858.318   6
  -5   7   2 962.239 404.065   2
  -5  -7   2 1921.01 793.015   8
   5   7   2 2844.18 692.405   4
  -5  -7   3-108.613 821.421   3
   5  -7   3 1195.34 603.254   3
   5   7   3-202.355 448.488   4
  -5   7   3 511.161 298.786   2
  -5   7   3-2.11931 347.330   4
  -5  -7   3 160.501 696.761   8
  -5  -7   4 1242.59 911.408   3
   5  -7   4 69.9678 513.451   3
  -5   7   4 528.362 411.625   2
   5   7   4 168.512 471.424   4
  -5   7   4-200.038 425.918   4
  -5  -7   5 265.828 700.896   3
   5  -7   5-685.802 613.780   3
   5   7   5 758.708 445.229   4
  -5   7   5 467.283 379.814   4
   5  -7   6 459.315 538.504   3
   5   7   6 408.307 409.964   4
  -5   7   6 619.623 619.280   4
  -5  -7   7 473.528 1056.93   3
   5  -7   7-352.737 616.595  10
   5  -7   7-313.967 631.630   3
   5   7   7 427.947 555.079   4
  -5   7   7 194.559 426.465   4
   5  -7   8 25.1650 551.776   3
   5  -7   8 268.444 471.899  10
  -5   7   8-21.1580 441.571   4
   5  -7   9 1899.87 728.281  10
  -5  -8  -6-851.803 567.180   8
   5  -8  -5 1641.27 719.496  10
  -5  -8  -5 1737.90 683.381   8
  -5   8  -4 340.303 647.796   2
   5  -8  -4 1399.77 843.842   6
   5  -8  -4 269.664 507.966  10
  -5  -8  -4 1218.86 633.254   8
  -5   8  -3 437.702 598.887   2
   5  -8  -3-210.845 526.911   6
   5  -8  -3-954.255 725.834  10
   5   8  -3 464.440 481.394   9
  -5  -8  -3 233.066 574.299   8
  -5   8  -2 1282.79 593.465   2
   5  -8  -2 998.917 627.869   6
   5  -8  -2 1559.62 803.024  10
   5   8  -2 915.664 508.797   4
  -5  -8  -2 837.283 739.658   8
  -5   8  -1 641.127 512.749   2
   5  -8  -1 664.950 688.884   6
   5   8  -1 1253.57 580.527   4
  -5  -8  -1 1495.69 746.808   8
   5  -8   0 13.9852 628.046   6
  -5   8   0 775.700 540.519   2
   5   8   0 695.638 433.043   4
  -5  -8   0 454.617 726.669   8
   5  -8   1 1241.04 628.001   6
  -5   8   1 1247.38 673.307   2
   5   8   1 1249.14 599.035   4
  -5  -8   1 855.260 855.640   8
   5  -8   2 201.226 553.030   6
  -5   8   2 539.133 471.157   2
   5   8   2 69.0433 438.845   4
  -5  -8   2 2222.44 948.196   8
  -5  -8   2 753.436 787.563   3
  -5  -8   3 1087.28 765.023   3
   5  -8   3 2074.64 837.428   6
   5   8   3 400.080 437.136   4
  -5  -8   3 1077.35 1025.65   8
   5  -8   4 1112.25 762.980   6
   5   8   4 601.544 478.956   4
  -5  -8   4 28.1421 573.475   8
   5  -8   5 2799.87 976.451   3
  -5   8   5 2134.39 717.111   4
  -6   0 -13 4652.13 996.468   5
   6   0 -13 4950.29 1111.19   9
  -6   0 -12 1199.51 542.601   5
   6   0 -12 1307.49 619.027   9
  -6   0 -11 17734.9 1710.22   5
   6   0 -11 18636.3 1801.39   9
  -6   0 -10 1595.93 558.856   5
   6   0 -10 1312.93 607.777   9
  -6   0  -9 10072.0 1191.94   5
  -6   0  -9 9639.72 939.877   2
   6   0  -9 8366.56 882.487   6
  -6   0  -8 19897.8 1574.51   5
   6   0  -8 17801.0 1227.67  10
   6   0  -8 20001.9 1589.55   9
  -6   0  -8 19224.7 1263.73   2
   6   0  -8 18854.9 1216.01   6
  -6   0  -7 101093. 3613.35   5
   6   0  -7 93932.0 3133.02  10
   6   0  -7 99017.9 3604.59   9
  -6   0  -7 94884.7 3453.00   8
  -6   0  -7 94707.7 2983.21   2
   6   0  -7 96036.7 2939.12   6
  -6   0  -6 68211.2 2809.09   5
   6   0  -6 73864.6 2660.60  10
   6   0  -6 75417.4 2899.09   9
  -6   0  -6 71697.6 2853.54   8
  -6   0  -6 70278.5 2387.61   2
   6   0  -6 71112.8 2314.55   6
   6   0  -5 63977.2 2456.24  10
  -6   0  -5 65887.5 2600.97   8
   6   0  -5 63820.2 2518.12   9
  -6   0  -5 64517.3 2573.67   5
  -6   0  -5 65796.6 2175.81   2
   6   0  -5 63530.5 2053.20   6
   6   0  -4 22308.9 1353.64  10
  -6   0  -4 21791.4 1356.89   5
  -6   0  -4 21813.9 1380.82   8
   6   0  -4 20818.6 1281.39   9
   6   0  -4 21584.9 1034.24   6
   6   0  -3 9211.87 862.641  10
   6   0  -3 9705.24 800.732   9
  -6   0  -3 10313.4 707.500   1
  -6   0  -3 10550.4 921.329   8
   6   0  -3 10460.3 703.362   6
   6   0  -2 8488.51 848.689  10
   6   0  -2 8264.19 680.601   9
  -6   0  -2 9034.83 667.632   1
  -6   0  -2 7625.10 766.199   8
   6   0  -1 90192.8 2916.42  10
   6   0  -1 84719.5 2302.39   9
  -6   0  -1 89356.0 2818.77   8
  -6   0  -1 87057.9 2492.83   1
   6   0   0 17135.2 1150.12  10
  -6   0   0 17933.5 1092.14   8
   6   0   0 15334.7 715.992   9
  -6   0   0 16068.3 969.022   1
   6   0   0 15250.9 1011.66   7
   6   0   1 89656.4 2852.69  10
  -6   0   1 90387.2 2624.42   8
  -6   0   1 87967.3 2669.20   1
   6   0   1 84714.9 2745.90   7
   6   0   2 6864.97 332.620   9
  -6   0   2 8601.14 699.015   8
   6   0   2 8301.03 812.051  10
  -6   0   2 8123.27 784.797   1
   6   0   2 7791.17 817.824   7
   6   0   3 10083.6 887.563  10
   6   0   3 6607.39 344.668   9
   6   0   3 8883.40 725.410   4
  -6   0   3 9647.60 710.030   8
   6   0   3 9264.56 911.465   7
  -6   0   3 9304.67 889.351   1
   6   0   4 23088.7 1328.44  10
   6   0   4 17418.1 696.279   9
   6   0   4 21199.2 1118.52   4
  -6   0   4 21637.4 1026.63   8
   6   0   4 22342.4 1455.78   7
  -6   0   4 21962.4 1427.80   1
   6   0   5 71560.7 2495.35  10
   6   0   5 64979.3 2149.41   4
  -6   0   5 64714.8 1895.45   8
   6   0   5 70251.6 2765.84   7
  -6   0   5 69279.1 2751.77   1
  -6   0   5 61486.2 1866.79   3
   6   0   6 75262.9 2612.95  10
   6   0   6 74015.8 2318.20   4
  -6   0   6 68812.6 1866.44   8
   6   0   6 69865.2 2882.60   7
  -6   0   6 73528.9 3005.07   1
  -6   0   6 71864.8 2097.97   3
   6   0   7 92385.8 3019.07  10
   6   0   7 103644. 3669.18   7
  -6   0   7 96654.6 3703.98   1
   6   0   7 94699.1 2813.98   4
  -6   0   7 96515.0 2670.64   3
   6   0   8 18449.3 1118.07   4
   6   0   8 18960.5 1192.99  10
   6   0   8 19157.7 1526.25   7
  -6   0   8 21179.0 1705.39   1
  -6   0   9 9925.07 1244.80   1
   6   0   9 8691.02 1073.73   7
  -6   0  10 1323.89 643.586   1
   6   0  10 678.344 465.834   7
   6   0  11 19978.9 1831.20   3
   6   0  11 18799.6 1672.87   7
  -6   0  11 19185.6 1900.63   1
  -6   0  12 2300.82 827.075   1
   6   0  12 2879.34 811.308   3
   6   0  12 907.198 519.834   7
  -6   0  13 6200.40 1225.08   1
   6   0  13 5997.55 1132.79   3
   6   0  13 4164.27 843.252   7
  -6   0  14 492.923 624.705   1
  -6   1 -13 468.070 534.910   5
  -6  -1 -13 193.087 540.407   5
   6  -1 -13 450.083 628.220   9
   6   1 -13 74.2757 511.868   9
  -6   1 -12 688.060 639.902   5
   6  -1 -12 763.705 522.718   9
   6   1 -12 1924.66 720.771   9
  -6  -1 -12 1258.40 648.244   5
   6  -1 -11-436.122 511.802   9
   6   1 -11 435.742 436.008   9
  -6  -1 -11 742.324 516.266   5
   6  -1 -10 53.1350 346.788   6
  -6  -1 -10 306.723 416.716   5
   6  -1 -10 529.453 551.359   9
   6   1 -10-375.163 496.689   9
  -6   1 -10 985.052 470.901   5
  -6   1 -10-368.642 409.152   2
   6  -1  -9 1560.76 485.165   6
  -6   1  -9 997.367 466.488   5
  -6  -1  -9 1294.39 601.312   5
   6  -1  -9 2921.55 734.770   9
   6   1  -9 2862.39 715.129   9
  -6  -1  -9 1568.22 491.674   8
  -6   1  -9 1852.70 556.445   2
   6  -1  -8 3425.22 615.933   6
  -6   1  -8 3700.57 678.161   2
   6   1  -8 2650.98 535.235  10
   6  -1  -8 3192.23 546.272  10
  -6   1  -8 3949.37 746.690   5
  -6  -1  -8 4338.16 753.577   5
   6  -1  -8 2878.93 688.837   9
   6   1  -8 2896.62 716.630   9
  -6  -1  -8 3833.11 682.904   8
  -6  -1  -7 496.781 233.052   2
   6  -1  -7 972.135 396.808   6
  -6   1  -7 920.720 386.031   2
  -6   1  -7 1375.16 546.884   5
   6   1  -7 1182.85 445.929  10
   6  -1  -7 801.826 523.833   9
   6   1  -7 1797.21 571.344   9
  -6  -1  -7 861.764 382.159   8
   6  -1  -7 1214.63 382.333  10
  -6  -1  -7 1198.11 454.942   5
   6  -1  -6 3558.53 592.756   6
  -6  -1  -6 2617.66 373.032   2
  -6   1  -6 2683.25 495.071   2
   6   1  -6 3470.09 590.196  10
  -6   1  -6 2569.73 558.576   5
   6  -1  -6 2638.65 574.607   9
   6   1  -6 3517.65 727.319   9
   6  -1  -6 2727.67 550.873  10
  -6  -1  -6 3533.48 658.561   5
  -6  -1  -6 2903.16 630.519   8
   6   1  -6 2101.32 314.019   6
   6   1  -5-18.7449 132.807   6
   6  -1  -5 537.313 330.071   6
  -6   1  -5-58.0640 257.098   2
  -6  -1  -5 52.5079 196.925   2
  -6  -1  -5 117.979 363.157   8
  -6   1  -5-64.9465 304.642   5
   6  -1  -5-300.224 293.791  10
  -6  -1  -5 314.664 368.590   5
   6  -1  -5 727.533 413.097   9
   6   1  -5 873.656 486.333   9
   6   1  -5-50.4821 346.968  10
   6  -1  -4 5136.94 637.081   6
   6   1  -4 4107.13 639.481  10
  -6   1  -4 4102.58 571.222   2
  -6   1  -4 4030.81 608.525   5
  -6  -1  -4 4931.69 679.895   5
   6  -1  -4 4899.82 640.895   9
   6   1  -4 4657.22 679.855   9
  -6  -1  -4 5225.89 762.993   8
   6  -1  -4 4545.17 648.499  10
   6   1  -4 3847.78 307.594   6
  -6   1  -3 5404.97 584.740   1
   6  -1  -3 5297.75 635.688   6
   6  -1  -3 5730.66 721.411  10
   6   1  -3 4819.35 703.105  10
   6  -1  -3 6930.64 665.230   9
  -6  -1  -3 6252.41 491.478   1
   6   1  -3 5878.94 674.793   9
  -6   1  -3 5974.93 706.403   5
  -6   1  -3 5314.00 683.151   8
  -6  -1  -3 6520.69 812.181   8
   6   1  -3 5401.41 343.189   6
  -6   1  -2 4203.63 535.920   1
   6  -1  -2 4435.35 474.544   9
   6  -1  -2 4212.09 621.547  10
   6   1  -2 4158.12 643.972  10
   6   1  -2 4632.37 551.916   9
  -6  -1  -2 4588.16 439.324   1
  -6   1  -2 4765.39 638.428   8
  -6  -1  -2 3827.61 602.874   8
   6   1  -2 3744.54 439.348   7
   6  -1  -2 3863.64 292.583   3
   6  -1  -1 19352.3 1241.12  10
   6   1  -1 20823.6 1345.29  10
   6  -1  -1 21014.2 891.256   9
   6   1  -1 19751.8 1043.29   9
  -6   1  -1 18977.3 1096.49   1
  -6   1  -1 21019.9 1215.99   8
  -6  -1  -1 21335.8 1321.57   8
  -6  -1  -1 20260.6 1005.29   1
   6   1  -1 20204.1 1118.29   7
   6  -1   0 25090.6 1405.43  10
   6   1   0 24595.3 1433.87  10
   6  -1   0 24719.8 798.884   9
  -6   1   0 23474.3 748.091   9
   6   1   0 23898.5 1083.60   9
  -6   1   0 26024.3 1299.81   1
  -6  -1   0 25288.9 1385.87   8
  -6   1   0 26173.9 1320.97   8
  -6  -1   0 24797.4 1216.17   1
   6   1   0 25269.5 1346.84   7
   6  -1   1 19982.2 1252.15  10
   6   1   1 22412.3 1358.82  10
   6   1   1 20021.5 1221.78   4
  -6   1   1 20498.2 1116.26   8
  -6  -1   1 20591.7 1219.83   8
  -6   1   1 21500.8 1225.60   1
   6   1   1 19857.4 1247.09   7
  -6  -1   1 20133.0 1174.11   1
  -6  -1   2 3880.29 604.704   1
   6   1   2 4929.63 659.396  10
   6  -1   2 4244.60 663.187  10
   6   1   2 5032.61 627.850   4
  -6   1   2 3661.72 469.287   8
  -6  -1   2 4216.87 610.552   8
   6   1   2 3630.34 561.389   7
  -6   1   2 4734.46 637.681   1
  -6  -1   3 5766.57 629.507   3
  -6   1   3 6048.42 763.659   1
   6  -1   3 6022.07 709.757  10
   6   1   3 6033.74 725.548  10
   6   1   3 5641.81 636.100   4
  -6   1   3 5511.16 515.421   8
  -6  -1   3 6623.11 677.017   8
   6  -1   3 7109.84 829.294   7
   6   1   3 6887.35 828.225   7
  -6  -1   3 7353.96 810.989   1
  -6  -1   4 4899.61 646.194   3
   6  -1   4 5092.96 644.121  10
   6   1   4 4882.61 693.434  10
  -6   1   4 4498.60 700.730   1
   6   1   4 4814.72 605.572   4
  -6  -1   4 4358.49 554.730   8
   6  -1   4 5790.76 795.240   7
  -6  -1   4 4313.67 769.881   1
   6   1   4 4061.88 670.750   7
  -6  -1   5 17.1000 376.684   1
  -6  -1   5 533.298 379.244   3
   6  -1   5 761.317 406.498  10
   6   1   5 598.437 376.536   4
  -6  -1   5 366.013 296.671   8
  -6   1   5-56.0831 323.918   1
   6   1   5 162.415 353.184  10
   6  -1   5 248.202 405.029   7
   6   1   5 366.571 361.756   7
  -6  -1   6 3644.35 588.026   3
  -6  -1   6 2938.42 687.224   1
   6   1   6 3336.85 584.397   4
   6  -1   6 4112.96 652.879  10
   6   1   6 2680.86 524.790  10
   6  -1   6 2728.72 347.196   4
  -6   1   6 3412.70 732.124   1
  -6  -1   6 3547.42 489.933   8
   6  -1   6 3568.13 747.403   7
   6   1   6 2680.42 686.242   7
  -6  -1   7 1101.92 464.403   3
   6  -1   7 480.026 317.796  10
   6   1   7 668.120 374.827  10
  -6   1   7 1328.39 471.698   1
   6   1   7 1224.30 337.969   4
  -6  -1   7 709.827 265.333   8
   6  -1   7 1691.67 612.565   7
   6   1   7 809.494 551.270   7
  -6  -1   8 2581.45 555.161   3
  -6  -1   8 3196.82 771.817   1
   6  -1   8 1878.86 615.549   3
   6   1   8 3137.86 543.178   4
  -6   1   8 1569.40 561.080   1
   6  -1   8 2988.64 541.139  10
   6  -1   8 3308.21 702.101   7
   6   1   8 2914.76 718.994   7
   6   1   8 3154.56 530.049  10
  -6  -1   9 1627.68 664.869   1
  -6  -1   9 1612.53 450.508   3
   6  -1   9 239.194 481.375   3
   6   1   9 2217.24 490.311   4
  -6   1   9 2657.79 714.382   1
   6  -1   9 1938.79 575.825   7
   6   1   9 2971.73 688.659   7
  -6  -1  10 530.810 539.844   1
   6  -1  10-439.249 560.065   3
   6   1  10-112.010 325.033   4
  -6   1  10 1361.82 581.816   1
   6  -1  10 377.204 338.950   7
   6   1  10-262.828 430.617   7
   6  -1  11-474.842 520.207   3
  -6   1  11 1426.47 698.749   1
   6  -1  11 1166.99 544.776   7
   6   1  11 381.080 503.325   7
  -6  -1  11 987.660 648.185   1
   6  -1  12 1674.83 763.399   3
  -6   1  12 1596.80 625.054   1
  -6  -1  12 2533.44 782.028   1
   6  -1  12 1013.05 495.056   7
   6   1  12 854.082 497.844   7
   6  -1  13-245.642 493.083   3
   6   1  13 188.978 510.418   3
  -6  -1  13 1301.37 652.028   1
  -6   1  13-1125.70 715.405   1
   6   1  13-392.297 641.184   7
  -6   1  14 342.212 624.270   1
  -6   2 -13 1790.04 838.111   5
  -6  -2 -13 1643.43 599.481   5
   6  -2 -13 2359.85 883.479   9
   6   2 -13 2680.03 884.288   9
   6  -2 -12 619.034 510.426   6
  -6   2 -12 794.243 647.081   5
  -6  -2 -12 1563.73 854.165   5
   6  -2 -12 1310.07 660.639   9
   6   2 -12 614.909 495.554   9
  -6   2 -11 13775.2 1537.66   5
   6  -2 -11 15950.3 1692.96   9
   6   2 -11 13487.0 1614.39   9
  -6  -2 -11 12640.1 1290.51   8
  -6   2 -11 13230.7 1425.38   2
  -6  -2 -11 12442.6 1500.09   5
   6  -2 -11 14382.0 1479.13   6
   6  -2 -10 455.250 427.466   6
  -6   2 -10 859.082 499.059   5
   6  -2 -10 654.782 481.836   9
   6   2 -10 208.122 396.304   9
  -6  -2 -10 646.926 452.238   5
  -6   2 -10 684.954 366.635   2
  -6  -2 -10 1045.62 449.633   8
  -6   2  -9 3214.65 655.004   2
   6  -2  -9 4242.58 778.267   6
  -6  -2  -9 3794.50 810.017   5
  -6   2  -9 4810.65 869.585   5
   6  -2  -9 5595.62 924.411   9
   6   2  -9 3777.06 780.838   9
  -6  -2  -9 3882.71 700.147   8
   6  -2  -8 416.521 364.794   6
  -6   2  -8 1124.06 475.481   2
   6  -2  -8 1107.83 379.568  10
  -6   2  -8 996.848 488.354   5
   6   2  -8 868.027 423.256  10
   6  -2  -8 738.193 459.802   9
   6   2  -8-127.446 383.114   9
  -6  -2  -8 1121.40 497.670   5
  -6  -2  -8 772.086 425.887   8
  -6  -2  -7 19778.2 1527.41   5
  -6   2  -7 21221.3 1556.88   5
   6   2  -7 19774.1 1413.94  10
   6   2  -7 19599.3 1611.44   9
  -6  -2  -7 19848.4 1515.87   8
  -6   2  -7 19807.6 1421.81   2
   6  -2  -7 18467.3 1492.75   9
   6  -2  -7 19063.8 1290.35  10
   6  -2  -7 19615.2 1468.12   6
   6  -2  -6 3767.34 700.275   6
   6  -2  -6 4622.96 664.826  10
  -6   2  -6 3614.62 625.767   2
  -6   2  -6 5147.26 742.020   5
   6   2  -6 3542.82 661.479  10
  -6  -2  -6 4135.32 726.031   5
   6  -2  -6 4395.75 712.252   9
   6   2  -6 3770.42 741.289   9
  -6  -2  -6 3759.12 701.592   8
   6  -2  -5 28447.4 1580.75  10
  -6  -2  -5 27339.0 1674.68   5
   6  -2  -5 25919.0 1536.49   9
   6   2  -5 27945.2 1681.71  10
   6   2  -5 27863.2 1710.87   9
  -6  -2  -5 26240.6 1696.72   8
  -6  -2  -5 22395.5 828.727   2
  -6   2  -5 28153.0 1548.24   2
  -6   2  -5 23624.0 1508.63   5
   6  -2  -5 27110.6 1638.20   6
   6  -2  -4 12761.9 1072.35  10
   6   2  -4 12396.8 1089.43   9
  -6   2  -4 12342.7 1022.61   5
   6   2  -4 13007.3 1166.00  10
  -6  -2  -4 12585.6 1089.35   5
   6  -2  -4 14011.6 1036.25   9
  -6  -2  -4 12993.8 1154.70   8
  -6   2  -4 11696.4 975.515   2
   6   2  -4 10859.5 612.031   7
   6  -2  -4 11045.4 1036.35   6
   6  -2  -3 39880.4 1907.35  10
   6   2  -3 42881.1 2077.85  10
  -6   2  -3 38747.1 1736.05   5
  -6  -2  -3 38227.1 1159.24   1
   6  -2  -3 40553.1 1671.35   9
  -6   2  -3 40379.6 1813.70   1
   6   2  -3 38785.4 1846.46   9
  -6  -2  -3 40266.9 2027.40   8
   6   2  -3 38699.2 1445.95   7
   6  -2  -3 41370.0 1963.71   6
   6  -2  -2 18249.4 1262.90  10
   6   2  -2 16805.4 1146.98   9
  -6   2  -2 18709.0 1180.91   1
   6   2  -2 20239.9 1406.75  10
  -6  -2  -2 19325.6 1391.09   8
  -6  -2  -2 17625.8 822.140   1
   6   2  -2 18577.2 1059.37   7
   6  -2  -1 40322.2 1862.35  10
   6   2  -1 41722.9 1987.70  10
   6   2  -1 40418.8 1683.40   9
  -6   2  -1 41328.4 1762.76   1
  -6  -2  -1 42274.3 1961.47   8
  -6  -2  -1 40572.4 1439.61   1
   6   2  -1 40042.7 1681.17   7
   6  -2  -1 37861.2 1090.55   3
   6  -2   0 33522.1 1709.84  10
   6   2   0 35782.4 1838.38  10
   6   2   0 34631.1 1709.02   4
  -6   2   0 33912.1 1641.40   1
  -6  -2   0 34919.3 1783.08   8
   6   2   0 32066.1 1602.84   7
  -6  -2   0 32728.2 1463.72   1
   6  -2   0 31135.2 1195.11   3
   6  -2   1 41176.2 1943.86  10
   6   2   1 45276.3 2090.20  10
   6   2   1 41083.2 1861.53   4
  -6   2   1 41253.5 1850.26   1
  -6  -2   1 41141.0 1918.96   8
   6   2   1 39442.7 1890.01   7
  -6  -2   1 37336.7 1722.58   1
   6  -2   1 40177.6 1533.42   3
   6  -2   2 17610.4 1058.66   3
   6  -2   2 18507.0 1282.82  10
   6   2   2 21288.1 1369.38  10
   6   2   2 18998.9 1260.79   4
  -6   2   2 19545.6 1301.49   1
  -6  -2   2 19355.8 1294.30   8
   6   2   2 16853.9 1261.85   7
  -6  -2   2 17553.1 1206.43   3
  -6  -2   2 17440.6 1233.69   1
   6  -2   3 38353.5 1748.02   3
   6  -2   3 38560.9 1890.36  10
   6   2   3 46586.7 2082.08  10
   6   2   3 39404.0 1819.12   4
  -6  -2   3 40192.8 1920.78   8
  -6   2   3 44059.0 1982.98   1
   6   2   3 39343.2 2027.20   7
  -6  -2   3 37255.4 1811.87   3
  -6  -2   3 36668.0 1953.85   1
   6  -2   4 11492.0 993.026   3
   6  -2   4 12020.1 1047.64  10
   6   2   4 13299.0 1101.42  10
   6   2   4 12119.8 1016.60   4
  -6  -2   4 13177.1 1097.20   8
  -6   2   4 12629.0 1097.71   1
   6   2   4 13376.7 1187.97   7
  -6  -2   4 12550.1 1066.17   3
  -6  -2   4 12422.4 1167.20   1
   6  -2   5 27620.1 1675.40   3
   6  -2   5 29231.9 1646.52  10
   6   2   5 27741.6 1546.87   4
  -6  -2   5 28980.8 1600.63   8
   6   2   5 30173.5 1646.88  10
  -6   2   5 27713.4 1681.96   1
   6   2   5 25516.4 1759.19   7
  -6  -2   5 25912.2 1558.44   3
  -6  -2   5 27498.6 1849.72   1
  -6   2   6 3878.26 719.127   1
  -6  -2   6 3517.07 660.736   3
   6   2   6 3892.62 633.204  10
   6  -2   6 3680.44 718.826   3
   6  -2   6 3348.43 621.641  10
   6   2   6 3608.17 613.819   4
  -6  -2   6 4710.45 683.243   8
  -6  -2   6 3537.64 790.640   1
   6   2   6 3714.74 775.233   7
   6  -2   7 21244.9 1590.80   3
   6  -2   7 18168.2 1332.73  10
   6   2   7 18724.2 1251.78  10
   6   2   7 20478.8 1385.82   4
  -6  -2   7 19224.3 1283.70   8
  -6   2   7 19397.3 1490.66   1
   6   2   7 19563.4 1607.15   7
  -6  -2   7 19530.0 1418.02   3
  -6  -2   7 18474.6 1690.94   1
  -6  -2   8 842.897 553.649   3
   6  -2   8 1063.31 475.282   3
  -6   2   8 851.799 437.111   1
   6  -2   8 1019.70 413.272  10
   6   2   8 1156.82 374.651   4
   6   2   8 1152.96 637.750   7
  -6  -2   8 732.946 538.911   1
  -6  -2   9 4273.27 788.828   3
  -6   2   9 4605.14 807.890   1
   6  -2   9 4958.94 932.053   3
   6   2   9 4703.42 717.063   4
   6   2   9 4975.55 925.299   7
  -6  -2   9 3375.30 875.367   1
   6  -2  10 943.515 597.703   3
  -6  -2  10 1319.35 548.239   3
  -6   2  10 724.004 562.677   1
   6   2  10 2597.15 626.153   4
  -6  -2  10 982.408 617.796   1
   6   2  10 949.290 548.010   7
   6   2  11 13171.3 1293.49   4
  -6   2  11 13983.4 1494.58   1
   6   2  11 13539.4 1530.63   7
  -6  -2  11 17052.6 1937.05   1
   6  -2  11 14804.4 1692.20   3
  -6   2  12 1397.65 646.103   1
   6  -2  12 1774.89 696.991   3
  -6  -2  12 1153.54 766.321   1
   6   2  12 486.627 497.196   7
  -6   2  13 2018.64 592.413   1
  -6  -2  13 1423.17 924.614   1
   6   2  13 1332.56 654.944   7
   6  -3 -13-220.166 730.350   6
  -6   3 -13 871.472 622.232   5
  -6  -3 -13 485.892 575.692   5
   6  -3 -12 2024.14 785.546   6
  -6   3 -12 3088.47 759.626   5
  -6  -3 -12 1924.43 644.447   5
   6   3 -12 2447.77 871.951   9
  -6   3 -12 1723.14 643.216   2
   6  -3 -11-102.638 421.934   6
  -6   3 -11 847.698 600.345   5
  -6  -3 -11 874.345 562.693   5
   6   3 -11 488.005 602.694   9
  -6   3 -11 379.779 516.094   2
   6  -3 -10 3284.14 845.692   6
  -6   3 -10 3274.41 791.700   5
  -6  -3 -10 3747.18 843.357   5
   6   3 -10 3069.41 828.763   9
  -6  -3 -10 3264.04 739.731   8
  -6   3 -10 3363.56 793.122   2
  -6   3  -9 445.523 370.019   2
   6  -3  -9 565.326 448.225   6
  -6   3  -9 97.2371 467.836   5
   6   3  -9 956.064 568.426   9
  -6  -3  -9 358.434 437.723   5
  -6  -3  -9 658.894 421.751   8
   6  -3  -8 1814.76 667.676   6
  -6   3  -8 2956.47 673.745   2
  -6   3  -8 2409.48 615.434   5
  -6  -3  -8 1947.86 584.120   5
   6   3  -8 2562.27 708.327   9
  -6  -3  -8 2079.75 543.432   8
   6  -3  -7 6946.44 1005.00   6
  -6   3  -7 7408.91 989.655   2
  -6   3  -7 8902.43 1063.44   5
   6  -3  -7 6712.51 830.358  10
  -6  -3  -7 8145.46 1030.43   5
   6   3  -7 9002.05 1166.47   9
  -6  -3  -7 7436.53 999.090   8
   6  -3  -6 17641.6 1292.12  10
  -6  -3  -6 16762.3 1376.74   5
   6   3  -6 17057.6 1498.34   9
  -6  -3  -6 15595.4 1394.86   8
  -6   3  -6 17296.5 1359.22   5
  -6   3  -6 17552.0 1397.57   2
   6   3  -6 19140.6 1467.38  10
  -6  -3  -6 19883.0 1585.29   6
   6  -3  -6 16522.7 1442.37   6
   6  -3  -5 54761.1 2402.71  10
  -6  -3  -5 56616.1 2534.78   5
   6   3  -5 55742.2 2581.89  10
   6   3  -5 52072.9 2576.79   9
  -6  -3  -5 59155.1 2735.48   8
  -6   3  -5 58166.7 2431.78   5
  -6   3  -5 53866.7 2417.16   2
  -6  -3  -5 64267.4 2785.29   6
   6  -3  -5 55065.0 2626.61   6
   6  -3  -4 54967.3 2416.49  10
  -6   3  -4 56987.9 2288.83   5
   6   3  -4 56437.2 2563.25  10
   6   3  -4 53305.2 2490.64   9
  -6  -3  -4 59107.7 2695.30   8
  -6  -3  -4 56679.9 2426.31   5
  -6   3  -4 52121.8 2324.40   2
   6   3  -4 54008.4 1767.23   7
  -6  -3  -4 62809.6 2593.08   6
   6  -3  -4 57619.3 2671.08   6
   6  -3  -3 17928.6 1345.79  10
  -6   3  -3 18617.8 1183.59   5
   6   3  -3 18693.4 1421.87  10
  -6   3  -3 13956.4 600.080   9
   6   3  -3 16258.9 1295.19   9
  -6  -3  -3 14644.0 568.072   1
  -6  -3  -3 17655.4 1459.91   8
  -6   3  -3 18559.3 1284.06   2
   6   3  -3 19699.1 1084.13   7
  -6  -3  -3 20192.9 1325.50   6
   6  -3  -3 18363.8 1438.02   6
   6  -3  -2 16162.8 1276.44  10
   6   3  -2 16894.6 1365.20  10
  -6   3  -2 17724.4 1073.03   5
  -6   3  -2 15820.5 1185.66   1
   6   3  -2 14824.3 1188.56   9
  -6  -3  -2 17546.3 1427.26   8
  -6  -3  -2 14290.4 746.196   1
   6   3  -2 14824.8 1029.96   7
   6  -3  -2 12127.5 551.885   3
  -6  -3  -2 19630.2 1213.29   6
  -6   3  -1 1947.64 492.964   1
   6   3  -1 309.526 445.594  10
   6  -3  -1 702.044 207.511   3
   6  -3  -1 1526.75 558.830  10
  -6  -3  -1 733.623 246.667   1
   6   3  -1 868.356 441.041   4
  -6  -3  -1 363.497 407.436   8
   6  -3   0 32447.1 1837.70  10
   6   3   0 33566.7 1919.12  10
   6   3   0 32507.1 1744.62   4
  -6   3   0 32950.1 1732.94   1
  -6  -3   0 35146.3 2000.43   8
  -6  -3   0 32206.9 1514.80   1
   6  -3   0 31201.9 1239.60   3
   6   3   1 1021.22 382.121   4
  -6   3   1 1121.60 474.882   1
  -6  -3   1 283.748 320.499   1
   6  -3   1 680.940 297.389   3
   6   3   1 722.162 522.432  10
   6  -3   1 540.076 465.029  10
  -6  -3   1 1004.28 546.348   8
   6  -3   2 18146.2 1362.37  10
   6   3   2 17044.8 1337.52  10
   6   3   2 16266.2 1211.81   4
  -6   3   2 16487.6 1237.18   1
  -6  -3   2 17443.9 1411.61   8
  -6  -3   2 15088.8 1236.31   3
   6  -3   2 15890.5 1077.98   3
   6  -3   3 18860.4 1408.01  10
   6   3   3 17426.4 1351.99  10
   6   3   3 17169.1 1255.61   4
  -6   3   3 17295.7 1321.44   1
  -6  -3   3 18596.1 1460.50   8
  -6  -3   3 16152.8 1328.88   3
   6  -3   3 17143.6 1216.57   3
   6  -3   4 55869.4 2513.93  10
   6   3   4 60219.0 2571.94  10
   6   3   4 59040.2 2452.34   4
  -6   3   4 55350.3 2480.94   1
  -6  -3   4 59711.2 2674.93   8
  -6  -3   4 57353.2 2566.34   3
   6  -3   4 58835.7 2431.38   3
   6  -3   5 60051.7 2613.46  10
   6   3   5 59865.0 2523.17  10
   6   3   5 59002.2 2501.38   4
  -6   3   5 56620.8 2518.88   1
  -6  -3   5 62176.2 2770.12   8
  -6  -3   5 54272.8 2576.78   3
   6  -3   5 55519.8 2495.46   3
   6  -3   6 17790.9 1413.23  10
   6   3   6 16175.8 1247.66  10
   6   3   6 17912.7 1366.90   4
  -6  -3   6 18615.2 1506.74   8
  -6   3   6 17415.4 1427.33   1
  -6  -3   6 16549.8 1428.10   3
   6  -3   6 16032.9 1418.80   3
  -6  -3   7 8861.09 1065.93   3
   6  -3   7 6913.65 892.894  10
   6  -3   7 8547.47 1078.12   3
   6   3   7 9092.62 996.031   4
  -6   3   7 8474.78 1038.03   1
   6   3   7 8685.26 894.348  10
  -6  -3   7 9003.26 1077.56   8
   6   3   7 9173.05 1222.61   7
  -6  -3   8 1959.15 677.730   3
   6  -3   8 1592.36 485.273  10
   6  -3   8 1715.19 613.352   3
   6   3   8 2146.17 520.501   4
  -6  -3   8 2929.52 675.887   8
  -6   3   8 1816.15 618.074   1
   6   3   8 1828.94 651.619   7
  -6  -3   9 1989.74 764.377   3
   6  -3   9 592.293 455.930  10
   6  -3   9 2110.73 712.504   3
   6   3   9 1158.93 412.396   4
   6   3   9 663.723 563.388   7
  -6   3   9 1341.51 528.317   1
  -6  -3  10 3368.27 856.094   3
   6  -3  10 3450.93 827.141   3
   6   3  10 2811.38 672.917   4
   6   3  10 3740.44 901.321   7
  -6   3  10 3982.85 807.805   1
  -6  -3  11 1148.78 711.417   3
   6  -3  11 324.492 554.409   3
  -6  -3  11 192.429 555.179   1
   6   3  11 477.377 410.596   4
   6   3  11 190.342 526.446   7
  -6   3  11 353.664 325.532   1
  -6  -3  12 2092.87 980.170   1
   6  -3  12 2388.35 811.159   3
   6   3  12 2799.54 751.502   4
   6   3  12 4051.02 1021.22   7
  -6   3  12 2913.96 814.291   1
   6   3  13-2263.34 795.533   7
  -6   4 -12-799.480 561.613   5
  -6   4 -12 165.305 514.435   2
   6  -4 -11-266.583 511.659   6
  -6   4 -11 376.963 545.031   5
  -6  -4 -11-279.576 565.313   5
   6   4 -11 98.2308 512.468   9
  -6   4 -11-501.050 581.002   2
   6  -4 -10-202.728 478.125   6
  -6  -4 -10 119.336 413.828   8
  -6   4 -10-107.476 426.826   5
  -6  -4 -10 1610.61 715.547   5
   6   4 -10 203.032 482.937   9
  -6  -4 -10-67.0551 494.112   6
  -6   4 -10 720.448 507.691   2
  -6   4  -9 820.309 507.762   2
   6  -4  -9-609.313 634.870   6
  -6   4  -9 190.969 430.147   5
  -6  -4  -9-24.0833 395.545   5
   6   4  -9 512.699 568.065   9
  -6  -4  -9 103.947 382.379   8
  -6  -4  -9-165.927 476.482   6
  -6   4  -8 798.780 443.347   2
   6  -4  -8 294.894 501.708   6
   6   4  -8 1134.42 582.694   9
  -6   4  -8 383.309 450.430   5
  -6  -4  -8 860.567 458.857   8
  -6  -4  -8 529.441 482.818   5
  -6  -4  -8 1403.51 670.639   6
   6  -4  -7 3498.23 840.130   6
  -6   4  -7 2571.14 639.733   2
   6  -4  -7 2100.69 525.055  10
   6   4  -7 2271.92 687.384   9
  -6  -4  -7 1824.17 516.860   5
  -6  -4  -7 1677.35 556.127   8
  -6   4  -7 2552.45 620.260   5
  -6  -4  -7 2273.74 702.938   6
  -6   4  -6 537.546 403.392   5
   6  -4  -6 759.741 571.362   6
  -6   4  -6 1203.52 506.272   2
  -6  -4  -6 1008.55 445.061   5
   6   4  -6 1379.84 560.089   9
   6  -4  -6 300.783 399.096  10
  -6  -4  -6 1328.74 547.316   8
  -6  -4  -6 1166.34 540.406   6
   6  -4  -5 3245.23 767.835   6
  -6   4  -5 4264.74 765.368   2
  -6   4  -5 4799.26 709.475   5
   6  -4  -5 4417.43 747.492  10
  -6  -4  -5 2901.06 604.806   5
   6   4  -5 2855.36 708.264   9
  -6  -4  -5 3715.64 823.788   8
  -6  -4  -5 4454.20 801.669   6
   6  -4  -4-37.4751 568.040   6
   6  -4  -4 441.054 386.557  10
  -6   4  -4 282.509 327.718   5
  -6   4  -4 197.356 396.822   2
  -6  -4  -4 32.8128 302.128   5
   6   4  -4 258.935 463.705   9
  -6  -4  -4 173.680 398.095   8
  -6  -4  -4 573.079 463.667   6
   6  -4  -3 618.674 491.930   6
  -6   4  -3 439.518 353.365   2
   6  -4  -3 1393.41 556.906  10
  -6   4  -3 1218.57 400.927   5
   6   4  -3 203.430 386.242   9
  -6  -4  -3 870.733 542.445   8
  -6  -4  -3 1263.93 476.678   6
   6  -4  -2 2242.57 689.346   6
   6  -4  -2 1647.03 519.190  10
  -6   4  -2 1887.18 560.192   2
  -6   4  -2 2328.01 451.506   5
   6   4  -2 2507.78 679.613  10
   6   4  -2 2347.92 613.536   4
   6   4  -2 2169.14 600.994   9
  -6  -4  -2 2300.56 704.261   8
  -6  -4  -2 1586.16 492.913   6
   6  -4  -1 8118.53 1042.18  10
  -6   4  -1 9044.46 739.987   5
   6   4  -1 9532.30 1118.10  10
  -6   4  -1 9159.69 983.965   1
   6   4  -1 8664.31 964.026   4
  -6   4  -1 8834.54 708.311   4
  -6  -4  -1 8572.09 1118.68   8
   6  -4  -1 9080.52 681.269   3
  -6  -4  -1 9309.68 833.161   6
  -6  -4  -1 7161.10 719.805   1
  -6   4   0 323.969 349.633   1
   6  -4   0 27.3038 260.632   3
   6   4   0-165.917 397.734  10
  -6   4   0 661.156 287.831   5
   6   4   0-2.15028 329.145   4
  -6  -4   0 40.9500 451.573   8
   6  -4   0 511.108 440.886  10
  -6  -4   0-99.0440 223.117   6
   6  -4   1 8173.34 1064.82  10
   6   4   1 8879.29 1062.07  10
   6   4   1 10157.2 1058.93   4
  -6   4   1 10283.9 1042.45   1
  -6  -4   1 7278.70 1119.72   8
  -6  -4   1 8429.07 1138.11   3
   6  -4   1 8194.41 752.924   3
  -6  -4   2 1341.86 581.257   3
  -6   4   2 1645.21 518.373   1
   6  -4   2 2028.15 639.651  10
   6  -4   2 1781.23 479.067   3
   6   4   2 2740.77 659.668  10
   6   4   2 1660.54 508.273   4
  -6  -4   2 1746.73 618.755   8
  -6  -4   3 354.303 554.303   3
   6  -4   3 1782.35 597.462  10
  -6   4   3 196.193 339.684   1
   6  -4   3 920.377 438.317   3
   6   4   3 1387.80 556.432  10
   6   4   3 957.814 440.982   4
  -6  -4   3 1337.58 579.476   8
  -6  -4   4 1099.85 611.383   3
   6  -4   4-54.0866 392.942  10
   6  -4   4 438.617 432.186   3
   6   4   4 758.353 475.601   4
  -6   4   4 998.194 430.297   1
  -6  -4   4 1026.51 592.056   8
  -6  -4   5 3963.32 875.165   3
   6  -4   5 3943.78 790.500  10
  -6   4   5 4356.24 794.122   1
   6  -4   5 4580.96 765.623   3
   6   4   5 4428.50 752.824   4
  -6  -4   5 4625.37 901.425   8
  -6  -4   6 1249.38 539.476   3
   6  -4   6 616.518 458.098  10
   6  -4   6 677.379 488.758   3
  -6   4   6 1005.15 440.185   1
   6   4   6 743.094 441.288   4
  -6  -4   6 1676.79 634.212   8
  -6  -4   7 2697.48 818.427   3
   6  -4   7 2987.83 655.474  10
   6  -4   7 2289.35 648.759   3
  -6   4   7 3478.73 760.886   1
   6   4   7 1639.34 512.742   4
  -6  -4   7 3256.88 829.959   8
  -6   4   8 1514.18 579.440   1
  -6  -4   8 1319.06 776.229   3
   6  -4   8 1161.45 498.305  10
   6  -4   8 679.713 433.865   3
   6   4   8 1109.59 507.893   4
  -6  -4   8 1673.38 643.128   8
  -6  -4   9 224.269 492.318   3
   6  -4   9 151.345 465.860   3
   6  -4   9 531.063 454.166  10
  -6   4   9 671.134 479.151   1
   6   4   9 493.389 474.608   4
   6   4   9 360.956 546.338   7
  -6  -4  10-99.4756 438.944   3
   6  -4  10 78.5664 486.931   3
  -6   4  10 414.932 396.949   1
   6   4  10 796.357 509.346   4
   6   4  10-109.611 544.515   7
  -6  -4  11 61.4656 603.079   3
   6  -4  11-969.513 650.226   3
  -6   4  11 678.155 443.553   1
   6   4  11 62.5789 409.538   4
   6   4  11 517.104 550.372   7
   6   4  12-239.278 427.038   4
   6   4  12 92.4573 453.365   7
   6  -5 -11 620.761 501.833   6
  -6   5 -11 493.840 533.297   5
  -6   5 -11 776.393 496.302   2
  -6  -5 -11 1444.78 822.409   6
  -6   5 -10-35.3181 433.865   5
   6   5 -10-151.408 509.369   9
  -6  -5 -10 252.845 571.624   6
  -6   5 -10 1051.38 621.572   2
  -6   5  -9 2456.14 732.401   2
   6  -5  -9 2425.91 858.411   6
  -6   5  -9 1695.28 609.237   5
   6   5  -9 1627.56 691.903   9
  -6  -5  -9 2750.82 776.845   8
  -6  -5  -9 1648.69 711.392   6
  -6   5  -8 5294.65 1003.13   2
   6  -5  -8 3573.79 915.888   6
  -6   5  -8 4400.18 870.962   5
   6   5  -8 5581.81 1080.51   9
  -6  -5  -8 5009.01 971.322   8
  -6  -5  -8 7751.24 1285.86   6
  -6   5  -7 1282.30 635.305   2
   6  -5  -7 744.315 568.669   6
   6  -5  -7 558.457 465.500  10
  -6   5  -7 1659.82 520.728   5
   6   5  -7 749.792 510.325   9
  -6  -5  -7 278.182 414.293   8
  -6  -5  -7 1152.12 622.654   6
   6  -5  -6 7228.16 1206.30   6
  -6   5  -6 8601.40 1144.92   2
  -6   5  -6 6623.88 886.443   5
   6  -5  -6 6984.54 971.116  10
   6   5  -6 9552.23 1277.24   9
  -6  -5  -6 7334.30 1147.46   8
  -6  -5  -6 9415.09 1250.44   6
   6  -5  -5 4439.85 953.319   6
  -6   5  -5 4422.36 832.375   2
   6  -5  -5 4199.54 800.858  10
   6   5  -5 5269.48 955.125   9
  -6   5  -5 3683.33 661.176   5
  -6  -5  -5 4735.13 735.733   5
  -6  -5  -5 4027.63 859.727   8
  -6  -5  -5 4022.10 865.150   6
   6  -5  -4 7455.60 1206.14   6
  -6   5  -4 8028.47 1038.66   2
   6  -5  -4 8443.85 1067.08  10
  -6   5  -4 7431.94 788.361   5
  -6  -5  -4 8520.29 922.494   5
   6   5  -4 10591.9 1280.90   9
  -6  -5  -4 8552.55 1168.33   8
  -6  -5  -4 10421.3 1190.38   6
   6  -5  -3 925.840 713.112   6
   6  -5  -3 1351.02 580.120  10
  -6   5  -3 2574.81 597.641   2
   6   5  -3 2089.64 654.730   9
  -6  -5  -3 842.169 544.491   8
  -6  -5  -3 1002.12 432.595   5
  -6  -5  -3 1071.79 453.510   6
  -6   5  -2 7739.57 1018.40   2
   6  -5  -2 7792.73 1148.02   6
   6  -5  -2 9097.17 1145.79  10
   6   5  -2 7975.03 1007.18   4
  -6  -5  -2 7160.52 1130.04   8
  -6  -5  -2 9034.43 971.769   6
  -6  -5  -1 1870.34 498.213   6
   6  -5  -1 1775.92 675.840   6
   6  -5  -1 2430.01 685.412  10
  -6   5  -1 2608.54 639.865   2
   6   5  -1 2661.90 581.447   4
  -6  -5  -1 2452.93 754.396   8
   6  -5   0 39427.9 2363.24  10
   6   5   0 35662.8 2058.67   4
  -6   5   0 37247.4 1723.23   4
  -6  -5   0 36392.8 2454.78   8
  -6   5   0 38298.9 2122.90   2
   6  -5   0 34755.9 1689.62   3
   6  -5   1 1919.59 475.430   3
   6  -5   1 3115.20 793.788  10
   6   5   1 2159.18 574.758   4
  -6  -5   1 2168.13 730.289   8
  -6   5   1 2643.69 540.385   4
  -6  -5   1 2163.54 720.346   3
  -6   5   1 1752.30 618.760   1
  -6  -5   2 7881.75 1203.99   3
  -6   5   2 7380.50 963.426   1
   6  -5   2 8538.59 1148.44  10
  -6   5   2 8042.33 926.120   4
   6   5   2 6851.48 908.242   4
  -6  -5   2 7381.94 1194.58   8
   6  -5   2 8166.52 872.663   3
  -6  -5   3 2168.33 790.246   3
  -6   5   3 1339.78 531.348   1
   6  -5   3 2258.46 686.739  10
   6  -5   3 1335.59 522.013   3
   6   5   3 1770.27 518.137   4
  -6  -5   3 1559.72 637.421   8
  -6   5   3 2072.04 557.903   4
  -6  -5   4 8613.19 1314.78   3
   6  -5   4 8491.83 1218.08  10
  -6   5   4 10148.1 1174.59   1
   6   5   4 8278.93 1079.41   4
  -6  -5   4 9487.00 1447.16   8
  -6   5   4 8496.17 1052.78   4
   6  -5   4 9957.07 1077.04   3
  -6  -5   5 5592.30 1111.50   3
  -6   5   5 3229.08 763.451   1
   6  -5   5 4637.33 927.644  10
   6  -5   5 3821.78 743.822   3
   6   5   5 5352.89 869.741   4
  -6  -5   5 4529.85 1036.36   8
  -6  -5   6 6793.68 1201.52   3
   6  -5   6 8508.44 1209.14  10
  -6   5   6 8466.66 1076.86   1
   6   5   6 7904.13 1114.24   4
   6  -5   6 7176.10 1084.63   3
  -6  -5   6 8732.95 1401.92   8
   6  -5   7 1574.61 627.354  10
  -6  -5   7 232.215 705.690   3
   6  -5   7 249.548 449.706   3
  -6   5   7 2150.28 677.143   1
   6   5   7 1421.89 545.927   4
  -6  -5   7 1259.01 761.817   8
  -6  -5   8 6465.23 1262.87   3
  -6   5   8 3675.23 743.584   1
   6  -5   8 4744.59 944.345  10
   6  -5   8 3706.83 863.635   3
   6   5   8 6539.30 1042.90   4
  -6  -5   8 4431.43 977.813   8
  -6   5   8 6460.79 1147.43   4
  -6  -5   9 3792.16 1091.22   3
  -6   5   9 1538.65 548.276   1
   6  -5   9 2203.11 660.365  10
   6  -5   9 1618.14 720.199   3
   6   5   9 2257.95 703.761   4
  -6   5   9 1639.42 745.829   4
  -6  -5  10 1695.62 825.674   3
   6  -5  10 169.440 581.301   3
   6   5  10 1651.00 726.612   4
  -6   5  10 685.423 555.312   4
  -6  -5  11 1095.50 841.318   3
   6   5  11 925.186 589.912   4
   6   5  11 1265.77 686.757   7
  -6  -6 -10 30.1327 517.259   6
   6  -6  -9-1336.64 657.488   6
   6   6  -9 506.670 555.676   9
  -6  -6  -9 28.2739 521.122   6
  -6   6  -9 527.810 625.031   2
  -6   6  -8 588.237 552.933   2
   6  -6  -8 358.093 625.728   6
   6   6  -8 246.851 488.972   9
  -6  -6  -8 323.884 472.534   8
  -6  -6  -8-74.4325 502.686   6
  -6   6  -7 1709.30 696.537   2
   6  -6  -7 1896.25 768.942   6
   6   6  -7 2782.43 807.509   9
  -6  -6  -7 2126.55 698.462   8
  -6  -6  -7 1403.09 620.343   6
  -6   6  -6 3694.87 836.527   2
   6  -6  -6 2938.96 890.485   6
   6   6  -6 4469.56 997.722   9
  -6  -6  -6 3599.20 877.372   8
   6  -6  -6 3669.57 768.455  10
  -6  -6  -6 2106.19 677.154   6
  -6  -6  -5 2562.53 763.604   6
   6  -6  -5 2975.27 871.792   6
  -6   6  -5 1951.67 744.266   2
   6  -6  -5 2165.93 682.704  10
   6   6  -5 2163.69 712.473   9
  -6  -6  -5 3116.88 846.162   8
  -6  -6  -4 2362.98 667.525   6
   6  -6  -4 3653.09 934.466   6
  -6   6  -4 3624.19 788.539   2
   6  -6  -4 2528.57 720.110  10
   6   6  -4 3654.99 820.546   9
  -6  -6  -4 1979.01 741.222   8
   6  -6  -3 353.549 598.705   6
  -6   6  -3 293.945 555.212   2
   6  -6  -3-516.286 446.000  10
   6   6  -3 895.344 565.909   9
  -6  -6  -3 1378.97 676.467   8
   6  -6  -2 256.297 621.027   6
  -6   6  -2-305.578 442.278   2
   6  -6  -2 105.975 442.280  10
   6   6  -2 217.039 424.570   4
  -6  -6  -2 428.762 547.837   8
   6  -6  -1 697.584 637.865   6
   6  -6  -1 722.719 504.892  10
  -6   6  -1 927.689 488.505   2
   6   6  -1 402.282 380.775   4
  -6  -6  -1 235.534 518.941   8
   6  -6   0 319.692 483.090   6
   6  -6   0 236.665 500.081  10
  -6   6   0 1149.41 504.349   2
   6   6   0-340.937 375.779   4
  -6  -6   0-53.5751 538.271   8
  -6   6   1 1229.33 564.675   2
   6  -6   1 418.268 475.577  10
   6   6   1 323.391 419.119   4
  -6  -6   1-172.921 455.114   8
  -6  -6   2 732.970 656.754   3
  -6   6   2 191.799 424.251   2
   6  -6   2 51.5744 364.230   3
   6  -6   2-70.6645 443.104  10
   6   6   2 638.741 433.498   4
  -6  -6   2 1033.13 673.227   8
  -6   6   2-5.37167 347.022   4
  -6  -6   3 622.765 638.321   3
   6  -6   3-69.1142 407.440   3
   6  -6   3 347.099 511.174  10
   6   6   3-418.941 350.222   4
  -6  -6   3 110.906 858.589   8
  -6   6   3 1709.96 565.954   4
  -6   6   3 175.312 396.646   1
  -6   6   4 2968.72 712.313   1
  -6  -6   4 2628.25 829.239   3
   6  -6   4 3068.28 755.060   3
   6  -6   4 2591.78 807.634  10
   6   6   4 2881.75 710.783   4
  -6  -6   4 4218.39 1099.40   8
  -6   6   4 3391.57 736.265   4
  -6   6   5 3404.07 821.177   1
  -6  -6   5 2934.26 923.679   3
   6  -6   5 2292.91 712.238   3
   6  -6   5 2604.18 800.050  10
   6   6   5 2070.14 634.306   4
  -6  -6   5 3466.96 960.141   8
  -6   6   5 1764.71 640.322   4
  -6  -6   6 2375.62 873.775   3
  -6   6   6 2003.51 588.785   1
   6  -6   6 4587.58 1050.68  10
   6  -6   6 3915.06 870.510   3
   6   6   6 4674.24 961.811   4
  -6  -6   6 4659.43 1171.49   8
  -6   6   6 3098.31 763.882   4
  -6  -6   7 4349.79 1156.62   3
  -6   6   7 660.621 397.870   1
   6  -6   7 2262.14 757.027  10
   6  -6   7 2895.29 812.696   3
   6   6   7 2431.83 716.591   4
  -6  -6   7 3601.12 1064.55   8
  -6   6   7 2995.39 784.370   4
  -6  -6   8 692.902 733.778   3
  -6   6   8 314.642 419.436   1
   6  -6   8 43.0986 470.447  10
   6   6   8 462.030 481.549   4
  -6  -6   8 954.106 758.926   8
  -6   6   8 292.103 440.343   4
   6  -6   8 1918.90 722.097   3
  -6  -6   9 153.587 800.009   3
   6  -6   9-305.886 501.476  10
   6  -6   9 103.007 543.567   3
   6   6   9 1012.12 588.352   4
  -6   6   9-475.716 565.658   4
  -6  -7  -8 1673.02 710.085   6
  -6  -7  -7 1771.74 636.209   8
  -6   7  -6 2657.69 828.685   2
   6  -7  -6 2775.46 992.810   6
   6  -7  -6 623.816 580.114  10
   6   7  -6 1624.70 739.333   9
  -6  -7  -6 2669.06 903.567   8
  -6   7  -5 2417.41 723.083   2
   6  -7  -5 1821.67 843.177   6
   6  -7  -5 2967.82 780.286  10
   6   7  -5 1273.95 704.454   9
  -6  -7  -5 1468.82 609.959   8
   6  -7  -4 686.321 621.895   6
  -6   7  -4 3957.27 940.006   2
   6  -7  -4 2267.09 798.191  10
   6   7  -4 3748.24 877.224   9
  -6  -7  -4 2355.81 787.612   8
   6  -7  -3 2346.99 919.966   6
  -6   7  -3 2455.31 775.991   2
   6  -7  -3 3031.39 866.975  10
   6   7  -3 3406.31 848.507   9
  -6  -7  -3 1842.97 722.193   8
   6  -7  -2 1480.22 752.181   6
  -6   7  -2 1664.53 697.409   2
   6  -7  -2 1028.35 666.449  10
   6   7  -2 1021.59 550.978   4
  -6  -7  -2 391.443 629.158   8
   6  -7  -1-463.969 579.859   6
  -6   7  -1 258.489 487.440   2
   6  -7  -1 925.045 727.765  10
   6   7  -1-87.6571 407.591   4
  -6  -7  -1-671.164 597.016   8
   6  -7   0 3490.10 936.725   6
  -6   7   0 3013.32 808.544   2
   6  -7   0 2780.14 961.218  10
   6   7   0 1844.87 584.670   4
  -6  -7   0 2574.37 901.815   8
   6  -7   1-505.809 495.747  10
  -6   7   1 16.1714 383.683   2
   6   7   1 83.1504 357.597   4
  -6  -7   1-90.0958 676.782   8
   6  -7   2 1999.16 792.248  10
  -6   7   2 1329.10 544.872   2
   6   7   2 1583.61 633.280   4
  -6  -7   2 768.467 649.995   8
  -6  -7   2 584.840 654.148   3
  -6  -7   3 1538.52 871.660   3
  -6   7   3 1399.13 519.131   2
   6  -7   3 2545.95 850.715  10
   6   7   3 2378.01 755.517   4
  -6  -7   3 1617.95 872.167   8
  -6  -7   4 1950.31 983.241   3
   6  -7   4 2785.37 760.322   3
   6  -7   4 3082.45 971.212  10
  -6   7   4 1415.75 532.807   2
   6   7   4 2066.69 684.639   4
  -6   7   4 2400.58 671.748   4
  -6  -7   4 1280.43 678.289   8
  -6  -7   5 1149.82 830.850   3
   6  -7   5 2129.94 720.746   3
   6  -7   5 803.368 522.902  10
   6   7   5 1546.33 646.117   4
  -6  -7   5 2496.38 950.658   8
  -6   7   5 1588.00 587.499   4
  -6  -7   6 1770.16 967.003   3
   6  -7   6 597.498 537.313   3
   6  -7   6 1887.82 814.136  10
  -6   7   6 878.331 511.662   1
   6   7   6 1507.03 697.881   4
  -6  -7   6 2939.31 1058.64   8
  -6   7   6 2659.01 733.763   4
   6  -7   7 586.494 655.451   3
   6  -7   7 252.577 610.968  10
  -6  -7   7-214.778 698.014   8
  -6   7   7 243.393 402.660   4
   6  -7   8 325.364 615.292  10
  -6  -7   8 2282.47 940.627   8
   6  -8  -5-304.932 560.533  10
   6  -8  -4 51.1902 496.962  10
  -6   8  -3-33.1496 491.864   2
   6  -8  -3 172.721 1031.90  10
  -6  -8  -3 591.429 587.480   8
   6  -8  -2-15.2424 625.581   6
  -6   8  -2-37.1825 552.282   2
   6  -8  -2 150.676 527.553  10
   6   8  -2 628.499 427.744   4
  -6  -8  -2 560.551 616.765   8
   6  -8  -1 378.395 666.406   6
  -6   8  -1 287.593 422.919   2
   6  -8  -1-168.742 549.361  10
   6   8  -1-219.559 403.005   4
  -6  -8  -1-734.570 781.653   8
   6  -8   0 1164.49 678.821   6
  -6   8   0-164.959 533.142   2
   6  -8   0 801.158 776.344  10
   6   8   0 309.907 426.005   4
  -6  -8   0-164.893 743.881   8
   6  -8   1 602.727 720.473   6
  -6   8   1 837.570 574.849   2
   6  -8   1-524.872 687.741  10
   6   8   1-164.440 400.372   4
  -6  -8   1 775.885 748.410   8
   6  -8   2 1939.86 908.617   6
  -6   8   2 126.891 497.336   2
   6  -8   2 621.518 532.534  10
   6   8   2 188.449 440.790   4
  -6  -8   2 1047.91 622.092   8
   6  -8   3 1712.09 816.623   6
   6  -8   4 1425.70 859.458   6
  -7   0 -13-199.252 604.080   5
   7   0 -13-24.5915 498.342   9
   7   0 -12 720.470 481.807   9
  -7   0 -12 1076.31 706.674   5
  -7   0 -11 35.1865 453.963   5
   7   0 -11 191.753 574.922   9
  -7   0 -10 354.220 428.484   5
   7   0 -10 863.446 564.621   9
  -7   0  -9-212.090 475.192   5
   7   0  -9 83.2604 414.379   9
  -7   0  -8-189.704 277.840   2
   7   0  -8-200.964 347.793  10
   7   0  -8 574.356 479.500   9
  -7   0  -8 607.485 402.391   5
   7   0  -7 162.858 241.470   6
  -7   0  -7-28.4018 252.725   2
   7   0  -7 96.6102 436.466   9
  -7   0  -7 317.020 532.298   8
  -7   0  -7 11.0742 381.225   5
   7   0  -7 222.847 383.934  10
   7   0  -6 19.4535 232.413   6
  -7   0  -6 382.670 295.780   2
  -7   0  -6 303.102 357.032   5
   7   0  -6-55.3098 334.865  10
   7   0  -6 913.244 446.389   9
  -7   0  -6-413.957 409.748   8
   7   0  -5-171.494 232.230   6
   7   0  -5-412.751 414.128  10
  -7   0  -5 614.173 428.611   5
   7   0  -5-5.51171 350.183   9
  -7   0  -5 10.1432 407.223   8
  -7   0  -5-298.864 270.437   2
   7   0  -4-27.0663 219.289   6
  -7   0  -4 49.4745 227.306   1
   7   0  -4 328.414 390.472  10
  -7   0  -4-260.421 334.644   5
   7   0  -4-371.662 291.026   9
  -7   0  -4-10.0067 365.673   8
  -7   0  -3 76.2963 235.344   1
   7   0  -3 489.451 291.432   6
   7   0  -3 111.194 372.415  10
   7   0  -3-76.8694 246.122   9
  -7   0  -3 539.937 349.412   8
   7   0  -2 307.998 377.019  10
  -7   0  -2 310.794 291.982   1
   7   0  -2-157.236 240.458   9
  -7   0  -2 759.376 450.313   8
   7   0  -1 105.140 222.002   9
   7   0  -1 151.961 405.695  10
  -7   0  -1 114.709 270.969   1
  -7   0  -1 265.763 357.853   8
   7   0   0-42.5942 330.262  10
   7   0   0 220.005 172.423   9
  -7   0   0 138.336 279.926   8
   7   0   0 510.437 318.137   7
  -7   0   0 586.420 363.959   1
  -7   0   1 216.412 277.241   1
   7   0   1 619.523 414.255  10
   7   0   1-83.1476 120.767   9
  -7   0   1 124.864 231.582   8
   7   0   1-78.1064 303.445   7
  -7   0   2 2.16297 359.739   1
   7   0   2 347.866 355.084  10
   7   0   2 118.443 85.2840   9
  -7   0   2-40.1496 310.341   8
   7   0   2 475.270 479.732   7
   7   0   3-29.2641 344.482  10
  -7   0   3 4.29216 340.914   1
   7   0   3 71.5939 55.1221   9
   7   0   3-8.34923 51.5928   9
  -7   0   3 361.563 301.241   8
   7   0   3-187.701 376.602   7
   7   0   4 107.811 323.299  10
   7   0   4 262.587 277.560   4
  -7   0   4-40.3786 346.401   1
  -7   0   4 95.0647 228.672   8
   7   0   4 223.989 331.523   7
   7   0   5 575.057 439.545  10
   7   0   5 85.0896 260.476   4
  -7   0   5 65.2772 208.428   8
  -7   0   5 867.306 532.736   1
   7   0   5 338.027 403.323   7
  -7   0   6 85.7148 241.572   3
   7   0   6 494.449 356.795  10
   7   0   6-151.427 300.953   4
  -7   0   6 99.3374 175.583   8
   7   0   6 274.697 404.604   7
  -7   0   6 675.033 562.139   1
   7   0   7-383.645 268.779   4
   7   0   7 246.522 282.388  10
   7   0   7 706.603 454.975   7
  -7   0   7 588.003 432.238   1
  -7   0   8 62.5316 370.927   1
   7   0   8 577.363 361.666  10
   7   0   8 162.792 582.857   7
  -7   0   9 336.530 523.323   1
   7   0   9 280.056 564.232   7
  -7   0  10-108.411 406.809   1
   7   0  10 215.996 405.474   7
   7   0  11 1073.23 590.794   7
  -7   0  11 69.6998 519.292   1
   7   0  12 1117.35 692.608   3
   7   0  12 315.487 484.234   7
  -7   0  12-128.783 605.325   1
   7   0  13-702.669 658.601   3
   7   0  13 215.494 475.944   7
  -7   0  13 826.086 645.630   1
  -7   1 -13 767.173 569.656   5
  -7  -1 -13 764.714 600.106   5
   7  -1 -13-557.796 630.482   9
   7   1 -13 1524.04 710.762   9
  -7   1 -12 6806.15 1167.16   5
  -7  -1 -12 8810.46 1365.79   5
   7  -1 -12 7352.25 1296.01   9
   7   1 -12 7568.84 1324.93   9
  -7   1 -11 1189.26 599.653   5
  -7  -1 -11 1170.29 621.255   5
   7  -1 -11 664.598 459.435   9
   7   1 -11 1769.38 726.510   9
   7  -1 -10 13383.0 1529.46   9
  -7  -1 -10 9535.92 1258.71   5
   7   1 -10 9935.08 1343.50   9
  -7   1 -10 9501.01 1267.79   5
  -7   1  -9 5882.17 843.117   2
   7  -1  -9 5627.76 818.151   6
  -7  -1  -9 6671.36 1048.90   5
  -7   1  -9 6287.63 988.688   5
   7  -1  -9 7921.26 1151.34   9
   7   1  -9 7882.82 1144.71   9
  -7  -1  -9 6066.10 892.898   8
   7  -1  -8 5370.51 761.655   6
  -7   1  -8 3868.31 659.428   2
   7  -1  -8 5638.34 755.175  10
  -7   1  -8 5736.75 885.748   5
  -7  -1  -8 5620.69 935.732   5
   7   1  -8 5547.76 786.611  10
   7  -1  -8 6491.57 1024.63   9
   7   1  -8 4573.45 828.373   9
  -7  -1  -8 4809.62 814.217   8
   7  -1  -7 22188.2 1479.19  10
  -7   1  -7 22426.0 1655.35   5
  -7  -1  -7 23688.0 1727.37   5
   7   1  -7 22337.4 1701.16   9
   7   1  -7 23185.2 1573.84  10
   7  -1  -7 27701.0 1834.52   9
  -7  -1  -7 23602.6 1685.71   8
  -7   1  -7 23204.6 1501.17   2
   7  -1  -7 22812.6 1446.82   6
   7  -1  -6 13498.8 1164.75  10
   7   1  -6 14674.6 1249.89  10
  -7  -1  -6 15832.4 1364.53   5
  -7   1  -6 13592.1 1220.93   5
   7  -1  -6 15416.0 1292.86   9
   7   1  -6 12177.2 1214.68   9
  -7  -1  -6 13068.4 1264.61   8
  -7  -1  -6 13561.2 877.497   2
  -7   1  -6 12675.8 1073.66   2
   7  -1  -6 14384.3 1103.54   6
   7  -1  -5 8954.91 954.781  10
  -7   1  -5 10039.0 1014.24   5
  -7  -1  -5 9871.45 1042.00   5
   7   1  -5 9716.52 1001.17  10
   7  -1  -5 10747.6 1030.31   9
   7   1  -5 9943.96 995.882   9
  -7  -1  -5 9975.75 1053.42   8
  -7   1  -5 9852.56 903.746   2
  -7  -1  -5 9284.52 730.606   2
   7  -1  -5 9498.38 895.423   6
   7  -1  -4 23687.0 1511.23  10
   7   1  -4 25255.9 1636.12  10
  -7   1  -4 23393.2 1484.01   5
  -7  -1  -4 25616.9 1597.73   5
   7  -1  -4 24464.3 1397.86   9
   7   1  -4 24707.6 1505.40   9
  -7  -1  -4 22654.3 1046.78   1
  -7  -1  -4 24848.1 1634.18   8
   7   1  -4 20254.4 793.169   6
   7  -1  -4 24542.1 1383.00   6
   7   1  -3 61031.1 2511.92  10
   7  -1  -3 65602.6 2141.06   9
   7   1  -3 63205.6 2286.43   9
  -7   1  -3 63350.4 2170.22   1
  -7  -1  -3 62702.7 1829.61   1
  -7   1  -3 64635.1 2543.86   8
  -7  -1  -3 64623.8 2554.97   8
   7  -1  -3 63978.4 2490.41  10
   7   1  -3 57538.2 1432.47   6
   7  -1  -3 61830.5 2230.09   6
   7   1  -2 19376.1 1398.06  10
   7  -1  -2 18438.4 1014.35   9
   7  -1  -2 21445.3 1415.96  10
   7   1  -2 19095.0 1152.27   9
  -7   1  -2 18248.8 1143.84   1
  -7   1  -2 20200.7 1339.34   8
  -7  -1  -2 20382.1 1016.71   1
  -7  -1  -2 20201.1 1384.04   8
   7   1  -2 17984.7 1071.39   7
   7  -1  -2 16126.4 728.833   3
   7   1  -1 78784.5 3003.13  10
   7  -1  -1 84744.9 3006.86  10
   7  -1  -1 81515.0 2169.45   9
   7   1  -1 77469.3 2458.38   9
  -7   1  -1 82147.2 2678.13   1
  -7   1  -1 82939.2 2854.38   8
  -7  -1  -1 85276.7 2969.76   8
  -7  -1  -1 83124.4 2472.78   1
   7   1  -1 81320.8 2696.63   7
   7  -1   0 7724.53 885.370  10
   7   1   0 6001.59 817.337  10
   7  -1   0 5177.99 356.539   9
   7   1   0 5346.27 548.148   9
  -7   1   0 6288.03 744.010   1
  -7   1   0 5700.06 650.751   8
  -7  -1   0 6847.61 807.120   8
  -7  -1   0 5884.06 661.295   1
   7   1   0 6923.75 759.674   7
   7  -1   1 85387.5 2992.73  10
   7   1   1 74650.9 2209.03   9
  -7   1   1 82982.5 2674.47   8
  -7  -1   1 82366.7 2817.20   8
   7   1   1 89179.0 3102.57  10
  -7   1   1 81809.6 2777.30   1
  -7  -1   1 79745.7 2700.08   1
   7   1   1 83072.0 2929.73   7
   7   1   2 19680.1 1383.79  10
   7  -1   2 21584.9 1423.75  10
   7   1   2 19115.4 1269.46   4
  -7   1   2 20811.1 1169.13   8
  -7  -1   2 18977.0 1226.33   8
  -7   1   2 20005.9 1328.10   1
   7   1   2 20100.3 1420.83   7
  -7  -1   2 18459.0 1270.14   1
   7  -1   3 64224.6 2538.08  10
   7   1   3 63363.8 2565.21  10
   7   1   3 63211.9 2385.53   4
  -7   1   3 57685.9 2012.76   8
  -7  -1   3 59062.2 2254.22   8
  -7   1   3 62285.3 2514.94   1
   7   1   3 59730.9 2579.88   7
  -7  -1   3 57637.0 2495.22   1
   7  -1   4 23818.5 1505.77  10
   7   1   4 24651.0 1540.99  10
   7   1   4 22846.6 1367.47   4
  -7  -1   4 23943.6 1322.30   8
  -7   1   4 26201.6 1621.72   1
   7  -1   4 24527.7 1674.19   7
   7   1   4 23079.1 1623.72   7
  -7  -1   4 21882.2 1255.52   3
  -7  -1   4 24084.0 1634.36   1
   7  -1   5 11322.1 1034.82  10
   7   1   5 9865.78 971.475  10
   7   1   5 8879.59 880.620   4
  -7  -1   5 9191.98 810.819   8
  -7   1   5 8884.64 1009.11   1
   7  -1   5 9530.68 1032.40   7
   7   1   5 11311.7 1170.21   7
  -7  -1   5 9811.15 857.863   3
  -7  -1   5 11909.8 1213.90   1
   7  -1   6 14938.9 1198.66  10
   7   1   6 16628.9 1234.73  10
   7   1   6 13939.7 1093.82   4
  -7  -1   6 14199.2 964.391   8
  -7   1   6 15892.1 1360.28   1
   7  -1   6 15619.7 1401.76   7
   7   1   6 14692.9 1359.56   7
  -7  -1   6 12916.1 1025.45   3
  -7  -1   6 14524.1 1410.38   1
   7  -1   7 24432.4 1553.26  10
   7   1   7 25908.1 1545.83  10
   7   1   7 23695.8 1454.67   4
  -7   1   7 26541.1 1815.81   1
   7  -1   7 24682.0 1790.48   7
   7   1   7 22897.5 1757.69   7
  -7  -1   7 25435.3 1889.04   1
  -7  -1   7 23250.6 1396.06   3
   7  -1   8 5929.57 800.701  10
   7   1   8 4779.94 687.148  10
  -7   1   8 6260.65 945.627   1
  -7  -1   8 6224.45 1061.20   1
   7   1   8 4967.13 678.900   4
   7  -1   8 6348.70 973.225   7
   7   1   8 5326.75 913.200   7
   7  -1   9 7493.96 1152.60   3
  -7   1   9 6979.01 1086.97   1
  -7  -1   9 9626.25 1311.19   1
   7   1   9 6018.30 791.767   4
   7  -1   9 7211.87 1057.75   7
   7   1   9 6297.64 996.433   7
   7  -1  10 10997.4 1358.69   3
  -7  -1  10 11030.2 1521.89   1
  -7   1  10 10278.0 1310.40   1
   7  -1  10 11404.9 1366.66   7
   7   1  10 10659.4 1318.10   7
  -7  -1  11 1856.12 802.026   1
   7  -1  11 1434.34 589.746   3
  -7   1  11 1855.26 668.663   1
   7  -1  11 2710.06 826.391   7
   7   1  11 1236.25 538.599   7
  -7  -1  12 7584.61 1437.77   1
   7  -1  12 6248.67 1215.67   3
  -7   1  12 5647.00 1147.98   1
   7   1  12 6182.75 1060.10   7
  -7  -1  13-106.007 616.859   1
   7  -1  13 482.820 600.267   3
  -7   1  13 613.986 616.238   1
   7   1  13 434.535 554.093   7
  -7  -2 -13 322.894 472.233   5
  -7   2 -12 984.919 709.657   5
  -7  -2 -12 1051.31 639.880   5
   7  -2 -12 431.528 519.421   9
   7   2 -12 567.065 541.905   9
  -7  -2 -11-645.515 643.561   5
   7  -2 -11-123.854 518.360   9
   7   2 -11 615.851 579.374   9
  -7   2 -11 295.689 475.341   5
  -7  -2 -11 115.507 378.323   8
  -7   2 -11 121.170 403.836   2
   7  -2 -10 3036.76 735.866   6
  -7  -2 -10 3479.26 830.900   5
  -7   2 -10 4429.07 969.159   5
   7  -2 -10 2640.01 693.120   9
   7   2 -10 3145.31 767.057   9
  -7  -2 -10 3039.46 708.228   8
  -7   2 -10 3330.22 765.087   2
  -7   2  -9 1002.29 456.330   2
   7  -2  -9 223.447 351.893   6
   7   2  -9 425.727 402.600  10
  -7   2  -9 984.225 604.322   5
  -7  -2  -9 196.904 492.697   5
   7  -2  -9 885.763 637.496   9
   7   2  -9 552.554 569.805   9
  -7  -2  -9 535.506 428.668   8
   7  -2  -8 2112.46 539.072   6
  -7   2  -8 1821.21 556.011   2
   7  -2  -8 1721.81 472.760  10
  -7   2  -8 2338.44 670.142   5
   7   2  -8 3128.94 685.501  10
   7  -2  -8 2356.14 635.590   9
   7   2  -8 4298.75 910.146   9
  -7  -2  -8 1425.27 549.728   5
  -7  -2  -8 1823.21 543.652   8
   7  -2  -7 348.661 426.722   6
  -7   2  -7 405.239 405.451   2
   7  -2  -7 652.285 418.858  10
  -7   2  -7 1102.95 476.224   5
   7   2  -7 547.826 378.371  10
  -7  -2  -7 881.601 454.549   5
   7  -2  -7 1442.08 589.653   9
   7   2  -7 375.130 403.412   9
  -7  -2  -7 2160.15 594.887   8
   7  -2  -6 10623.9 1049.39  10
  -7   2  -6 10364.8 1087.98   5
  -7  -2  -6 10742.5 1181.10   5
   7   2  -6 11533.1 1171.11  10
   7  -2  -6 9236.62 1017.63   9
   7   2  -6 11188.8 1197.33   9
  -7  -2  -6 10128.4 1151.22   8
  -7   2  -6 10061.7 1012.32   2
   7  -2  -6 11256.7 1121.03   6
   7  -2  -5 4874.20 745.349   6
  -7   2  -5 5296.75 746.866   2
   7  -2  -5 5674.72 815.108  10
  -7  -2  -5 4964.67 852.073   5
   7  -2  -5 4734.08 731.012   9
   7   2  -5 5068.81 798.603   9
  -7  -2  -5 6511.99 931.532   8
  -7   2  -5 5678.45 799.974   5
   7   2  -5 6063.79 871.600  10
   7  -2  -4 26913.9 1654.71  10
   7   2  -4 26961.9 1773.52  10
  -7   2  -4 26975.9 1604.72   5
  -7  -2  -4 29206.4 1772.79   5
   7  -2  -4 25941.6 1471.73   9
   7   2  -4 26089.8 1661.33   9
  -7  -2  -4 29790.0 1831.57   8
  -7   2  -4 28068.0 1598.65   2
   7  -2  -4 28899.9 1738.89   6
   7  -2  -3 3356.33 665.731   6
   7  -2  -3 3076.67 638.364  10
  -7  -2  -3 3226.88 349.911   1
   7   2  -3 3642.85 739.830  10
   7  -2  -3 3511.89 540.909   9
  -7   2  -3 3502.13 571.683   5
   7   2  -3 4637.80 704.697   9
  -7  -2  -3 2308.45 593.113   8
   7   2  -3 2424.09 422.781   7
  -7   2  -3 3030.63 560.342   1
  -7   2  -2 3728.77 618.721   1
   7  -2  -2 3933.51 720.342  10
   7   2  -2 5081.90 675.720   9
  -7  -2  -2 5081.39 795.226   8
  -7  -2  -2 3759.41 425.067   1
   7   2  -2 3760.08 544.351   7
   7   2  -2 4268.44 767.900  10
   7  -2  -1 23705.6 1568.64  10
   7   2  -1 22864.7 1586.18  10
   7   2  -1 25108.8 1373.07   9
  -7   2  -1 24029.7 1448.22   1
  -7  -2  -1 24995.4 1661.01   8
  -7  -2  -1 23395.0 1163.67   1
   7   2  -1 23857.2 1365.27   7
   7  -2  -1 21686.6 868.054   3
   7  -2   0 349.247 383.988  10
   7   2   0 756.845 478.548  10
  -7   2   0-35.0223 363.112   1
   7   2   0 243.741 394.876   4
   7  -2   0 289.159 249.753   3
   7   2   0 465.925 297.690   9
  -7  -2   0-92.2690 255.647   1
  -7  -2   0 607.953 548.077   8
   7   2   0 169.309 344.782   7
   7  -2   1 22061.3 1160.81   3
   7  -2   1 24686.2 1599.83  10
   7   2   1 22892.1 1594.82  10
   7   2   1 22513.8 1461.09   4
  -7   2   1 24064.7 1491.26   1
  -7  -2   1 23404.3 1510.32   8
   7   2   1 25328.4 1577.20   7
  -7  -2   1 23512.2 1395.28   1
   7  -2   2 4456.75 753.192  10
  -7  -2   2 4850.33 696.166   1
   7  -2   2 4100.01 553.364   3
   7   2   2 4442.28 682.596   4
  -7   2   2 5665.30 801.314   1
  -7  -2   2 4296.92 726.914   8
   7   2   2 3686.02 673.906  10
   7   2   2 4692.53 707.686   7
   7  -2   3 4154.75 724.873  10
   7   2   3 3163.16 707.915  10
   7  -2   3 2691.88 528.226   3
   7   2   3 4042.28 657.012   4
  -7  -2   3 3071.34 637.042   8
  -7   2   3 3836.79 659.439   1
  -7  -2   3 4138.37 667.040   3
   7   2   3 4287.10 800.164   7
  -7  -2   3 2929.51 637.539   1
   7  -2   4 27368.5 1603.62   3
   7  -2   4 26596.8 1660.81  10
   7   2   4 28197.8 1718.43  10
   7   2   4 27537.8 1596.23   4
  -7  -2   4 29792.2 1655.06   8
  -7   2   4 27783.2 1737.47   1
   7   2   4 25763.7 1737.28   7
  -7  -2   4 25068.1 1542.99   3
  -7  -2   4 26232.5 1779.28   1
  -7  -2   5 4344.34 744.419   3
   7  -2   5 5636.87 800.923  10
   7   2   5 5120.84 752.697  10
  -7  -2   5 4730.44 850.383   1
   7  -2   5 4380.96 673.322   3
   7   2   5 5142.35 712.776   4
  -7  -2   5 5757.39 774.941   8
   7   2   5 5887.88 911.629   7
  -7   2   5 5261.45 836.326   1
   7  -2   6 9894.59 1091.35   3
   7  -2   6 11162.9 1102.11  10
   7   2   6 9662.26 992.660  10
   7   2   6 9307.06 946.907   4
  -7  -2   6 9035.88 907.935   8
  -7   2   6 10230.3 1095.47   1
   7   2   6 9444.75 1153.95   7
  -7  -2   6 8825.60 1015.92   3
  -7  -2   6 10544.6 1287.40   1
  -7   2   7 1920.77 645.531   1
  -7  -2   7 1387.45 495.397   3
   7  -2   7 1117.45 424.131  10
   7   2   7 1236.86 421.749  10
   7  -2   7 1225.42 543.136   3
   7   2   7 1010.42 414.836   4
  -7  -2   7 1356.60 621.798   1
  -7  -2   7 1279.21 438.969   8
   7   2   7 1224.81 555.432   7
  -7  -2   8 2151.02 670.091   3
  -7   2   8 1800.21 604.950   1
   7  -2   8 2188.77 568.274  10
   7  -2   8 1625.44 598.192   3
  -7  -2   8 2291.59 807.378   1
   7   2   8 2186.82 539.547   4
   7   2   8 2338.65 759.054   7
  -7  -2   9 971.364 525.395   3
  -7   2   9 711.374 527.494   1
   7  -2   9 643.594 539.646   3
  -7  -2   9 943.263 553.613   1
   7   2   9 528.364 301.643   4
   7   2   9 834.674 500.027   7
  -7   2  10 2876.74 758.872   1
  -7  -2  10 4309.52 1022.96   1
   7  -2  10 3796.71 886.374   3
   7   2  10 3414.25 653.837   4
   7   2  10 3753.93 924.486   7
  -7  -2  11 103.200 557.537   1
  -7   2  11-441.293 538.381   1
   7  -2  11 5.21644 549.874   3
   7   2  11 477.746 439.790   7
  -7   2  12 610.490 591.298   1
   7  -2  12 229.659 668.538   3
   7   2  12 997.684 645.005   7
  -7  -2  12 208.371 640.781   1
  -7   2  13 1966.01 809.137   1
   7   2  13 1063.38 635.690   7
  -7  -3 -12 513.316 512.093   5
  -7   3 -12 213.715 500.202   5
   7   3 -12 1080.95 648.510   9
  -7   3 -12 610.702 622.881   2
   7  -3 -11 279.328 553.763   6
  -7  -3 -11 1224.49 587.771   5
  -7   3 -11 689.075 640.040   5
   7   3 -11 2068.62 765.167   9
  -7  -3 -11 871.159 539.104   8
  -7   3 -11 1294.34 697.459   2
  -7   3 -10 420.474 396.561   2
   7  -3 -10 1463.66 676.878   6
  -7   3 -10 1581.78 586.587   5
  -7  -3 -10 1272.44 612.466   5
   7   3 -10 2180.87 790.853   9
  -7  -3 -10 485.320 420.167   8
  -7  -3  -9 4294.79 875.001   5
  -7   3  -9 3109.92 758.156   2
   7  -3  -9 3337.05 853.089   6
  -7   3  -9 3099.79 774.485   5
   7   3  -9 4713.30 940.867   9
  -7  -3  -9 1992.75 660.593   8
   7  -3  -8 1295.78 526.874   6
  -7   3  -8 1310.70 547.290   2
  -7   3  -8 2066.10 617.618   5
   7   3  -8 850.822 580.772   9
  -7  -3  -8 2448.80 680.774   5
  -7  -3  -8 1397.63 569.712   8
   7  -3  -7 5187.99 907.334   6
  -7   3  -7 5611.76 857.534   2
   7  -3  -7 5527.94 808.877  10
  -7   3  -7 6317.54 891.545   5
  -7  -3  -7 4949.06 896.463   5
   7   3  -7 6415.59 953.127  10
   7   3  -7 3983.46 830.926   9
  -7  -3  -7 5023.53 872.867   8
   7  -3  -6 3973.08 799.333   6
   7   3  -6 1665.73 515.179  10
  -7   3  -6 1649.44 520.466   2
   7  -3  -6 2218.00 533.282  10
  -7   3  -6 1921.35 558.583   5
  -7  -3  -6 2583.24 617.480   5
   7   3  -6 2760.79 733.539   9
  -7  -3  -6 2288.60 666.098   8
   7  -3  -5 1838.24 579.763   6
   7  -3  -5 3657.81 727.170  10
  -7   3  -5 2964.52 659.401   5
   7   3  -5 3324.34 716.620  10
  -7  -3  -5 2559.87 617.622   5
   7   3  -5 3157.50 713.931   9
  -7   3  -5 3487.14 667.220   2
  -7  -3  -5 2197.38 666.250   8
   7  -3  -4 6265.81 929.546   6
  -7   3  -4 7289.62 886.498   2
   7   3  -4 5711.99 884.338  10
  -7   3  -4 5984.01 769.584   5
  -7  -3  -4 5528.71 831.952   5
   7   3  -4 4782.84 814.402   9
   7  -3  -4 6971.18 910.815  10
  -7  -3  -4 6568.95 998.921   8
   7  -3  -3 12138.7 1186.13  10
  -7   3  -3 11633.1 1000.19   5
   7   3  -3 13945.7 1341.35  10
   7   3  -3 10531.5 1083.56   9
  -7  -3  -3 11720.8 1283.89   8
  -7   3  -3 11911.7 1078.46   2
   7   3  -3 12294.6 920.303   7
   7  -3  -3 11271.6 1209.64   6
  -7  -3  -2 882.932 290.624   1
   7  -3  -2 1852.11 608.307  10
   7   3  -2 1435.07 503.136  10
  -7   3  -2 761.415 341.075   5
   7   3  -2 1535.74 466.476   9
  -7  -3  -2 571.306 532.680   8
   7   3  -2 1884.94 507.758   7
  -7   3  -2 1021.91 494.736   1
  -7   3  -1 6397.52 834.046   1
   7  -3  -1 7072.93 943.970  10
   7   3  -1 6572.60 862.185   4
   7   3  -1 6563.49 816.578   9
   7   3  -1 6196.64 923.241  10
  -7  -3  -1 5773.49 890.406   8
  -7  -3  -1 6205.48 623.157   1
   7   3  -1 6602.30 783.198   7
   7  -3  -1 5794.96 437.652   3
   7  -3   0 11439.0 1141.34  10
   7   3   0 11258.6 1198.70  10
   7   3   0 11239.7 1099.24   4
  -7   3   0 10199.5 1025.80   1
  -7  -3   0 14046.6 1320.49   8
   7   3   0 11313.7 1057.09   7
  -7  -3   0 9416.32 869.452   1
   7  -3   0 9585.78 689.416   3
  -7   3   1 6180.55 833.063   1
   7  -3   1 5997.16 619.560   3
   7   3   1 7619.30 998.926  10
   7   3   1 8053.74 918.981   4
  -7  -3   1 7988.43 1036.53   8
   7  -3   1 6443.46 900.653  10
   7   3   1 6182.42 811.918   7
  -7  -3   1 5996.45 740.975   1
   7  -3   2 819.170 482.506  10
   7   3   2 1722.87 620.706  10
   7  -3   2 1124.38 369.597   3
  -7   3   2 1336.43 499.804   1
   7   3   2 1369.69 472.848   4
  -7  -3   2 462.597 356.586   1
  -7  -3   2 1863.75 645.066   8
   7   3   2 1156.58 512.856   7
   7  -3   3 11665.1 1163.92  10
   7   3   3 13981.1 1285.85  10
   7   3   3 12609.1 1147.64   4
  -7   3   3 10585.2 1101.86   1
  -7  -3   3 13349.5 1300.75   8
   7   3   3 11639.2 1245.35   7
  -7  -3   3 12316.4 1180.21   3
  -7  -3   3 11542.4 1206.61   1
   7  -3   3 10826.3 1015.16   3
   7   3   4 6267.75 872.633  10
  -7  -3   4 5136.14 849.234   3
  -7  -3   4 5670.86 901.771   1
   7  -3   4 6341.89 889.167  10
   7  -3   4 4743.73 737.022   3
  -7   3   4 6904.66 898.274   1
   7   3   4 6240.54 809.559   4
  -7  -3   4 6326.66 898.774   8
   7   3   4 7319.68 1016.41   7
  -7  -3   5 2897.54 740.853   3
   7   3   5 4036.41 705.817  10
   7  -3   5 2485.37 635.594   3
   7   3   5 4583.06 741.452   4
  -7   3   5 4290.21 743.310   1
  -7  -3   5 2313.26 663.228   8
  -7  -3   5 2183.14 708.991   1
   7  -3   5 3381.23 719.337  10
   7   3   5 2683.06 784.356   7
  -7  -3   6 1894.60 599.877   3
  -7  -3   6 3277.76 784.283   1
   7  -3   6 2543.07 659.618  10
   7   3   6 2164.99 536.217  10
   7  -3   6 3057.30 718.648   3
   7   3   6 2636.18 620.196   4
  -7   3   6 1520.96 536.918   1
  -7  -3   6 2472.97 679.217   8
   7   3   6 2455.44 697.887   7
  -7  -3   7 5093.18 1078.54   1
  -7  -3   7 5538.12 957.744   3
   7  -3   7 6681.69 939.193  10
   7   3   7 5643.79 792.780  10
   7  -3   7 4934.07 876.799   3
   7   3   7 5400.26 816.000   4
  -7  -3   7 5655.80 861.958   8
  -7   3   7 5662.76 905.470   1
   7   3   7 5325.88 986.445   7
  -7  -3   8 1514.43 674.229   3
   7  -3   8 1300.81 588.768   3
   7  -3   8 1767.02 563.972  10
   7   3   8 1422.95 483.065   4
  -7  -3   8 697.459 614.821   1
  -7   3   8 1993.79 656.001   1
   7   3   8 2063.35 778.533   7
  -7  -3   9 2934.71 967.038   1
  -7  -3   9 3487.44 875.052   3
   7  -3   9 4574.92 826.392  10
   7  -3   9 4138.07 902.496   3
   7   3   9 4137.61 771.845   4
  -7   3   9 3557.46 792.735   1
   7   3   9 3358.22 837.564   7
  -7  -3  10 1858.16 742.886   3
   7  -3  10 1215.18 653.588   3
  -7  -3  10 1481.14 615.201   1
   7   3  10 685.683 347.206   4
  -7   3  10 1657.93 639.913   1
   7   3  10 824.733 625.187   7
  -7  -3  11 760.033 776.438   1
   7  -3  11 57.4051 483.325   3
   7   3  11 280.927 364.775   4
   7   3  11 1941.83 702.795   7
  -7   3  11 772.388 580.228   1
   7  -3  12 1391.36 575.283   3
  -7  -3  12 841.237 713.616   1
   7   3  12 1244.95 705.552   7
  -7   3  12 627.892 628.383   1
   7  -4 -12 2029.77 874.289   6
  -7   4 -12 1938.62 752.872   5
  -7   4 -12 3455.69 904.463   2
   7  -4 -11 1308.94 747.802   6
  -7   4 -11 695.030 462.341   5
  -7  -4 -11 135.018 436.758   5
   7   4 -11 81.4607 551.271   9
  -7   4 -11 244.283 489.829   2
  -7   4 -10 8305.05 1266.89   2
   7  -4 -10 7986.65 1322.08   6
  -7   4 -10 8143.09 1212.65   5
  -7  -4 -10 6301.55 1125.61   5
   7   4 -10 8232.92 1349.85   9
  -7  -4 -10 6937.23 1083.10   8
  -7   4  -9 476.570 477.359   2
   7  -4  -9 572.398 479.028   6
  -7   4  -9 1461.04 618.785   5
  -7  -4  -9 921.243 597.890   5
   7   4  -9 1605.90 545.123   9
  -7  -4  -9 834.546 507.162   8
   7  -4  -8 11481.3 1452.36   6
  -7   4  -8 12754.3 1361.81   5
  -7  -4  -8 8345.18 1157.46   5
   7   4  -8 9873.22 1358.53   9
  -7  -4  -8 10524.1 1356.13   8
  -7   4  -8 10870.9 1306.83   2
   7  -4  -7 3838.19 922.364   6
  -7   4  -7 4363.41 854.174   2
   7  -4  -7 3859.36 736.086  10
  -7   4  -7 4450.41 808.555   5
  -7  -4  -7 4013.99 768.482   5
   7   4  -7 4064.71 868.052   9
  -7  -4  -7 3439.73 793.601   8
  -7  -4  -7 4376.48 895.600   6
   7  -4  -6 3594.26 872.507   6
  -7   4  -6 3230.86 676.079   2
   7  -4  -6 3084.69 689.858  10
  -7   4  -6 2793.06 669.382   5
  -7  -4  -6 2852.08 687.708   5
   7   4  -6 4085.00 877.026   9
  -7  -4  -6 2923.23 732.745   8
  -7  -4  -6 3751.39 834.865   6
   7  -4  -5 1928.72 730.773   6
  -7   4  -5 1696.71 598.683   2
  -7  -4  -5 2924.67 653.732   5
  -7   4  -5 2190.70 526.725   5
   7   4  -5 1739.07 626.939   9
  -7  -4  -5 2456.29 708.637   8
   7  -4  -5 1946.57 600.323  10
  -7  -4  -5 4718.72 831.424   6
   7  -4  -4 16201.7 1445.64  10
  -7   4  -4 15947.6 1227.26   5
   7   4  -4 18620.0 1615.65  10
  -7  -4  -4 16909.7 1405.33   5
   7   4  -4 15039.7 1418.54   9
  -7  -4  -4 17086.6 1588.48   8
  -7   4  -4 18235.8 1462.40   2
  -7  -4  -4 21489.8 1590.41   6
   7  -4  -4 17152.1 1658.06   6
   7  -4  -3 1212.67 677.029   6
   7  -4  -3 2349.31 672.481  10
  -7   4  -3 1832.60 548.058   2
  -7   4  -3 1529.43 429.383   5
   7   4  -3 1768.54 668.068  10
   7   4  -3 2266.80 654.622   9
  -7  -4  -3 1242.59 502.306   8
   7   4  -3 1746.16 416.482   7
  -7  -4  -3 2024.90 505.773   6
   7  -4  -2 2585.40 785.708   6
   7  -4  -2 3925.69 787.744  10
   7   4  -2 3768.69 788.429  10
  -7   4  -2 3054.53 539.273   5
  -7   4  -2 3908.72 728.736   2
   7   4  -2 3144.99 720.941   9
  -7  -4  -2 3613.22 805.623   8
   7   4  -2 4022.87 639.233   7
   7  -4  -1 27201.6 1892.08  10
  -7   4  -1 23042.4 1282.94   5
   7   4  -1 26700.5 1875.00  10
   7   4  -1 24946.6 1711.62   4
  -7   4  -1 24860.5 1680.68   1
  -7  -4  -1 27058.1 1972.67   8
  -7  -4  -1 22221.7 1249.05   1
  -7   4   0 194.745 365.731   1
   7  -4   0-120.258 247.549   3
  -7  -4   0-154.537 280.086   1
   7   4   0-183.018 432.979  10
   7  -4   0 442.857 484.833  10
  -7   4   0 182.858 274.309   5
   7   4   0 118.835 415.463   4
  -7  -4   0-79.1348 476.536   8
   7  -4   1 25553.9 1862.17  10
   7   4   1 28422.7 1912.46  10
   7   4   1 24796.4 1655.72   4
  -7   4   1 23351.7 1647.51   1
  -7  -4   1 28413.5 2039.10   8
   7  -4   1 24970.2 1315.63   3
  -7  -4   1 23046.4 1545.93   1
  -7   4   2 3061.24 682.518   1
   7   4   2 3386.58 679.386   4
  -7  -4   2 2866.28 593.595   1
   7  -4   2 3036.75 728.332  10
   7   4   2 3768.46 745.665  10
  -7  -4   2 4109.06 871.716   8
  -7  -4   2 2388.90 695.718   3
   7  -4   2 3026.53 545.526   3
  -7  -4   3 819.991 628.068   3
  -7   4   3 1525.06 526.867   1
   7  -4   3 1848.10 513.429   3
   7  -4   3 1923.71 604.406  10
   7   4   3 2656.33 692.623  10
   7   4   3 1248.68 489.695   4
  -7  -4   3 1385.28 598.240   8
   7  -4   4 17176.8 1537.81  10
   7   4   4 17677.9 1490.60  10
   7   4   4 17852.2 1442.59   4
  -7   4   4 18710.1 1506.81   1
  -7  -4   4 18635.6 1724.87   8
  -7  -4   4 17138.1 1580.46   3
   7  -4   4 17403.4 1380.76   3
  -7  -4   5 1985.80 744.692   3
   7  -4   5 1939.67 631.110  10
   7  -4   5 1547.93 529.635   3
  -7   4   5 3562.30 744.016   1
   7   4   5 3685.92 792.281   4
  -7  -4   5 3160.46 866.831   8
  -7  -4   6 3805.22 892.438   3
   7  -4   6 3358.48 716.508  10
   7  -4   6 3015.96 744.310   3
  -7   4   6 4158.00 823.643   1
   7   4   6 2782.70 678.019   4
  -7  -4   6 4108.97 946.714   8
  -7  -4   7 5261.17 1012.18   3
   7  -4   7 5778.33 941.685  10
  -7   4   7 5574.77 896.145   1
   7   4   7 5049.60 855.870   4
  -7  -4   7 4871.96 962.345   8
   7  -4   7 5503.29 932.499   3
   7   4   7 4801.96 963.726   7
  -7  -4   8 9714.05 1384.01   3
   7  -4   8 9333.27 1183.81  10
   7  -4   8 11129.5 1364.24   3
   7   4   8 11338.5 1281.34   4
  -7   4   8 11950.0 1319.34   1
  -7  -4   8 11504.4 1392.67   8
   7   4   8 12919.6 1562.34   7
  -7  -4   9 1157.46 662.495   3
   7  -4   9 159.274 413.846  10
   7  -4   9 192.140 495.447   3
  -7   4   9 1093.70 620.048   1
   7   4   9 496.775 513.481   4
   7   4   9 801.544 624.505   7
  -7  -4  10 6066.09 1231.84   3
   7  -4  10 7054.50 1206.94   3
  -7   4  10 7874.20 1170.11   1
   7   4  10 7837.89 1138.23   4
  -7  -4  10 10769.7 1737.00   1
   7   4  10 7336.02 1274.77   7
   7  -4  11 1391.06 761.058   3
  -7   4  11 1006.68 523.388   1
   7   4  11 2723.75 731.582   4
  -7  -4  11 712.906 827.760   1
   7   4  11 1488.71 676.902   7
   7   4  12 3599.93 776.335   4
   7  -5 -10 599.669 761.315   6
   7   5 -10-707.927 594.900   9
  -7   5 -10-321.187 459.921   5
  -7   5 -10-113.780 575.688   2
  -7   5  -9 1012.82 633.643   2
   7  -5  -9-491.801 702.281   6
  -7   5  -9 144.213 409.906   5
   7   5  -9-63.8528 562.253   9
  -7  -5  -9 981.334 588.429   8
  -7  -5  -9-921.510 739.999   6
  -7   5  -8 315.075 615.846   2
   7  -5  -8-314.794 586.222   6
  -7   5  -8 586.574 450.597   5
   7   5  -8 654.799 609.841   9
  -7  -5  -8 341.085 451.918   8
  -7  -5  -8-305.783 571.897   6
   7  -5  -7 619.521 682.737   6
  -7   5  -7 315.591 429.972   2
  -7   5  -7 2267.33 583.308   5
   7   5  -7 1174.58 659.202   9
   7  -5  -7 1714.11 563.786  10
  -7  -5  -7 1163.69 643.290   8
  -7  -5  -7 1402.03 618.060   6
   7  -5  -6 2129.75 824.215   6
  -7   5  -6 2536.41 728.753   2
  -7   5  -6 1121.37 488.003   5
   7  -5  -6 373.693 365.949  10
   7   5  -6 439.383 581.172   9
  -7  -5  -6 791.247 499.893   8
  -7  -5  -6 1284.76 570.293   6
   7  -5  -5 4104.69 953.081   6
  -7   5  -5 5481.54 900.692   2
   7  -5  -5 4765.05 861.660  10
  -7  -5  -5 4456.83 766.586   5
   7   5  -5 4627.25 904.176   9
  -7  -5  -5 3792.79 808.404   8
  -7  -5  -5 4339.12 887.197   6
   7  -5  -4 82.1140 633.304   6
  -7   5  -4 1295.58 539.505   2
   7  -5  -4 1524.84 577.260  10
  -7  -5  -4 1590.88 514.273   5
   7   5  -4 2167.37 634.207   9
  -7  -5  -4 2436.08 670.495   8
  -7  -5  -4 1822.27 647.347   6
   7  -5  -3 3217.58 840.109   6
   7   5  -3 1503.26 529.301   9
  -7  -5  -3 1917.34 694.843   8
   7  -5  -3 2394.22 681.936  10
  -7   5  -3 2072.57 676.848   2
  -7  -5  -3 1842.93 562.110   6
   7  -5  -2 766.960 630.207   6
   7  -5  -2-145.450 404.162  10
  -7   5  -2 776.080 521.581   2
   7   5  -2 481.350 477.515   4
   7   5  -2 417.000 405.278   9
  -7  -5  -2-113.125 515.528   8
   7  -5  -1 434.428 506.808   6
   7  -5  -1 79.2928 375.044  10
  -7   5  -1 858.509 521.679   2
   7   5  -1 715.140 428.059   4
  -7  -5  -1-173.738 518.843   8
   7  -5   0 2118.75 708.822  10
   7   5   0 1863.90 542.617   4
  -7  -5   0 1560.70 703.180   8
  -7   5   0 1249.78 449.267   1
  -7   5   1 780.869 478.386   1
   7  -5   1-71.4028 388.551  10
   7   5   1 744.797 373.455   4
  -7  -5   1 950.353 660.904   8
  -7   5   1 217.928 276.260   4
  -7   5   2 422.779 406.107   1
   7  -5   2 6.82313 311.205   3
   7  -5   2-165.092 398.566  10
   7   5   2 112.698 481.879   4
  -7  -5   2 436.185 639.358   8
  -7  -5   2 3.15333 570.833   3
  -7  -5   3 3350.64 883.747   3
  -7   5   3 2735.84 709.919   1
   7  -5   3 2574.91 743.614  10
   7  -5   3 1926.27 509.970   3
   7   5   3 2453.41 613.207   4
  -7  -5   3 2290.67 854.309   8
  -7  -5   4 1521.17 729.764   3
  -7   5   4 942.727 534.173   1
   7  -5   4 1920.29 684.577  10
   7  -5   4 1676.09 525.582   3
   7   5   4 1526.54 546.339   4
  -7  -5   4 2169.10 779.152   8
  -7  -5   5 5685.91 1109.11   3
  -7   5   5 4644.89 875.329   1
   7  -5   5 5846.41 1040.57  10
   7  -5   5 5287.90 897.262   3
   7   5   5 4790.17 840.945   4
  -7  -5   5 7325.72 1245.12   8
  -7  -5   6 1498.68 809.926   3
   7  -5   6 436.926 507.240  10
  -7   5   6 1218.65 593.738   1
   7  -5   6 745.457 453.215   3
   7   5   6 1616.13 635.309   4
  -7  -5   6 1889.32 778.238   8
  -7  -5   7 3025.74 959.486   3
   7  -5   7 1753.96 592.129  10
   7  -5   7 1499.92 657.923   3
  -7   5   7 2559.38 627.692   1
   7   5   7 1944.61 521.218   4
  -7  -5   7 772.777 575.083   8
  -7  -5   8 551.072 773.989   3
   7  -5   8 302.533 518.676  10
   7  -5   8 445.019 587.052   3
  -7   5   8 468.194 534.247   1
   7   5   8 446.890 583.640   4
  -7  -5   8 170.870 517.587   8
  -7  -5   9 324.870 728.219   3
   7  -5   9-128.301 404.054  10
   7  -5   9-118.079 520.977   3
  -7   5   9 449.479 480.353   1
   7   5   9 598.251 494.973   4
   7   5   9 29.5603 551.410   7
  -7  -5  10 335.381 722.591   3
  -7   5  10 456.935 438.827   1
   7   5  10-740.208 537.128   4
   7  -5  10 356.781 706.349   3
  -7   5  10-250.207 524.103   4
   7   5  10 256.192 524.739   7
  -7  -5  11 1005.13 664.783   3
  -7  -6  -9-706.433 574.724   8
  -7  -6  -9-596.787 647.721   6
  -7   6  -8 2343.21 828.384   2
   7  -6  -8 4686.01 1188.93   6
   7   6  -8 1409.42 706.287   9
  -7  -6  -8 2182.58 732.755   8
  -7  -6  -8 3310.96 984.339   6
   7  -6  -7-273.084 593.222   6
   7   6  -7 235.378 451.294   9
  -7  -6  -7 1079.76 650.396   8
  -7  -6  -7 1269.33 776.107   6
   7  -6  -6 1086.29 660.139   6
  -7   6  -6 547.184 486.301   2
   7   6  -6 780.543 579.193   9
  -7  -6  -6 12.1828 453.112   8
   7  -6  -6 1167.45 550.416  10
  -7  -6  -6 895.850 662.344   6
   7  -6  -5 1718.73 807.585   6
  -7   6  -5 2698.10 793.972   2
   7  -6  -5 1871.57 643.460  10
   7   6  -5 1913.86 691.137   9
  -7  -6  -5 2016.41 746.021   8
   7  -6  -4 12060.4 1613.45   6
  -7   6  -4 10587.7 1327.44   2
   7  -6  -4 10241.4 1353.96  10
   7   6  -4 10138.7 1369.60   9
  -7  -6  -4 10412.7 1464.62   8
   7  -6  -3 1638.44 769.506   6
  -7   6  -3 3153.88 794.183   2
   7   6  -3 2303.61 723.271   9
   7  -6  -3 1049.15 555.499  10
  -7  -6  -3 1649.72 804.621   8
   7  -6  -2 6408.72 1191.86   6
   7  -6  -2 5612.33 1062.34  10
  -7   6  -2 6770.84 1059.31   2
   7   6  -2 6329.81 983.444   4
   7   6  -2 5879.43 997.240   9
  -7  -6  -2 5978.67 1178.84   8
   7  -6  -1 1527.88 808.014   6
   7  -6  -1 2659.30 881.666  10
  -7   6  -1 1415.19 630.398   2
   7   6  -1 1430.39 570.856   4
  -7  -6  -1 1670.94 710.047   8
   7  -6   0 2148.73 796.774   6
   7  -6   0 918.249 645.435  10
  -7   6   0 2305.53 661.557   2
   7   6   0 1307.30 513.935   4
  -7  -6   0 1127.91 751.351   8
   7  -6   1 2157.78 706.107  10
  -7   6   1 1167.94 675.438   2
   7   6   1 1218.34 543.185   4
  -7  -6   1 377.336 579.267   8
   7  -6   2 5992.22 1179.04  10
  -7   6   2 5949.09 967.087   2
  -7   6   2 5601.41 971.714   1
   7   6   2 4576.66 847.481   4
  -7  -6   2 5448.94 1180.86   8
  -7  -6   3 3028.87 842.264   3
   7  -6   3 3597.91 905.658  10
   7   6   3 2342.64 671.930   4
  -7  -6   3 2630.69 953.754   8
  -7   6   3 1177.95 509.139   4
  -7   6   3 2034.69 682.230   1
  -7  -6   4 8628.52 1369.05   3
  -7   6   4 10069.2 1283.80   1
   7  -6   4 12062.0 1588.20  10
   7  -6   4 8585.74 1097.23   3
   7   6   4 9854.74 1219.08   4
  -7  -6   4 10602.0 1616.68   8
  -7   6   4 8194.63 1140.62   4
  -7  -6   5 1592.05 849.919   3
  -7   6   5 2423.72 684.211   1
   7  -6   5 1425.63 609.541   3
   7  -6   5 1897.89 670.115  10
   7   6   5 1894.63 646.725   4
  -7  -6   5 2115.70 849.025   8
  -7   6   5 1054.37 606.011   4
  -7  -6   6 1806.46 851.793   3
  -7   6   6-27.2223 376.970   1
   7  -6   6 803.954 624.632  10
   7  -6   6 849.379 568.649   3
   7   6   6 397.976 428.326   4
  -7  -6   6 727.423 688.016   8
  -7   6   6 1357.69 586.302   4
  -7  -6   7 1169.44 835.436   3
  -7   6   7 797.266 517.325   1
   7  -6   7 1419.78 719.733  10
   7  -6   7 1030.12 520.034   3
   7   6   7 1657.01 662.029   4
  -7  -6   7 1839.05 888.610   8
  -7   6   7 906.697 529.473   4
  -7  -6   8 5056.73 1244.95   3
  -7   6   8 3761.60 873.119   1
   7  -6   8 1952.95 763.656  10
   7  -6   8 3265.76 900.243   3
   7   6   8 2673.59 734.990   4
  -7  -6   8 2675.74 1002.44   8
  -7   6   8 2595.96 827.452   4
   7  -6   9 930.794 694.382   3
  -7  -6   9 1298.73 931.330   3
   7  -6   9 728.318 454.142  10
  -7  -7  -7 382.103 485.451   8
   7  -7  -6 73.2753 566.422  10
  -7  -7  -6-1082.80 632.881   8
   7  -7  -5-78.5555 552.163   6
  -7   7  -5 300.033 557.369   2
   7   7  -5 668.884 579.302   9
  -7  -7  -5 105.660 645.659   8
   7  -7  -5 22.5536 517.568  10
   7  -7  -4-1501.56 789.833   6
  -7   7  -4 354.804 641.177   2
   7  -7  -4 733.961 630.682  10
   7   7  -4 169.422 578.293   9
  -7  -7  -4 277.534 642.582   8
   7  -7  -3 790.735 726.107   6
  -7   7  -3 2323.44 738.188   2
   7  -7  -3 1498.91 728.442  10
   7   7  -3 1491.97 713.703   9
  -7  -7  -3 1397.79 687.719   8
   7  -7  -2 1316.00 707.976   6
  -7   7  -2 1198.86 627.979   2
   7  -7  -2 238.078 599.440  10
   7   7  -2 1294.07 572.699   4
   7   7  -2 2362.76 734.418   9
  -7  -7  -2 1940.61 907.717   8
   7  -7  -1 581.738 682.753   6
  -7   7  -1 2192.03 714.090   2
   7  -7  -1 2172.08 871.587  10
   7   7  -1 2607.69 739.042   4
  -7  -7  -1 1470.18 713.588   8
   7  -7   0 451.047 847.569   6
   7  -7   0 702.066 745.202  10
  -7   7   0 1008.80 475.884   2
   7   7   0 647.454 478.627   4
  -7  -7   0 501.769 577.004   8
   7  -7   1 3104.92 841.371   6
   7  -7   1 1890.74 739.160  10
  -7   7   1 980.600 537.590   2
   7   7   1 1354.20 605.176   4
  -7  -7   1 285.777 763.500   8
  -7   7   2 1346.96 562.255   2
   7  -7   2 2453.75 807.993  10
   7   7   2 807.321 471.452   4
  -7  -7   2 1903.71 847.582   8
   7  -7   3 2111.15 968.323  10
  -7   7   3 1639.39 634.713   2
   7   7   3 795.101 545.311   4
  -7  -7   3 1424.94 837.424   8
  -7  -7   3 996.365 763.064   3
  -7  -7   4-255.431 636.588   3
   7  -7   4 1213.11 767.394  10
  -7   7   4 607.926 407.384   2
   7   7   4 52.2368 455.774   4
  -7  -7   4 138.913 761.005   8
  -7  -7   5-897.562 849.953   3
   7  -7   5 663.781 635.612  10
  -7   7   5-625.744 488.785   2
  -7   7   5 56.3182 418.587   1
   7   7   5-1227.06 594.226   4
  -7  -7   5 18.5984 738.981   8
  -7   7   5-272.013 378.640   4
  -7  -7   6 516.580 749.795   3
   7  -7   6 40.6846 489.540   3
   7  -7   6 67.1456 647.142  10
  -7  -7   6 176.511 654.628   8
  -7   7   6 1794.31 653.018   4
  -7   7   6 775.614 522.803   1
   7  -7   7 567.064 575.212   3
   7  -7   7 655.104 624.967  10
  -7  -7   7 618.259 601.436   8
  -7   7   7-164.442 440.129   4
  -7   8  -1 470.505 509.065   2
   7   8  -1 379.705 431.452   4
  -7   8   0-487.893 509.466   2
  -7   8   1 815.218 579.415   2
  -7   8   2 618.424 436.930   2
  -8   0 -12 887.711 647.797   5
   8   0 -12 3398.45 990.061   9
  -8   0 -11-388.045 547.876   5
   8   0 -11 1736.34 736.133   9
  -8   0 -10 6894.52 1108.84   5
   8   0 -10 6804.29 1185.84   9
  -8   0  -9 4434.01 900.986   5
   8   0  -9 4057.49 890.490   9
   8   0  -8 15412.9 1548.28   9
  -8   0  -8 16442.8 1566.78   5
   8   0  -8 14823.5 1310.29  10
  -8   0  -7 378.353 300.347   2
   8   0  -7 199.185 372.902  10
  -8   0  -7 627.219 429.851   5
   8   0  -7 1006.50 586.945   9
  -8   0  -7 445.226 437.618   8
   8   0  -6 26196.9 1728.89  10
  -8   0  -6 27695.4 1858.60   5
   8   0  -6 27478.5 1781.40   9
  -8   0  -6 24201.4 1784.58   8
  -8   0  -6 26232.9 1485.32   2
   8   0  -5 2823.05 444.606   6
   8   0  -5 3081.15 684.963  10
  -8   0  -5 2565.98 514.114   2
  -8   0  -5 2474.77 602.196   5
   8   0  -5 2699.69 584.303   9
  -8   0  -5 2774.16 653.878   8
   8   0  -4 21620.9 1565.57  10
  -8   0  -4 18398.9 1416.78   5
   8   0  -4 16911.8 1253.01   9
  -8   0  -4 18473.3 1140.15   1
  -8   0  -4 21388.1 1582.36   8
   8   0  -4 18422.7 1046.84   6
   8   0  -3 3444.14 515.439   6
  -8   0  -3 3573.79 528.990   1
   8   0  -3 2802.63 644.047  10
   8   0  -3 2962.63 522.516   9
  -8   0  -3 3807.14 691.227   8
   8   0  -2 132112. 4195.51  10
   8   0  -2 121647. 3380.67   9
  -8   0  -2 124882. 3537.68   1
  -8   0  -2 133625. 4081.91   8
   8   0  -1 6280.96 868.837  10
   8   0  -1 5860.22 574.764   9
  -8   0  -1 7046.99 747.984   1
  -8   0  -1 6987.93 838.949   8
   8   0   0 14832.6 1296.64  10
   8   0   0 12236.7 694.270   9
  -8   0   0 12604.2 1084.18   8
  -8   0   0 14288.1 1073.80   1
   8   0   1 7314.56 951.001  10
   8   0   1 4724.07 360.320   9
  -8   0   1 6564.00 788.723   8
   8   0   1 5766.64 787.092   7
  -8   0   1 5271.32 707.276   1
   8   0   2 134462. 3807.08  10
  -8   0   2 130203. 3345.32   8
  -8   0   2 125036. 3503.09   1
   8   0   2 129330. 3797.79   7
  -8   0   3 3472.74 674.607   1
   8   0   3 5060.66 816.645  10
  -8   0   3 3367.59 541.886   8
   8   0   3 4670.46 798.726   7
   8   0   4 20234.4 1485.41  10
  -8   0   4 18316.5 1149.18   8
  -8   0   4 20956.8 1532.94   1
   8   0   4 19298.6 1547.75   7
   8   0   5 3249.10 666.473  10
   8   0   5 2724.50 529.326   4
  -8   0   5 2842.93 664.873   1
  -8   0   5 2677.20 457.162   8
   8   0   5 2897.56 662.016   7
   8   0   6 25315.7 1658.99  10
   8   0   6 23826.3 1376.58   4
   8   0   6 25667.9 1893.35   7
  -8   0   6 25335.8 1839.54   1
   8   0   7 1096.36 466.901  10
  -8   0   7 954.180 547.174   1
   8   0   7 1357.99 608.605   7
   8   0   8 14988.3 1257.61  10
   8   0   8 16925.1 1619.41   7
  -8   0   8 16035.4 1614.50   1
   8   0   9 4051.17 887.190   7
  -8   0   9 5317.24 989.804   1
   8   0  10 8482.15 1213.24   7
  -8   0  10 7027.99 1200.27   1
  -8   0  11 1285.25 764.667   1
   8   0  11 1049.08 551.249   7
   8   0  12 547.883 494.421   3
  -8   0  12-114.945 594.724   1
   8   0  12 1186.46 575.029   7
   8   0  13 580.151 537.354   7
  -8   1 -12 2252.62 798.552   5
  -8  -1 -12 2708.45 956.111   5
   8   1 -12 1751.95 787.970   9
  -8   1 -11 1482.26 737.680   5
  -8  -1 -11 1404.49 698.187   5
   8  -1 -11 763.486 525.096   9
   8   1 -11 1518.69 666.794   9
  -8  -1 -10 2889.19 804.910   5
   8  -1 -10 3233.44 858.614   9
   8   1 -10 3271.42 862.002   9
  -8   1 -10 1952.33 625.378   5
  -8   1  -9 4625.73 816.690   2
  -8  -1  -9 5713.59 998.300   5
  -8   1  -9 6928.89 1045.59   5
   8  -1  -9 8305.09 1223.47   9
   8   1  -9 6209.85 1068.49   9
  -8  -1  -9 6410.61 988.669   8
  -8   1  -8 316.701 365.144   5
  -8   1  -8 379.132 332.848   2
   8   1  -8 184.128 342.183  10
  -8  -1  -8 558.473 486.771   5
   8  -1  -8 1636.94 566.068   9
   8   1  -8 1236.08 679.428   9
  -8  -1  -8 1883.07 658.731   8
   8  -1  -8 1191.88 473.370  10
   8  -1  -7 2808.79 551.320   6
  -8   1  -7 2493.05 581.572   2
   8  -1  -7 2741.27 627.288  10
   8   1  -7 2600.37 621.448  10
  -8   1  -7 2109.23 595.871   5
  -8  -1  -7 780.806 494.301   5
   8  -1  -7 2980.92 686.556   9
   8   1  -7 2526.94 705.484   9
  -8  -1  -7 1947.74 561.689   8
   8  -1  -6 21.2372 342.541   6
  -8   1  -6-205.241 307.981   2
   8  -1  -6 108.696 344.578  10
   8   1  -6-127.622 373.375  10
  -8   1  -6 518.106 415.443   5
  -8  -1  -6 155.319 376.589   5
   8  -1  -6 490.760 474.641   9
   8   1  -6 523.282 429.460   9
  -8  -1  -6 235.300 370.963   8
   8  -1  -5 2378.95 485.782   6
  -8   1  -5 3192.76 558.710   2
   8   1  -5 2571.27 651.592  10
  -8  -1  -5 2470.66 450.953   2
  -8   1  -5 3078.91 625.781   5
  -8  -1  -5 1961.39 544.076   5
   8  -1  -5 2978.84 604.076   9
   8   1  -5 2447.41 601.996   9
  -8  -1  -5 2803.74 736.889   8
   8  -1  -5 2025.07 565.314  10
   8  -1  -4 3077.55 585.474   6
   8  -1  -4 1882.71 583.915  10
   8   1  -4 2690.77 606.633  10
  -8   1  -4 3187.27 544.595   1
  -8   1  -4 2792.24 603.557   5
   8  -1  -4 3427.05 586.468   9
   8   1  -4 3847.61 722.133   9
  -8  -1  -4 3950.25 725.467   8
  -8  -1  -4 2594.98 401.264   1
  -8   1  -3 2275.70 498.492   1
   8   1  -3 1655.12 269.910   6
   8  -1  -3 2165.52 532.306   6
  -8  -1  -3 1714.49 363.265   1
   8  -1  -3 2523.33 615.646  10
   8  -1  -3 2468.96 467.889   9
   8   1  -3 2083.88 535.605   9
  -8   1  -3 1838.51 523.056   8
  -8  -1  -3 3372.78 751.351   8
   8   1  -3 1623.43 534.048  10
   8  -1  -2 13578.0 1241.92  10
   8   1  -2 13541.7 1275.35  10
   8  -1  -2 12206.8 841.374   9
   8   1  -2 12645.9 998.902   9
  -8   1  -2 12033.3 986.914   1
  -8   1  -2 14390.1 1181.78   8
  -8  -1  -2 13624.3 918.497   1
  -8  -1  -2 13997.0 1221.31   8
   8   1  -2 12715.4 979.183   7
   8  -1  -1 1475.87 546.516  10
   8   1  -1 770.407 548.712  10
  -8   1  -1 1611.26 450.320   1
   8  -1  -1 1659.47 321.534   9
   8   1  -1 1129.88 324.599   9
  -8   1  -1 2470.28 557.792   8
  -8  -1  -1 2583.86 639.230   8
  -8  -1  -1 1064.37 381.441   1
   8   1  -1 1625.11 445.264   7
   8  -1   0 26077.8 1701.80  10
   8   1   0 27624.1 1768.84  10
   8   1   0 23885.2 1199.23   9
  -8   1   0 25663.5 1566.67   8
  -8   1   0 25853.4 1509.50   1
  -8  -1   0 25340.7 1608.15   8
  -8  -1   0 24013.1 1368.55   1
   8   1   0 25032.9 1557.46   7
  -8  -1   1 1174.32 415.482   1
   8  -1   1 1820.39 553.737  10
   8   1   1 2251.16 630.291  10
   8   1   1 1345.06 301.154   9
  -8   1   1 2410.12 511.046   8
  -8  -1   1 1432.93 506.310   8
  -8   1   1 2163.84 542.668   1
   8   1   1 1360.38 452.114   7
   8  -1   2 11889.5 1160.91  10
   8   1   2 12412.5 1215.02  10
   8   1   2 11255.1 715.675   9
  -8   1   2 13306.1 1019.86   8
  -8  -1   2 13589.8 1100.79   8
  -8   1   2 14729.2 1193.70   1
  -8  -1   2 11122.5 1044.86   1
   8   1   2 13273.2 1210.18   7
   8  -1   3 2152.64 579.826  10
   8   1   3 2804.89 622.471  10
   8   1   3 2714.67 602.076   4
  -8   1   3 1851.84 435.258   8
  -8  -1   3 1695.05 439.880   8
  -8  -1   3 1712.81 580.522   1
   8   1   3 2517.93 624.710   7
  -8   1   3 1808.29 544.465   1
  -8   1   4 2469.35 657.013   1
   8  -1   4 2729.56 669.421  10
   8   1   4 3145.84 644.167  10
   8   1   4 2641.61 608.420   4
  -8  -1   4 3579.83 587.036   8
   8   1   4 4336.09 785.911   7
  -8  -1   4 3173.82 726.360   1
  -8  -1   5 3175.06 776.441   1
  -8   1   5 2903.61 658.036   1
   8  -1   5 3508.88 702.013  10
   8   1   5 2563.74 622.086  10
   8   1   5 3004.42 609.142   4
  -8  -1   5 2305.62 464.767   8
   8  -1   5 2781.07 642.804   7
   8   1   5 3529.63 766.999   7
  -8  -1   6 137.180 341.887   3
  -8  -1   6 483.166 431.670   1
  -8   1   6 301.958 533.403   1
   8  -1   6 709.864 413.026  10
   8   1   6 801.329 481.879  10
   8   1   6 202.679 277.439   4
  -8  -1   6-226.487 234.452   8
   8  -1   6-505.156 464.829   7
   8   1   6 141.394 351.402   7
  -8  -1   7 3384.31 821.754   1
   8  -1   7 2468.63 567.432  10
  -8   1   7 3314.33 754.104   1
   8   1   7 2180.14 497.779   4
   8   1   7 1763.52 539.078  10
   8  -1   7 3579.80 766.087   7
   8   1   7 2890.04 726.036   7
  -8  -1   8 2115.74 706.965   1
   8   1   8 1000.24 437.010  10
   8  -1   8 1548.47 528.114  10
   8   1   8 114.960 280.351   4
  -8   1   8 1735.88 593.827   1
   8  -1   8 963.775 527.323   7
   8   1   8 860.781 481.655   7
  -8  -1   9 8082.09 1278.92   1
  -8   1   9 5242.00 994.509   1
   8  -1   9 6393.83 1046.92   3
   8  -1   9 5601.19 1032.91   7
   8   1   9 4777.39 903.771   7
  -8  -1  10 3458.32 911.383   1
  -8   1  10 1793.96 720.168   1
   8  -1  10 2853.02 777.293   3
   8  -1  10 3856.12 907.137   7
   8   1  10 2649.10 750.987   7
  -8  -1  11-271.128 571.417   1
  -8   1  11 1389.39 709.074   1
   8  -1  11 1561.60 696.566   3
   8   1  11 1819.13 776.966   7
  -8  -1  12 2581.24 1031.55   1
  -8   1  12 2504.29 827.458   1
   8  -1  12 3125.39 926.003   3
   8   1  12 2370.02 745.468   7
   8   1  13 3007.22 962.955   7
  -8   2 -12-665.662 518.368   5
  -8  -2 -12 132.373 676.436   5
   8  -2 -12-153.828 644.639   9
   8   2 -12 149.281 502.879   9
  -8   2 -11 769.221 446.645   5
  -8  -2 -11 1648.27 739.806   5
   8  -2 -11 2863.60 830.433   9
   8   2 -11 1774.63 685.837   9
  -8  -2 -11 1318.05 529.449   8
  -8   2 -10 2449.96 702.228   2
  -8   2 -10 3554.22 881.469   5
  -8  -2 -10 3087.53 841.671   5
   8  -2 -10 4035.48 982.147   9
   8   2 -10 1774.10 636.429   9
  -8  -2 -10 2473.80 705.014   8
   8  -2  -9 2789.38 672.539   6
  -8   2  -9 4362.82 852.534   2
  -8   2  -9 2854.89 751.726   5
  -8  -2  -9 3144.91 827.390   5
   8   2  -9 2619.38 625.473  10
   8  -2  -9 3185.25 811.558   9
   8   2  -9 3246.81 817.615   9
  -8  -2  -9 2905.68 723.905   8
   8  -2  -8 2299.45 658.343   6
  -8   2  -8 2887.41 680.490   2
   8  -2  -8 2678.89 604.702  10
  -8   2  -8 3506.39 753.332   5
   8   2  -8 2438.84 586.316  10
   8  -2  -8 3375.96 748.245   9
   8   2  -8 3904.58 812.892   9
  -8  -2  -8 2106.07 669.754   8
  -8  -2  -8 3015.03 777.648   5
   8  -2  -7 3084.77 678.476   6
  -8   2  -7 4503.32 767.318   2
   8  -2  -7 3311.42 674.818  10
  -8   2  -7 3543.41 722.086   5
   8   2  -7 2896.69 663.815  10
  -8  -2  -7 2849.06 759.421   5
   8  -2  -7 3715.16 775.619   9
   8   2  -7 4209.11 922.098   9
  -8  -2  -7 2875.44 745.836   8
   8  -2  -6 8251.05 1024.11  10
  -8   2  -6 9160.46 1077.34   5
  -8   2  -6 7339.39 916.821   2
   8   2  -6 7788.97 1028.85  10
   8  -2  -6 8440.89 1008.75   9
  -8  -2  -6 8343.83 1132.41   5
   8   2  -6 8529.96 1126.38   9
  -8  -2  -6 8439.70 1130.76   8
   8  -2  -6 9186.53 1050.40   6
   8  -2  -5 374.912 391.490   6
   8  -2  -5 1357.51 566.743  10
  -8   2  -5 546.349 372.559   2
   8   2  -5 1455.89 530.471  10
  -8   2  -5 255.285 432.508   5
  -8  -2  -5 572.315 469.600   5
   8  -2  -5 1390.62 479.404   9
   8   2  -5 1135.04 581.497   9
  -8  -2  -5 990.499 481.927   8
   8  -2  -4 23731.7 1681.93  10
   8   2  -4 24764.5 1785.92  10
  -8   2  -4 22257.2 1508.66   5
   8  -2  -4 22633.2 1385.94   9
   8   2  -4 20568.7 1506.63   9
  -8  -2  -4 22465.8 1679.40   8
  -8   2  -4 23409.8 1529.62   2
   8  -2  -4 20597.1 1539.04   6
   8  -2  -3 17152.2 1432.26  10
   8   2  -3 17319.3 1462.15  10
  -8   2  -3 15251.6 1211.33   5
   8   2  -3 16264.8 1269.39   9
  -8   2  -3 15214.3 1192.38   1
  -8  -2  -3 15314.1 858.059   1
  -8  -2  -3 15030.6 1400.86   8
   8   2  -3 13092.0 954.071   7
   8  -2  -3 15990.5 1344.75   6
   8  -2  -2 94566.2 3492.07  10
   8   2  -2 97149.2 3664.12  10
   8   2  -2 86454.0 3058.75   9
  -8   2  -2 87080.7 3140.96   1
  -8  -2  -2 95812.8 3610.01   8
  -8  -2  -2 90576.8 2610.12   1
   8   2  -2 92355.0 2992.09   7
   8  -2  -1 25961.3 1720.47  10
   8   2  -1 27128.8 1794.31  10
   8   2  -1 23855.2 1398.79   9
  -8   2  -1 23880.9 1522.16   1
  -8  -2  -1 28263.6 1807.07   8
  -8  -2  -1 24254.7 1271.62   1
   8   2  -1 23504.1 1473.50   7
   8  -2  -1 22027.9 941.536   3
   8  -2   0 17631.0 1407.06  10
   8   2   0 17771.5 1467.78  10
   8   2   0 14623.7 1049.08   9
  -8   2   0 15430.4 1242.09   1
  -8  -2   0 15440.8 1353.80   8
  -8  -2   0 15887.7 1109.03   1
   8   2   0 15626.5 1269.55   7
   8  -2   0 14826.2 890.040   3
   8  -2   1 23465.4 1260.26   3
   8  -2   1 27352.2 1751.62  10
   8   2   1 25258.5 1767.24  10
   8   2   1 22640.5 1582.24   4
  -8   2   1 25159.2 1599.77   1
  -8  -2   1 24903.8 1641.73   8
   8   2   1 25779.9 1650.20   7
  -8  -2   1 24613.2 1492.79   1
   8  -2   2 95750.7 3025.95   3
   8   2   2 100942. 3677.11  10
   8   2   2 92324.5 3367.85   4
  -8   2   2 92551.8 3384.30   1
  -8  -2   2 95887.4 3419.82   8
   8  -2   2 94169.3 3500.38  10
   8   2   2 96988.7 3553.93   7
  -8  -2   2 94921.1 3333.73   1
   8  -2   3 13011.7 1109.77   3
   8  -2   3 15414.3 1350.39  10
   8   2   3 16520.3 1409.86  10
   8   2   3 15407.7 1261.20   4
  -8  -2   3 15192.9 1273.85   8
  -8   2   3 16401.5 1368.26   1
   8   2   3 16636.7 1425.55   7
  -8  -2   3 14371.2 1312.94   1
   8  -2   4 22953.8 1521.64   3
   8  -2   4 20434.0 1551.46  10
   8   2   4 25067.3 1692.88  10
   8   2   4 21295.1 1470.06   4
  -8  -2   4 21256.8 1469.15   8
  -8   2   4 21019.0 1580.94   1
   8   2   4 19578.1 1599.78   7
  -8  -2   4 23090.2 1708.04   1
  -8  -2   5 1145.70 449.381   3
   8  -2   5 989.573 430.479  10
   8   2   5 664.345 472.309  10
   8  -2   5 93.0422 385.444   3
   8   2   5 1571.68 448.709   4
  -8  -2   5 70.3824 416.212   1
  -8  -2   5 619.755 475.472   8
   8   2   5 415.296 400.930   7
  -8   2   5 1103.18 512.521   1
  -8  -2   6 6962.01 913.292   3
   8  -2   6 10875.6 1157.54  10
   8   2   6 8280.64 985.912  10
   8  -2   6 8068.70 1020.38   3
   8   2   6 7255.59 903.504   4
  -8  -2   6 8696.85 915.320   8
  -8  -2   6 8371.67 1205.18   1
   8   2   6 7641.01 1063.24   7
  -8   2   6 9225.15 1107.35   1
  -8   2   7 4054.72 843.076   1
  -8  -2   7 2981.01 719.605   3
   8  -2   7 3213.00 683.412  10
   8   2   7 2775.25 637.530  10
   8  -2   7 3525.73 758.427   3
   8   2   7 3236.79 614.255   4
   8   2   7 3455.59 806.567   7
  -8  -2   7 4147.86 895.340   1
  -8   2   8 2580.61 679.926   1
   8  -2   8 2367.99 679.189   3
   8   2   8 2292.64 535.884   4
   8  -2   8 3195.78 700.371  10
   8   2   8 3380.30 799.543   7
  -8  -2   8 2202.88 734.975   1
  -8   2   9 3771.30 867.315   1
   8  -2   9 2760.36 823.726   3
   8   2   9 2560.51 591.058   4
  -8  -2   9 4531.06 1054.31   1
   8   2   9 3608.51 861.941   7
  -8   2  10 3964.42 845.940   1
   8  -2  10 3430.50 856.522   3
  -8  -2  10 2549.31 891.336   1
   8   2  10 3581.38 898.432   7
  -8   2  11 1878.05 765.860   1
   8  -2  11 2502.61 819.765   3
  -8  -2  11 1092.31 841.740   1
   8   2  11 1162.05 658.225   7
  -8   2  12 921.218 692.548   1
   8  -2  12-534.034 640.804   3
  -8  -2  12-683.238 623.004   1
   8   2  12 405.655 597.722   7
  -8  -3 -12 278.614 631.996   5
  -8   3 -11 730.200 581.069   5
  -8  -3 -11 1209.15 660.882   5
   8   3 -11 249.014 509.969   9
  -8  -3 -11 1343.95 608.509   8
  -8   3 -11 1527.44 761.578   2
  -8   3 -10 218.408 503.825   2
   8  -3 -10-24.3763 492.524   6
  -8   3 -10 726.566 551.089   5
  -8  -3 -10-603.810 547.202   5
   8   3 -10-483.601 554.593   9
  -8  -3 -10 10.1006 518.764   8
  -8   3  -9 16603.1 1658.47   5
  -8  -3  -9 17369.2 1751.28   5
   8   3  -9 14050.6 1621.27   9
  -8  -3  -9 14725.8 1530.99   8
  -8   3  -9 14630.3 1522.45   2
   8  -3  -9 13622.1 1505.43   6
   8  -3  -8 146.614 413.068   6
  -8   3  -8 238.988 384.819   2
  -8  -3  -8-253.818 411.089   5
  -8   3  -8 367.587 498.548   5
   8   3  -8 649.745 462.802  10
   8   3  -8 110.925 411.120   9
  -8  -3  -8 751.584 485.593   8
   8  -3  -7 1671.13 626.037   6
  -8   3  -7 1667.34 596.406   2
   8  -3  -7 1879.50 538.656  10
  -8   3  -7 2679.80 723.626   5
  -8  -3  -7 2059.08 670.217   5
   8   3  -7 2270.41 595.085  10
   8   3  -7 2333.40 708.937   9
  -8  -3  -7 2304.07 657.521   8
   8  -3  -6 2335.67 716.217   6
  -8   3  -6 963.520 445.005   2
   8  -3  -6 1026.65 509.872  10
  -8   3  -6 1668.52 524.404   5
   8   3  -6 1988.46 644.516  10
  -8  -3  -6 1511.20 666.028   5
   8   3  -6 1858.55 572.625   9
  -8  -3  -6 1168.07 535.248   8
   8  -3  -5 16905.0 1450.90  10
  -8   3  -5 12616.7 1200.25   5
   8   3  -5 16677.2 1517.30  10
  -8  -3  -5 13005.0 1356.01   5
   8   3  -5 16412.2 1499.66   9
  -8  -3  -5 14768.5 1472.98   8
  -8   3  -5 15104.2 1301.89   2
   8  -3  -5 13720.5 1395.90   6
   8  -3  -4 251.759 428.041   6
  -8   3  -4-56.9026 411.310   2
  -8   3  -4 78.9258 390.767   5
   8   3  -4 387.754 466.435   9
   8  -3  -4-194.062 352.244  10
   8   3  -4 205.154 374.243  10
  -8  -3  -4 245.119 444.271   8
   8  -3  -3 11802.8 1239.03  10
   8   3  -3 12062.3 1285.36  10
  -8   3  -3 10601.8 1008.10   5
   8   3  -3 9770.37 1062.63   9
  -8  -3  -3 11492.0 1276.26   8
  -8   3  -3 9939.59 1064.02   2
   8   3  -3 10105.5 874.707   7
   8  -3  -3 11801.5 1288.39   6
  -8   3  -2 1905.12 506.596   1
   8  -3  -2 3580.08 734.353  10
   8   3  -2 2814.17 685.273  10
  -8   3  -2 2571.15 535.958   5
   8   3  -2 2424.72 604.010   9
  -8  -3  -2 1290.19 652.410   8
   8   3  -2 2330.73 479.827   7
  -8   3  -1 4637.73 732.754   1
   8  -3  -1 5006.84 891.993  10
   8   3  -1 4564.61 842.297  10
  -8  -3  -1 3438.85 497.929   1
   8   3  -1 4167.59 672.227   9
  -8  -3  -1 6420.02 1004.95   8
   8   3  -1 5281.91 751.294   7
  -8   3   0 892.662 471.361   1
   8  -3   0 598.837 440.565  10
   8  -3   0 623.999 251.437   3
   8   3   0 78.7009 397.053  10
   8   3   0 629.653 412.479   4
  -8  -3   0 581.035 545.802   8
  -8  -3   0 324.390 317.199   1
   8   3   0 1602.63 514.115   7
  -8  -3   1 4460.81 713.125   1
   8  -3   1 4927.27 857.246  10
  -8   3   1 5338.69 809.302   1
   8   3   1 4846.70 875.428  10
   8  -3   1 4383.95 574.165   3
   8   3   1 5749.22 841.711   4
  -8  -3   1 6720.96 1001.34   8
   8   3   1 5331.01 844.808   7
   8  -3   2 3675.67 707.282  10
   8   3   2 2588.41 655.825  10
   8  -3   2 2661.98 501.318   3
  -8   3   2 1894.59 576.277   1
  -8  -3   2 2742.49 636.639   1
   8   3   2 2867.98 634.711   4
  -8  -3   2 2586.02 642.764   8
   8   3   2 2764.91 636.947   7
   8  -3   3 10818.6 1181.66  10
   8   3   3 12773.2 1325.02  10
   8   3   3 9218.45 1053.72   4
  -8   3   3 10491.0 1146.08   1
  -8  -3   3 12258.8 1252.09   8
   8   3   3 11501.4 1246.35   7
  -8  -3   3 10653.3 1153.81   1
   8  -3   3 10788.3 1013.92   3
  -8  -3   4 133.559 460.359   3
  -8  -3   4 35.7798 448.800   1
   8   3   4 690.650 474.134  10
   8  -3   4 705.197 493.990  10
   8  -3   4-250.916 388.220   3
  -8   3   4 732.289 436.676   1
   8   3   4 346.969 378.343   4
  -8  -3   4-344.566 445.835   8
   8   3   4 201.855 417.319   7
   8  -3   5 16645.7 1490.14  10
   8   3   5 16242.9 1443.67  10
   8   3   5 13505.3 1278.77   4
  -8   3   5 16857.1 1485.42   1
  -8  -3   5 16048.6 1425.26   8
   8   3   5 15387.4 1533.03   7
  -8  -3   5 12525.3 1295.18   3
  -8  -3   5 16617.1 1615.54   1
   8  -3   5 13735.4 1304.17   3
  -8  -3   6 948.239 568.027   3
   8  -3   6 1506.83 537.083  10
   8   3   6 1171.64 513.061  10
   8  -3   6 1171.99 539.569   3
   8   3   6 1616.28 532.170   4
  -8  -3   6 1130.05 664.155   1
  -8   3   6 2237.56 706.651   1
  -8  -3   6 682.967 443.086   8
   8   3   6 1510.46 539.010   7
  -8  -3   7 1609.23 626.287   3
   8  -3   7 2439.77 676.620  10
   8   3   7 2567.42 631.984  10
   8  -3   7 2406.37 705.046   3
   8   3   7 1764.28 587.471   4
  -8  -3   7 3145.86 925.408   1
  -8  -3   7 2259.12 653.967   8
  -8   3   7 3414.00 762.539   1
   8   3   7 2942.40 744.356   7
  -8  -3   8 0.79878 503.265   3
   8  -3   8 597.972 428.457  10
   8  -3   8 406.357 525.809   3
   8   3   8 309.566 395.033   4
  -8  -3   8-5.53925 530.199   1
  -8   3   8 659.864 489.987   1
   8   3   8-350.602 511.972   7
  -8   3   9 13487.8 1546.93   1
   8   3   9 18192.1 1859.86   7
  -8  -3   9 17926.4 1996.55   1
   8  -3   9 16129.4 1672.04   3
  -8  -3  10 490.197 608.723   1
   8  -3  10 244.464 474.402   3
   8   3  10-320.140 425.265   4
  -8   3  10 362.799 462.688   1
   8   3  10 415.144 615.997   7
  -8  -3  11 668.402 713.952   1
   8  -3  11 641.187 628.348   3
  -8   3  11 1413.46 627.734   1
   8   3  11 993.403 595.578   7
  -8   3  12 126.624 461.647   1
   8  -4 -11 919.143 684.028   6
  -8   4 -11 1480.47 580.340   5
  -8  -4 -11 1910.73 783.032   5
  -8   4 -11 688.526 490.284   2
  -8   4 -10 2399.57 774.321   2
   8  -4 -10 505.754 540.755   6
  -8   4 -10 3306.24 901.831   5
  -8  -4 -10 1707.23 773.243   5
   8   4 -10 2252.22 894.598   9
  -8  -4 -10 1436.64 571.185   8
  -8   4  -9 256.798 447.609   2
   8  -4  -9 1058.12 592.269   6
  -8   4  -9 727.614 515.789   5
  -8  -4  -9 843.602 589.925   5
   8   4  -9 871.696 529.678   9
  -8  -4  -9 1341.12 563.386   8
   8  -4  -8 1132.82 674.820   6
  -8   4  -8 820.461 431.801   2
  -8   4  -8 603.245 374.308   5
  -8  -4  -8 96.5857 414.667   5
   8   4  -8 847.244 585.952   9
  -8  -4  -8 2263.43 732.456   8
   8  -4  -7 710.203 560.010   6
  -8   4  -7 651.763 597.126   2
   8  -4  -7-302.634 419.353  10
  -8   4  -7 481.514 382.801   5
  -8  -4  -7-91.7168 539.711   5
   8   4  -7 398.104 453.276   9
  -8  -4  -7-254.698 438.889   8
   8  -4  -6 1499.62 616.040   6
  -8   4  -6 1566.19 627.403   2
   8  -4  -6 1138.20 554.486  10
  -8   4  -6 758.638 462.285   5
  -8  -4  -6 709.667 532.763   5
   8   4  -6 9.60699 436.674   9
  -8  -4  -6 552.564 554.825   8
   8  -4  -5 732.136 512.937   6
  -8   4  -5 1302.92 531.851   2
   8  -4  -5 707.014 457.174  10
  -8   4  -5 1308.68 499.688   5
   8   4  -5 2441.41 695.218  10
  -8  -4  -5 1451.54 494.050   5
   8   4  -5 2531.41 754.832   9
  -8  -4  -5 786.757 509.870   8
   8  -4  -4 928.746 606.913   6
   8  -4  -4 569.946 456.047  10
  -8   4  -4 715.056 405.541   2
  -8   4  -4 641.069 393.822   5
   8   4  -4 1822.89 613.065  10
  -8  -4  -4 887.066 496.819   5
   8   4  -4 2084.71 630.524   9
  -8  -4  -4 333.482 493.904   8
   8  -4  -3 1812.03 730.075   6
   8  -4  -3 1437.06 566.919  10
  -8   4  -3 1233.27 475.882   2
  -8   4  -3 788.847 372.390   5
   8   4  -3 1107.14 573.845  10
   8   4  -3 632.641 451.575   9
  -8  -4  -3 1848.31 664.539   8
   8  -4  -2 2724.74 767.969   6
   8  -4  -2 2638.37 731.989  10
   8   4  -2 4299.62 812.885  10
  -8   4  -2 2658.01 504.907   5
  -8   4  -2 3076.05 640.699   2
   8   4  -2 3102.74 659.179   9
  -8  -4  -2 1838.86 655.627   8
   8   4  -2 2848.65 591.457   7
   8  -4  -1 4523.14 869.258  10
   8   4  -1 3880.18 899.686  10
  -8   4  -1 4376.50 624.197   5
   8   4  -1 4807.88 823.383   4
   8   4  -1 4939.46 790.337   9
  -8  -4  -1 4749.05 952.586   8
   8   4  -1 4384.96 727.898   7
  -8   4  -1 4773.59 804.346   1
  -8   4   0 151.941 351.200   1
   8  -4   0 662.946 537.640  10
  -8  -4   0 314.712 283.165   1
   8   4   0 631.679 472.196  10
   8   4   0 366.485 460.115   4
  -8  -4   0 759.841 580.657   8
   8   4   0 450.927 353.938   7
  -8   4   1 4988.62 850.133   1
   8  -4   1 4487.78 863.993  10
   8   4   1 5889.71 981.901  10
   8   4   1 5802.67 907.803   4
  -8  -4   1 4452.54 915.781   8
  -8  -4   1 4485.41 744.173   1
   8   4   1 3669.08 753.521   7
  -8   4   2 3133.68 725.666   1
   8  -4   2 2934.66 714.729  10
   8  -4   2 3041.83 531.251   3
  -8  -4   2 2310.74 624.761   1
   8   4   2 2778.79 708.121  10
   8   4   2 3288.95 748.379   4
  -8  -4   2 3245.89 887.596   8
   8   4   2 2737.04 683.186   7
   8  -4   3 1286.02 584.172  10
  -8   4   3 1147.91 572.147   1
   8  -4   3 591.127 376.860   3
   8   4   3 734.224 415.906  10
   8   4   3 718.301 424.724   4
  -8  -4   3 576.364 473.802   8
   8   4   3-80.6522 392.143   7
  -8  -4   3 975.573 548.517   1
  -8  -4   4 925.156 556.820   3
   8  -4   4 1202.61 554.299  10
   8  -4   4 192.182 370.183   3
  -8   4   4 1498.22 588.656   1
   8   4   4 1592.03 532.132  10
  -8  -4   4-95.5852 534.433   1
   8   4   4 915.426 455.194   4
  -8  -4   4 628.251 586.194   8
   8   4   4 1820.85 613.171   7
  -8  -4   5 880.370 560.729   3
   8  -4   5 1744.64 696.118  10
   8  -4   5 1353.53 505.132   3
   8   4   5 731.574 481.954  10
  -8   4   5 1208.99 636.478   1
   8   4   5 1229.51 553.162   4
  -8  -4   5 1059.45 593.527   8
  -8  -4   5 1399.21 625.267   1
   8   4   5 963.558 613.194   7
  -8  -4   6 684.915 580.466   3
  -8  -4   6 204.491 592.644   1
   8  -4   6 995.925 567.357  10
   8  -4   6 725.907 493.011   3
   8   4   6 1613.14 576.496  10
  -8   4   6 955.858 559.323   1
   8   4   6 1551.11 497.311   4
  -8  -4   6 437.090 479.431   8
   8   4   6 1870.29 669.079   7
  -8  -4   7 418.086 563.379   3
   8  -4   7-301.211 489.516   3
   8  -4   7 733.082 522.164  10
  -8   4   7 540.326 561.554   1
   8   4   7 1276.01 568.638   4
  -8  -4   7-523.889 457.185   8
   8   4   7-306.944 496.749   7
  -8  -4   7-83.3987 549.916   1
  -8  -4   8 684.232 557.866   3
   8  -4   8 1673.24 616.413  10
   8  -4   8 1561.79 670.391   3
  -8   4   8 1484.49 651.797   1
   8   4   8 915.998 531.314   4
  -8  -4   8 972.112 772.366   1
   8   4   8 1524.49 681.344   7
  -8  -4   9 1418.94 775.299   3
   8  -4   9 843.290 489.341  10
   8  -4   9 804.094 654.804   3
  -8   4   9-70.5794 436.573   1
   8   4   9 620.683 439.222   4
  -8  -4   9 937.620 833.066   1
   8   4   9 1716.47 742.156   7
  -8  -4  10 2240.04 933.838   1
   8  -4  10 1040.97 653.358   3
  -8   4  10 2648.98 768.764   1
   8   4  10 1641.39 665.172   4
   8   4  10 2848.36 989.499   7
  -8   4  11 1759.29 691.265   1
   8   4  11 981.027 549.805   4
   8  -5 -10-129.225 717.273   6
  -8  -5 -10 1868.27 696.863   8
  -8   5  -9 11301.4 1467.03   2
   8  -5  -9 11284.9 1721.99   6
   8   5  -9 8729.57 1480.05   9
  -8  -5  -9 9510.05 1378.75   8
   8  -5  -8 1525.87 856.454   6
  -8   5  -8 1356.13 741.441   2
   8   5  -8-498.923 583.018   9
  -8  -5  -8 1.03209 502.882   8
   8  -5  -7 4428.69 1126.68   6
  -8   5  -7 4076.38 840.000   2
   8  -5  -7 3262.02 738.217  10
   8   5  -7 5277.97 1099.90   9
  -8  -5  -7 3294.52 853.945   8
   8  -5  -6 797.622 667.242   6
  -8   5  -6 879.830 497.101   2
   8  -5  -6 599.017 496.643  10
   8   5  -6 373.678 476.234   9
  -8  -5  -6 306.420 527.297   8
   8  -5  -5 2485.74 928.105   6
  -8   5  -5 4823.54 908.204   2
   8  -5  -5 5580.45 949.328  10
  -8  -5  -5 3121.12 741.235   5
   8   5  -5 3527.32 846.053   9
  -8  -5  -5 3953.23 920.504   8
   8  -5  -4 1405.11 671.526   6
  -8   5  -4 1617.00 544.832   2
   8  -5  -4 477.552 477.679  10
  -8  -5  -4 527.244 371.702   5
   8   5  -4 767.438 542.445   9
  -8  -5  -4 771.343 528.495   8
   8  -5  -3 4283.13 972.935   6
   8  -5  -3 5373.73 1000.99  10
  -8   5  -3 4644.34 910.538   2
   8   5  -3 5640.44 953.778   9
  -8  -5  -3 4909.21 1072.07   8
   8  -5  -2 2526.53 831.463   6
   8  -5  -2 2946.52 769.882  10
  -8   5  -2 3717.50 754.645   2
   8   5  -2 2864.81 750.328   9
  -8  -5  -2 3057.77 843.667   8
   8  -5  -1 4060.76 1033.80   6
  -8   5  -1 1853.95 600.222   2
   8  -5  -1 2473.17 734.701  10
   8   5  -1 1442.20 552.520   4
  -8  -5  -1 1844.43 710.496   8
   8   5  -1 2250.42 645.259   7
   8  -5   0 4339.89 873.989  10
   8   5   0 3298.05 738.086   4
  -8  -5   0 3002.46 864.576   8
  -8   5   0 3036.67 720.181   1
  -8   5   1 1452.94 633.538   1
   8  -5   1 2552.13 750.939  10
   8   5   1 1591.17 561.210   4
  -8  -5   1 2015.26 900.038   8
  -8   5   2 3048.04 731.179   1
   8  -5   2 3771.06 869.232  10
  -8  -5   2 2584.16 684.955   1
   8   5   2 3825.13 775.465   4
  -8  -5   2 3126.55 850.821   8
  -8   5   3 5673.05 936.933   1
   8  -5   3 4067.85 953.483  10
  -8  -5   3 3694.54 882.682   1
   8   5   3 4159.52 898.410   4
   8  -5   3 3625.15 657.511   3
  -8  -5   3 4564.98 979.581   8
  -8  -5   4 458.834 519.095   3
  -8   5   4 1693.66 596.121   1
   8  -5   4 1431.87 627.027  10
   8  -5   4 451.090 448.853   3
   8   5   4 1331.92 465.973   4
  -8  -5   4 536.660 461.366   1
  -8  -5   4 2342.43 808.983   8
  -8  -5   5 4862.20 1063.48   3
  -8   5   5 4395.43 954.576   1
   8  -5   5 5045.88 1034.39  10
   8  -5   5 4162.51 821.598   3
   8   5   5 5480.66 938.831   4
  -8  -5   5 4706.42 1025.48   8
  -8  -5   6 116.938 654.973   3
   8  -5   6 301.392 467.094  10
  -8   5   6 1096.23 550.443   1
   8  -5   6-103.600 418.419   3
   8   5   6 509.033 576.244   4
  -8  -5   6 190.561 498.679   8
   8   5   6 411.581 536.754   7
  -8  -5   7 2260.07 840.241   3
   8  -5   7 4253.71 949.137  10
   8  -5   7 3168.68 873.305   3
  -8   5   7 4542.30 965.905   1
   8   5   7 5087.19 977.114   4
  -8  -5   7 2806.32 859.407   8
   8   5   7 4995.50 1130.52   7
  -8  -5   8 1238.29 851.633   3
   8  -5   8-14.8084 464.651  10
   8  -5   8 10.7690 542.737   3
  -8   5   8-174.604 516.384   1
   8   5   8 1445.92 648.027   4
  -8  -5   8-172.826 620.767   1
   8   5   8 2309.02 811.633   7
  -8  -5   9 11646.4 1703.73   3
   8  -5   9 13516.2 1608.20  10
   8  -5   9 12152.1 1611.98   3
  -8   5   9 10378.7 1410.57   1
  -8  -5   9 11680.2 1887.30   1
   8   5   9 10797.5 1411.70   4
   8   5   9 12889.6 1734.53   7
  -8  -5  10 1506.49 795.142   3
  -8   5  10 1622.84 692.231   1
   8   5  10 984.679 623.156   4
  -8  -6  -8 700.473 537.991   8
   8  -6  -7 841.093 592.583   6
  -8   6  -7-342.560 463.864   2
   8   6  -7-714.133 627.932   9
  -8  -6  -7 835.515 658.996   8
   8  -6  -6 1312.29 761.946   6
  -8   6  -6 857.571 518.525   2
   8  -6  -6 182.650 380.681  10
   8   6  -6 672.492 620.181   9
  -8  -6  -6 745.274 580.792   8
   8  -6  -5-361.609 776.495   6
  -8   6  -5 538.461 460.954   2
   8  -6  -5 869.313 480.970  10
   8   6  -5-411.207 463.432   9
  -8  -6  -5 437.723 562.004   8
   8  -6  -4 446.279 614.975   6
  -8   6  -4 219.911 407.035   2
   8  -6  -4-662.645 573.926  10
   8   6  -4 216.809 462.354   9
  -8  -6  -4 93.4343 585.416   8
   8  -6  -3-132.224 668.919   6
  -8   6  -3-172.872 462.992   2
   8  -6  -3 217.283 469.661  10
   8   6  -3 338.287 445.081   9
  -8  -6  -3 1253.86 758.979   8
   8  -6  -2 941.075 650.854   6
   8  -6  -2 2069.87 763.636  10
  -8   6  -2 1273.78 523.650   2
   8   6  -2 1793.68 743.579   9
  -8  -6  -2 1031.44 683.385   8
   8  -6  -1 1340.12 746.650   6
   8  -6  -1 457.711 548.107  10
  -8   6  -1 322.245 403.178   2
   8   6  -1 512.161 564.845   4
  -8  -6  -1 694.693 584.759   8
   8  -6   0 1776.61 811.658   6
   8  -6   0 1085.47 612.817  10
  -8   6   0 1012.43 579.303   2
   8   6   0-171.588 405.521   4
  -8  -6   0 89.4888 537.344   8
   8  -6   1 128.983 497.196  10
  -8   6   1 192.684 428.261   2
   8   6   1 387.891 390.115   4
  -8  -6   1 78.2787 629.438   8
   8  -6   2 463.392 545.587  10
   8   6   2 976.488 511.043   4
  -8  -6   2 1355.28 756.709   8
  -8   6   2 810.170 478.433   1
  -8   6   3-237.795 413.716   1
   8  -6   3 448.280 599.197  10
   8   6   3 210.792 408.651   4
  -8  -6   3 1662.07 986.379   8
  -8  -6   4 332.125 580.427   3
  -8   6   4 773.912 532.869   1
   8  -6   4 1212.88 774.948  10
   8   6   4-618.887 419.390   4
  -8  -6   4 526.157 828.314   8
  -8   6   4 93.0226 363.450   4
  -8  -6   5-350.646 823.617   3
  -8   6   5-305.499 498.645   1
   8  -6   5 633.166 589.550  10
   8   6   5-335.478 461.303   4
  -8  -6   5 1219.63 578.577   8
  -8   6   5-97.2333 398.602   4
  -8  -6   6-17.5914 763.798   3
  -8   6   6 637.523 491.510   1
   8  -6   6 1308.00 742.161  10
   8  -6   6 301.568 446.952   3
   8   6   6 367.746 452.795   4
  -8  -6   6 1554.79 915.009   8
  -8   6   6 773.828 461.950   4
  -8  -6   7 1122.20 846.984   3
  -8   6   7 649.047 549.570   1
   8  -6   7 479.666 523.310  10
   8  -6   7 1058.63 599.156   3
   8   6   7-53.0898 402.884   4
  -8  -6   7-704.609 708.148   8
  -8   6   7-409.797 565.058   4
  -8  -6   8-1430.03 686.313   3
  -8   6   8 102.050 481.361   1
   8  -6   8 358.666 496.517  10
   8  -6   8 386.087 633.471   3
  -8   6   8-1413.30 672.819   4
   8  -6   9 1658.48 791.990  10
   8  -7  -5 1221.53 609.428  10
  -8  -7  -5 456.952 565.244   8
   8  -7  -4-709.769 724.255   6
  -8   7  -4-971.932 687.016   2
   8  -7  -4 464.250 624.303  10
   8   7  -4-477.412 541.683   9
  -8  -7  -4-1049.18 634.090   8
   8  -7  -3 2352.51 951.205   6
  -8   7  -3 1675.87 727.976   2
   8  -7  -3 3783.52 962.150  10
   8   7  -3 4680.19 1030.25   9
  -8  -7  -3 1530.57 743.357   8
   8  -7  -2 324.768 632.717   6
  -8   7  -2 1700.07 664.945   2
   8  -7  -2 1479.61 806.816  10
   8   7  -2 1491.43 587.538   9
  -8  -7  -2 834.135 660.479   8
  -8   7  -1 1556.50 603.254   2
   8  -7  -1 246.830 468.799  10
   8   7  -1 1111.26 643.275   4
  -8  -7  -1 86.1570 594.415   8
   8  -7   0 1251.58 759.495   6
   8  -7   0 785.646 624.042  10
  -8   7   0 596.212 504.186   2
   8   7   0 1393.99 558.366   4
  -8  -7   0 1516.24 760.035   8
   8  -7   1 2771.35 1030.23   6
   8  -7   1 2279.92 876.323  10
  -8   7   1 2965.69 759.391   2
   8   7   1 1787.37 697.233   4
  -8  -7   1 1894.06 819.060   8
   8  -7   2 867.378 560.850  10
  -8   7   2 1352.94 559.484   2
   8   7   2 93.1602 499.647   4
  -8  -7   2 374.859 673.057   8
   8  -7   3 5387.48 1198.39  10
  -8   7   3 3213.93 778.564   2
   8   7   3 2447.29 784.630   4
  -8  -7   3 4070.55 1129.54   8
   8  -7   4 526.692 627.678  10
  -8   7   4 288.048 534.234   2
   8   7   4-10.0487 396.415   4
  -8  -7   4-284.495 732.577   8
  -8  -7   5 1804.70 830.116   3
   8  -7   5 77.6479 717.189  10
  -8   7   5 844.890 522.397   2
  -8   7   5 616.306 436.087   1
  -8  -7   5 55.3837 680.983   8
  -8   7   6 1129.78 608.282   4
  -8   7   6-1087.74 640.352   1
   9   0 -12 129.259 479.054   9
  -9   0 -11-234.328 505.953   5
   9   0 -11 70.0720 654.312   9
  -9   0 -10 662.370 520.031   5
   9   0 -10 1009.31 573.162   9
  -9   0  -9 331.976 460.720   5
   9   0  -9 604.759 576.025   9
   9   0  -8 518.917 449.105  10
  -9   0  -8 343.618 521.547   5
   9   0  -8 302.567 395.806   9
   9   0  -7 409.747 403.066  10
  -9   0  -7-293.116 444.763   5
   9   0  -7-132.114 440.126   9
  -9   0  -7-462.360 439.763   8
  -9   0  -6 282.760 267.447   2
   9   0  -6 443.073 438.921  10
  -9   0  -6 294.535 489.523   5
   9   0  -6-642.303 458.583   9
  -9   0  -6 313.689 428.350   8
   9   0  -5-79.8238 395.641  10
  -9   0  -5-280.660 353.765   2
  -9   0  -5 582.091 408.555   5
   9   0  -5 212.217 315.833   9
  -9   0  -5 43.1158 348.930   8
   9   0  -4 60.2155 242.521   6
   9   0  -4 115.973 372.460  10
  -9   0  -4 524.042 415.905   5
   9   0  -4-195.613 296.095   9
  -9   0  -4-166.689 360.106   8
  -9   0  -4 152.770 266.955   1
   9   0  -3 66.3016 294.333   6
  -9   0  -3-285.817 258.398   1
   9   0  -3-110.909 426.812  10
   9   0  -3 80.6506 301.665   9
  -9   0  -3 113.266 432.591   8
   9   0  -2 0.65724 411.769  10
  -9   0  -2 720.342 373.518   1
   9   0  -2-84.0443 243.763   9
  -9   0  -2-41.1377 354.439   8
   9   0  -1 389.478 488.862  10
   9   0  -1 348.850 220.978   9
  -9   0  -1 134.434 314.752   1
  -9   0  -1 122.039 394.293   8
   9   0   0 353.469 401.869  10
   9   0   0 83.6498 172.901   9
  -9   0   0 29.8508 302.866   8
  -9   0   0 195.104 399.865   1
   9   0   1 768.406 494.136  10
  -9   0   1 382.921 357.586   8
   9   0   1 261.945 395.296   7
  -9   0   1 207.738 327.724   1
  -9   0   2 228.724 377.387   1
   9   0   2 171.779 364.834  10
  -9   0   2 218.921 320.384   8
   9   0   2-83.7063 400.453   7
  -9   0   3 355.735 390.295   1
   9   0   3 467.807 410.144  10
  -9   0   3 432.765 360.989   8
   9   0   3 66.7515 438.347   7
   9   0   4 462.338 484.527  10
  -9   0   4 128.683 378.957   1
  -9   0   4 143.848 276.897   8
   9   0   4 497.838 412.038   7
   9   0   5 468.723 460.893  10
  -9   0   5 695.380 482.691   1
  -9   0   5 390.282 337.486   8
   9   0   5-193.221 465.793   7
   9   0   6 170.717 387.504  10
  -9   0   6-362.173 419.698   1
   9   0   6 818.360 609.537   7
  -9   0   7-566.254 451.144   1
   9   0   7 1192.24 547.243  10
   9   0   7 745.380 589.263   7
   9   0   8 972.828 439.843  10
  -9   0   8-217.499 411.842   1
   9   0   8 392.127 406.626   7
  -9   0   9 707.863 548.778   1
   9   0   9-365.425 414.530   7
  -9   0  10-598.426 574.817   1
   9   0  10-196.135 485.489   7
  -9   0  11 291.415 585.516   1
   9   0  11-50.7151 487.485   7
  -9   0  12 310.910 545.763   1
   9   0  12-509.211 603.188   7
   9  -1 -12 3151.57 908.526   9
   9   1 -12 4232.07 1118.99   9
  -9   1 -11 301.902 478.649   5
  -9  -1 -11 92.4260 507.388   5
   9  -1 -11-51.1420 497.197   9
   9   1 -11 979.613 591.350   9
  -9   1 -10 2598.70 761.015   5
  -9  -1 -10 1802.14 715.282   5
   9  -1 -10 3572.05 926.621   9
   9   1 -10 2269.03 835.086   9
  -9   1  -9 3218.70 867.707   5
  -9  -1  -9 2935.09 878.043   5
   9  -1  -9 4170.05 899.467   9
   9   1  -9 3337.69 928.943   9
  -9  -1  -9 3361.84 824.184   8
  -9   1  -8 13467.0 1446.65   5
   9   1  -8 12364.1 1324.35  10
   9  -1  -8 9248.03 1103.49  10
  -9  -1  -8 11200.1 1385.20   5
   9  -1  -8 14542.0 1485.98   9
   9   1  -8 10209.3 1284.99   9
  -9  -1  -8 12113.8 1374.67   8
  -9   1  -8 12017.2 1205.69   2
  -9   1  -7 81.4720 385.139   2
   9  -1  -7-213.731 385.521  10
   9   1  -7 626.216 519.125  10
  -9   1  -7 866.194 525.547   5
  -9  -1  -7 79.4570 507.427   5
   9  -1  -7 77.3532 449.160   9
   9   1  -7 686.630 514.952   9
  -9  -1  -7 593.767 481.160   8
   9  -1  -6 11346.1 1244.02  10
   9   1  -6 14222.5 1409.12  10
  -9   1  -6 13046.0 1327.09   5
  -9  -1  -6 13859.2 1433.35   5
   9  -1  -6 13961.9 1299.93   9
   9   1  -6 12041.6 1278.46   9
  -9  -1  -6 13039.7 1373.14   8
  -9   1  -6 11992.5 1118.75   2
   9  -1  -6 12668.7 1091.66   6
   9  -1  -5 4254.59 673.355   6
   9  -1  -5 3477.19 736.294  10
   9   1  -5 4793.01 873.582  10
  -9   1  -5 4371.03 694.898   2
  -9  -1  -5 4839.74 625.055   2
  -9   1  -5 4755.69 796.047   5
  -9  -1  -5 4299.40 821.139   5
   9  -1  -5 4952.19 777.843   9
   9   1  -5 4961.40 825.467   9
  -9  -1  -5 6285.96 940.629   8
   9  -1  -4 12976.9 1288.05  10
   9   1  -4 10941.0 1213.71  10
  -9   1  -4 12105.6 1191.74   5
   9  -1  -4 10766.5 1023.47   9
   9   1  -4 11532.7 1114.40   9
  -9   1  -4 11752.9 1048.74   1
  -9  -1  -4 11103.3 863.469   1
  -9  -1  -4 12432.7 1344.61   8
   9  -1  -4 11271.7 1011.07   6
   9  -1  -3 43265.2 2396.17  10
   9   1  -3 44796.3 2450.90  10
   9  -1  -3 43269.2 1882.81   9
   9   1  -3 45076.3 2126.57   9
  -9   1  -3 43158.7 2051.89   1
  -9  -1  -3 45084.4 1842.72   1
  -9   1  -3 44895.5 2365.72   8
  -9  -1  -3 50703.2 2521.91   8
   9  -1  -3 43731.3 2106.36   6
   9  -1  -2 16735.6 1454.76  10
   9   1  -2 19725.8 1596.00  10
   9  -1  -2 16622.8 1026.88   9
   9   1  -2 19427.0 1283.17   9
  -9   1  -2 18745.0 1335.70   1
  -9  -1  -2 19172.7 1169.36   1
  -9   1  -2 19520.0 1506.53   8
  -9  -1  -2 19544.6 1551.97   8
   9  -1  -1 41482.8 2280.50  10
   9   1  -1 39792.4 2263.60  10
   9  -1  -1 35032.1 1323.20   9
   9   1  -1 35551.9 1659.18   9
  -9   1  -1 37453.9 1903.72   1
  -9   1  -1 39796.7 2095.18   8
  -9  -1  -1 36407.0 2104.41   8
  -9  -1  -1 39098.3 1776.11   1
   9   1  -1 35637.2 1884.46   7
   9  -1   0 56021.9 2653.10  10
   9   1   0 54836.0 2696.76  10
   9   1   0 47865.1 1868.75   9
  -9   1   0 52505.0 2342.03   1
  -9   1   0 57917.2 2494.61   8
  -9  -1   0 55445.9 2535.94   8
  -9  -1   0 51670.1 2194.82   1
   9   1   0 52506.9 2416.37   7
   9  -1   1 38786.0 2208.01  10
   9   1   1 37656.6 2209.98  10
   9   1   1 32606.6 1400.55   9
  -9   1   1 37191.0 1917.39   8
  -9  -1   1 41748.9 2123.59   8
  -9   1   1 39561.2 2050.25   1
  -9  -1   1 39419.5 1959.78   1
   9   1   1 37355.7 2096.26   7
   9  -1   2 18717.5 1527.78  10
   9   1   2 19556.7 1580.46  10
   9   1   2 15198.7 845.583   9
  -9   1   2 18322.0 1270.33   8
  -9  -1   2 18995.7 1386.13   8
  -9   1   2 18405.7 1412.17   1
  -9  -1   2 16946.4 1374.18   1
   9   1   2 17624.3 1513.97   7
   9  -1   3 46998.2 2429.49  10
   9   1   3 48442.7 2479.88  10
  -9   1   3 44933.9 1983.25   8
  -9  -1   3 45448.9 2164.90   8
  -9   1   3 42425.2 2272.83   1
  -9  -1   3 42833.5 2247.04   1
   9   1   3 43432.6 2400.43   7
   9  -1   4 9919.47 1118.31  10
   9   1   4 11721.4 1224.91  10
   9   1   4 11456.8 1096.15   4
  -9  -1   4 11966.5 1061.43   8
  -9   1   4 13757.0 1301.27   1
  -9  -1   4 11794.8 1222.09   1
   9   1   4 11186.6 1245.78   7
  -9   1   5 6237.15 955.787   1
   9  -1   5 5977.32 900.224  10
   9   1   5 4269.99 785.580  10
   9   1   5 4710.36 723.071   4
  -9  -1   5 4628.08 669.706   8
  -9  -1   5 5493.08 883.388   1
   9   1   5 4249.55 858.521   7
   9  -1   6 13303.1 1311.75  10
   9   1   6 12542.1 1260.81  10
   9   1   6 11309.8 1093.60   4
  -9   1   6 11838.8 1352.75   1
   9   1   6 13744.9 1489.52   7
  -9  -1   6 14958.3 1517.84   1
  -9   1   7 728.816 501.418   1
   9  -1   7 489.818 372.529  10
   9   1   7 1071.54 510.726  10
   9   1   7-410.183 344.062   4
   9  -1   7 486.701 566.022   7
   9   1   7 293.885 421.411   7
  -9  -1   7 216.605 476.068   1
   9  -1   8 12063.4 1282.96  10
  -9   1   8 11323.0 1350.34   1
   9  -1   8 10939.2 1394.91   7
   9   1   8 13088.1 1500.13   7
  -9  -1   8 13446.5 1588.33   1
  -9   1   9 3520.57 951.256   1
   9  -1   9 3185.99 850.893   3
   9   1   9 2873.07 773.783   7
  -9  -1   9 4148.56 971.516   1
  -9   1  10 2042.36 726.762   1
   9  -1  10 1785.13 801.924   3
   9   1  10 2537.67 780.177   7
  -9  -1  10 2284.20 805.297   1
  -9   1  11 1512.92 748.412   1
   9  -1  11 65.0473 581.770   3
   9   1  11-290.349 527.409   7
  -9  -1  11-497.605 543.871   1
  -9   1  12 3419.11 903.424   1
   9   1  12 2213.22 862.970   7
  -9   2 -11 1200.99 582.531   5
  -9  -2 -11 1630.85 792.006   5
   9  -2 -11 1857.64 731.016   9
   9   2 -11 342.442 498.046   9
  -9  -2 -11 746.077 522.058   8
  -9   2 -10 3548.39 876.354   5
  -9  -2 -10 2707.20 881.473   5
   9  -2 -10 3645.81 858.867   9
   9   2 -10 3864.35 961.412   9
  -9  -2 -10 2226.73 665.533   8
  -9   2  -9 56.1542 387.116   2
  -9   2  -9 526.315 482.243   5
  -9  -2  -9 1349.39 727.646   5
   9   2  -9 263.910 454.471  10
   9  -2  -9 582.382 575.113   9
   9   2  -9 353.652 441.713   9
  -9  -2  -9 367.406 457.719   8
  -9   2  -8 5444.22 879.151   2
   9  -2  -8 6176.65 910.341  10
  -9   2  -8 5857.34 1026.50   5
   9   2  -8 5554.00 958.275  10
  -9  -2  -8 6067.62 1106.65   5
   9  -2  -8 6428.49 1028.94   9
   9   2  -8 6035.07 1086.27   9
  -9  -2  -8 5666.18 1022.49   8
   9  -2  -7 2937.00 653.148   6
  -9   2  -7 2097.07 584.831   2
   9  -2  -7 2865.76 725.157  10
  -9   2  -7 2735.14 689.222   5
   9   2  -7 2529.40 702.804  10
  -9  -2  -7 2025.24 684.202   5
   9  -2  -7 2613.89 662.519   9
   9   2  -7 2292.85 670.016   9
  -9  -2  -7 1376.99 572.913   8
   9  -2  -6 1687.60 517.389   6
  -9   2  -6 753.323 398.470   2
   9  -2  -6 1549.01 570.489  10
   9   2  -6 802.985 521.945  10
  -9   2  -6 1336.75 490.444   5
  -9  -2  -6 486.447 571.726   5
   9  -2  -6 1413.16 483.205   9
   9   2  -6 895.989 441.608   9
  -9  -2  -6 1619.13 640.525   8
   9  -2  -5 3139.62 678.148   6
   9  -2  -5 3880.97 829.687  10
  -9   2  -5 4766.60 767.915   2
   9   2  -5 4243.90 860.069  10
  -9   2  -5 4822.54 808.706   5
  -9  -2  -5 4802.52 874.395   5
   9  -2  -5 4517.17 719.678   9
   9   2  -5 5203.94 856.182   9
  -9  -2  -5 5285.65 926.667   8
   9  -2  -4 549.499 523.159   6
   9  -2  -4 441.942 495.515  10
   9   2  -4 842.242 559.578  10
   9  -2  -4 788.528 415.325   9
  -9   2  -4 1216.68 522.266   2
  -9   2  -4 145.367 407.139   5
   9   2  -4 742.845 466.069   9
  -9  -2  -4 157.189 484.996   8
  -9   2  -3 5343.85 763.928   1
   9  -2  -3 5366.99 842.216   6
   9  -2  -3 4612.12 845.976  10
   9   2  -3 6021.83 999.047  10
  -9   2  -3 5478.38 800.116   5
   9   2  -3 4414.56 717.844   9
  -9  -2  -3 5980.18 940.999   8
   9   2  -3 5647.43 672.846   7
  -9   2  -2 406.580 380.673   1
   9   2  -2 1478.45 623.383  10
   9   2  -2 550.396 335.341   9
  -9  -2  -2 554.861 255.518   1
  -9  -2  -2 1440.80 592.232   8
   9  -2  -2 162.963 401.478  10
   9   2  -2 521.892 352.181   7
  -9   2  -1 3096.96 635.194   1
   9   2  -1 4131.64 813.297  10
   9  -2  -1 3528.97 740.509  10
   9   2  -1 3204.64 581.718   9
  -9  -2  -1 3892.80 815.638   8
   9   2  -1 3160.58 646.272   7
  -9  -2  -1 3957.83 568.359   1
  -9  -2   0 336.373 316.499   1
   9  -2   0 500.493 421.677  10
  -9   2   0 409.866 373.730   1
   9   2   0 615.332 574.247  10
   9  -2   0 703.440 285.032   3
   9   2   0 152.159 266.469   9
  -9  -2   0 684.646 479.426   8
   9   2   0 1066.15 538.011   7
   9  -2   1 4501.88 835.606  10
   9   2   1 4640.23 884.221  10
  -9  -2   1 3901.13 647.937   1
  -9   2   1 3635.34 703.404   1
   9  -2   1 4093.43 560.958   3
   9   2   1 3717.53 542.066   9
  -9  -2   1 3830.80 761.249   8
   9   2   1 3326.60 713.251   7
   9  -2   2 1329.18 582.386  10
   9   2   2 753.623 549.143  10
   9   2   2 1369.93 524.032   4
   9  -2   2 1527.86 403.579   3
  -9   2   2 795.567 419.719   1
  -9  -2   2 987.382 432.581   1
  -9  -2   2 986.590 516.736   8
   9   2   2 1719.79 597.559   7
   9  -2   3 5528.09 886.955  10
   9   2   3 4096.43 802.197  10
   9  -2   3 4420.12 715.979   3
   9   2   3 5611.26 849.261   4
  -9   2   3 4609.69 861.690   1
  -9  -2   3 5102.47 786.807   8
   9   2   3 4320.66 815.033   7
  -9  -2   3 4707.27 776.224   1
  -9  -2   4 76.9595 429.903   1
   9  -2   4 710.353 458.712  10
   9   2   4 662.307 508.471  10
   9  -2   4 461.904 403.513   3
   9   2   4 691.835 416.060   4
  -9  -2   4 670.907 407.333   8
  -9   2   4 87.1422 349.710   1
   9   2   4 761.661 511.746   7
  -9  -2   5 4878.17 921.632   1
   9  -2   5 5530.72 888.545  10
   9   2   5 5377.38 874.222  10
   9  -2   5 4635.95 856.714   3
   9   2   5 4975.45 816.138   4
  -9  -2   5 5587.88 806.819   8
  -9   2   5 4799.16 898.246   1
   9   2   5 4840.93 903.591   7
   9  -2   6 1623.87 654.331  10
   9   2   6 2033.61 627.770  10
   9  -2   6 231.800 413.784   3
   9   2   6 1438.84 476.245   4
  -9  -2   6 627.126 373.003   8
  -9  -2   6 212.406 430.312   1
   9   2   6 602.869 538.221   7
  -9   2   6 584.398 397.788   1
   9  -2   7 3025.90 710.939  10
  -9  -2   7 1275.24 666.673   1
   9   2   7 3200.87 715.259  10
   9  -2   7 2583.48 726.135   3
   9   2   7 1720.77 580.531   4
   9   2   7 3321.32 824.388   7
  -9   2   7 1531.20 579.043   1
   9  -2   8 7823.31 1063.89  10
  -9  -2   8 7112.65 1284.86   1
   9  -2   8 6130.52 1059.61   3
   9   2   8 3744.56 734.489   4
   9   2   8 6136.46 1098.27   7
  -9   2   8 4755.19 955.745   1
  -9   2   9 255.478 500.914   1
  -9  -2   9-42.2779 621.224   1
   9  -2   9-1583.28 693.688   3
   9   2   9-2284.59 760.181   7
  -9   2  10 4501.36 960.183   1
  -9  -2  10 3091.66 969.571   1
   9  -2  10 4170.39 1008.86   3
   9   2  10 3790.18 925.474   7
  -9   2  11 1004.42 569.650   1
  -9  -2  11 2231.63 1018.41   1
   9  -2  11 122.087 654.558   3
   9   2  11 1523.75 771.425   7
  -9   3 -11 791.043 618.931   5
  -9  -3 -11 1047.26 656.647   5
   9   3 -11 236.765 496.625   9
  -9  -3 -11-509.475 482.036   8
  -9   3 -10 1351.26 593.956   2
  -9   3 -10 1480.90 680.438   5
  -9  -3 -10 2279.36 842.008   5
   9   3 -10 1429.35 707.437   9
  -9  -3 -10 1247.12 582.316   8
   9  -3  -9 1189.61 545.706   6
  -9   3  -9 1700.38 700.178   2
  -9   3  -9 1281.37 595.841   5
  -9  -3  -9 1434.72 674.610   5
   9   3  -9 2269.91 812.331   9
  -9  -3  -9 2306.25 770.838   8
   9  -3  -8 2324.55 688.114   6
  -9   3  -8 3471.52 811.413   2
  -9   3  -8 2860.61 738.619   5
  -9  -3  -8 2208.66 695.488   5
   9   3  -8 3024.24 754.044  10
   9   3  -8 4210.56 1024.30   9
  -9  -3  -8 3390.01 882.391   8
   9  -3  -7 522.091 498.537   6
  -9   3  -7 178.719 383.574   2
   9  -3  -7 895.722 533.897  10
  -9   3  -7 190.461 377.461   5
   9   3  -7 666.599 490.707  10
  -9  -3  -7 240.332 444.873   5
   9   3  -7-382.335 453.778   9
  -9  -3  -7-107.848 458.793   8
   9  -3  -6 5434.44 1029.77   6
  -9   3  -6 3795.94 799.318   2
   9  -3  -6 4199.68 811.944  10
  -9   3  -6 3960.97 786.163   5
   9   3  -6 4603.72 916.051  10
  -9  -3  -6 4282.36 918.364   5
   9   3  -6 3330.59 782.732   9
  -9  -3  -6 5664.06 1059.94   8
   9  -3  -5 828.176 426.193   6
   9  -3  -5 1424.58 557.849  10
  -9   3  -5 1007.03 516.684   2
   9   3  -5 1067.15 517.449  10
  -9   3  -5 1455.76 539.102   5
  -9  -3  -5 1728.81 668.508   5
   9   3  -5 1162.48 504.325   9
  -9  -3  -5 1564.53 630.522   8
   9  -3  -4 6012.20 1019.75   6
   9  -3  -4 5374.59 917.256  10
  -9   3  -4 5001.09 827.629   2
   9   3  -4 5585.64 989.132  10
  -9   3  -4 4849.98 795.378   5
   9   3  -4 5482.76 912.422   9
  -9  -3  -4 4619.26 903.289   8
   9  -3  -3 4440.44 890.444   6
   9  -3  -3 5407.96 949.556  10
   9   3  -3 4793.91 920.424  10
  -9   3  -3 3891.72 682.510   5
  -9   3  -3 3993.22 742.224   1
   9   3  -3 3985.93 705.213   9
  -9  -3  -3 4689.46 906.420   8
  -9   3  -2 2151.79 602.452   1
   9  -3  -2 1236.60 484.749  10
   9   3  -2 950.251 557.461  10
  -9   3  -2 2409.00 578.636   5
   9   3  -2 1533.76 533.282   9
  -9  -3  -2 1398.63 628.890   8
   9   3  -2 1943.16 488.522   7
  -9  -3  -1 4358.23 570.390   1
  -9   3  -1 5279.48 847.746   1
   9  -3  -1 5184.60 911.526  10
   9   3  -1 6123.92 982.414  10
   9   3  -1 4316.79 722.842   9
  -9  -3  -1 4934.37 917.554   8
   9   3  -1 5294.23 787.566   7
  -9   3   0 3124.55 699.404   1
   9  -3   0 4336.58 806.707  10
   9   3   0 3440.08 786.649  10
  -9  -3   0 2811.10 552.261   1
   9   3   0 3264.74 602.272   9
  -9  -3   0 4056.97 842.386   8
   9   3   0 3612.58 692.950   7
   9  -3   1 5653.10 925.379  10
  -9   3   1 6513.99 960.369   1
   9   3   1 5856.16 964.882  10
   9   3   1 6267.72 924.907   4
  -9  -3   1 5672.09 940.008   8
  -9  -3   1 5870.35 792.352   1
   9   3   1 5085.74 815.732   7
  -9  -3   2 1974.88 566.016   1
   9  -3   2 1170.75 581.036  10
   9   3   2 2212.87 717.704  10
  -9   3   2 1764.45 571.014   1
   9  -3   2 1587.27 480.349   3
   9   3   2 1433.35 559.593   4
  -9  -3   2 1237.21 458.004   8
   9   3   2 937.645 504.216   7
   9  -3   3 5274.61 898.874  10
  -9  -3   3 4935.33 835.993   1
   9   3   3 6334.50 1007.41  10
   9  -3   3 4493.58 698.587   3
  -9   3   3 5342.43 889.627   1
   9   3   3 4474.54 803.123   4
  -9  -3   3 6295.56 973.166   8
   9   3   3 4717.80 854.389   7
   9  -3   4 9233.01 1171.15  10
   9   3   4 7017.63 1031.59  10
   9  -3   4 4721.80 809.623   3
  -9  -3   4 4881.55 893.912   1
  -9   3   4 6772.05 1005.83   1
   9   3   4 6966.30 950.603   4
  -9  -3   4 7615.60 1071.82   8
   9   3   4 5743.61 1016.67   7
   9  -3   5 1695.28 567.064  10
   9   3   5 2381.33 701.920  10
   9  -3   5 1740.70 539.583   3
   9   3   5 1072.12 534.770   4
  -9   3   5 2012.32 684.063   1
  -9  -3   5-392.479 599.037   1
  -9  -3   5 1892.58 622.898   8
   9   3   5 523.484 412.376   7
  -9  -3   6 3314.15 874.116   3
   9  -3   6 6084.58 956.523  10
   9   3   6 3518.84 738.730  10
   9  -3   6 4840.69 837.885   3
   9   3   6 4300.24 818.924   4
  -9   3   6 5117.12 979.803   1
  -9  -3   6 4529.14 831.776   8
  -9  -3   6 4345.13 1034.34   1
   9   3   6 4115.38 880.367   7
  -9  -3   7 277.738 463.378   3
   9  -3   7 121.899 417.399  10
   9   3   7 8.69717 372.924  10
   9  -3   7-412.893 480.835   3
   9   3   7 734.367 436.450   4
  -9   3   7 386.617 528.795   1
   9   3   7-333.568 463.730   7
  -9  -3   7-155.364 477.788   1
   9  -3   8 2881.04 701.515  10
   9  -3   8 3181.56 820.279   3
   9   3   8 765.446 383.693   4
  -9   3   8 4300.35 933.680   1
   9   3   8 2579.65 799.857   7
  -9  -3   8 1667.07 780.442   1
   9  -3   9 2296.22 853.704   3
   9   3   9 1471.57 464.283   4
  -9   3   9 4230.84 954.653   1
   9   3   9 2110.77 769.978   7
  -9  -3   9 2424.25 964.866   1
   9  -3  10 2133.30 720.572   3
  -9  -3  10 1562.47 821.476   1
  -9   3  10 1511.67 633.932   1
   9   3  10 1068.31 660.406   7
  -9   3  11 115.559 512.786   1
  -9   4 -10 3013.59 858.882   2
   9  -4 -10 2845.10 839.037   6
  -9   4 -10 4567.65 1037.28   5
  -9  -4 -10 5715.82 1158.38   5
   9   4 -10 3721.75 1007.21   9
  -9  -4 -10 3181.94 897.040   8
   9  -4  -9 1663.37 734.188   6
  -9   4  -9 2129.32 785.032   2
  -9   4  -9 1860.36 728.109   5
  -9  -4  -9 1861.27 787.438   5
   9   4  -9 1994.24 797.869   9
  -9  -4  -9 709.011 501.022   8
   9  -4  -8 8882.18 1320.36   6
  -9   4  -8 8947.97 1290.04   2
  -9   4  -8 7087.52 1109.15   5
  -9  -4  -8 10787.7 1467.91   5
   9   4  -8 7886.60 1312.51   9
  -9  -4  -8 8061.00 1291.54   8
   9  -4  -7 2064.11 772.095   6
  -9   4  -7 2523.56 696.818   2
   9  -4  -7 2353.94 705.962  10
  -9   4  -7 1308.93 514.489   5
  -9  -4  -7 1389.58 704.987   5
   9   4  -7 2402.50 830.523   9
  -9  -4  -7 2989.93 788.783   8
   9  -4  -6 2511.49 840.501   6
  -9   4  -6 629.018 491.564   2
   9  -4  -6 768.351 505.123  10
  -9   4  -6 815.750 415.348   5
   9   4  -6 1415.64 674.871  10
  -9  -4  -6 2029.98 661.856   5
   9   4  -6 2089.43 666.541   9
  -9  -4  -6 786.278 557.509   8
   9  -4  -5 6251.42 1130.75   6
  -9   4  -5 5789.40 940.859   2
   9  -4  -5 6865.74 1071.13  10
  -9   4  -5 7178.33 979.783   5
   9   4  -5 4655.88 941.462  10
  -9  -4  -5 6818.16 1073.66   5
   9   4  -5 6107.64 1035.10   9
  -9  -4  -5 8379.48 1227.17   8
   9  -4  -4 577.532 541.437   6
   9  -4  -4 1006.68 474.502  10
  -9   4  -4 325.371 470.370   2
  -9   4  -4 199.129 327.407   5
   9   4  -4 864.090 500.362  10
  -9  -4  -4 734.603 511.280   5
   9   4  -4 1403.48 602.138   9
  -9  -4  -4 474.627 505.375   8
   9  -4  -3 7709.03 1246.03   6
  -9   4  -3 7713.51 924.954   5
   9  -4  -3 8564.52 1211.83  10
  -9   4  -3 7209.52 1006.98   2
   9   4  -3 6705.14 1088.51  10
   9   4  -3 6770.95 1016.83   9
  -9  -4  -3 6490.24 1085.60   8
   9  -4  -2 1464.18 716.728   6
   9  -4  -2 5.66224 448.291  10
   9   4  -2-180.570 407.840  10
  -9   4  -2 176.885 296.239   5
  -9   4  -2-212.139 436.877   1
   9   4  -2 571.148 424.708   9
  -9  -4  -2-2.65189 434.266   8
   9   4  -2 304.476 347.663   7
  -9   4  -1 3000.62 712.202   1
   9  -4  -1 2944.38 748.018  10
   9   4  -1 2992.47 755.932  10
  -9   4  -1 2785.49 552.045   5
   9   4  -1 2312.01 608.107   9
  -9  -4  -1 3262.38 794.857   8
   9   4  -1 3041.75 676.648   7
  -9   4   0-172.316 431.796   1
   9  -4   0 842.980 505.787  10
   9   4   0-154.345 433.289  10
   9   4   0 751.463 523.850   4
   9   4   0 392.922 361.857   9
  -9  -4   0 521.494 518.339   8
   9   4   0-203.619 359.887   7
  -9  -4   1 2504.99 584.055   1
  -9   4   1 2345.08 639.577   1
   9  -4   1 2912.33 798.828  10
   9   4   1 2457.02 714.333  10
   9   4   1 2965.22 719.940   4
  -9  -4   1 2709.69 837.300   8
   9   4   1 2892.22 685.325   7
  -9   4   2 222.884 410.342   1
   9  -4   2 525.526 579.791  10
   9   4   2-138.953 416.156  10
[truncated: 87,889 more chars]
