# Supplementary material for: Crystal structure of 4-methyl-2,6,7-trioxa-1-phosphabi­cyclo­[2.2.2]octa­ne
Source: Acta Crystallogr E Crystallogr Commun. 2016 Jun 24;72(Pt 7):1021–4. doi: 10.1107/S2056989016009993 (PMC4992930; doi:10.1107/S2056989016009993)
Supplement: Supplementary file 2 [file e-72-01021-Isup2.hkl]

data_I                                                                          
_shelx_title ' musa21 in Pna2(1)'                                               
_shelx_refln_list_code          4                                               
_shelx_F_calc_maximum       95.44                                               
_exptl_crystal_F_000       312.00                                               
_reflns_d_resolution_high  0.7704                                               
                                                                                
loop_                                                                           
 _space_group_symop_operation_xyz                                               
 'x, y, z'                                                                      
 '-x, -y, z+1/2'                                                                
 'x+1/2, -y+1/2, z'                                                             
 '-x+1/2, y+1/2, z+1/2'                                                         
                                                                                
_cell_length_a    10.4408                                                       
_cell_length_b     6.2129                                                       
_cell_length_c    10.5052                                                       
_cell_angle_alpha  90.000                                                       
_cell_angle_beta   90.000                                                       
_cell_angle_gamma  90.000                                                       
                                                                                
_shelx_F_squared_multiplier     1.000                                           
                                                                                
loop_                                                                           
 _refln_index_h                                                                 
 _refln_index_k                                                                 
 _refln_index_l                                                                 
 _refln_F_squared_calc                                                          
 _refln_F_squared_meas                                                          
 _refln_F_squared_sigma                                                         
 _refln_observed_status                                                         
   2   0 -13        147.68        149.40         9.44 o                         
   4   0 -13         18.97         16.70         6.48 o                         
   0   1 -13          7.74          9.07         3.71 o                         
   1   1 -13         12.38         11.16         2.52 o                         
   2   1 -13          5.82          3.79         2.11 o                         
   3   1 -13         31.19         33.06         3.33 o                         
   1   2 -13         10.85          8.51         2.92 o                         
   2   2 -13        122.49        127.31         6.17 o                         
   0   0 -12         32.19         20.03         7.08 o                         
   2   0 -12         63.76         65.07         6.04 o                         
   4   0 -12        105.22        111.95        10.18 o                         
   6   0 -12         22.05         13.07         4.27 o                         
   1   1 -12         45.85         48.34         3.45 o                         
   2   1 -12          3.41          6.73         2.05 o                         
   3   1 -12         30.35         32.52         3.00 o                         
   4   1 -12          8.92         11.23         2.62 o                         
   5   1 -12         65.59         57.80         4.81 o                         
   6   1 -12         14.93         11.67         3.24 o                         
   0   2 -12        133.56        126.69        10.54 o                         
   1   2 -12        150.41        146.09         6.40 o                         
   2   2 -12          4.24          4.49         1.85 o                         
   3   2 -12          4.21          4.19         2.20 o                         
   4   2 -12         57.46         50.51         4.10 o                         
   5   2 -12          5.49          4.46         2.37 o                         
   1   3 -12         14.72         14.75         2.60 o                         
   2   3 -12         31.46         28.63         3.41 o                         
   3   3 -12          6.47          4.24         2.11 o                         
   4   3 -12          4.69          7.38         2.25 o                         
   2   0 -11         27.15         23.98         3.22 o                         
   4   0 -11          2.59          1.81         2.32 o                         
   6   0 -11        187.73        190.07        12.97 o                         
   8   0 -11          5.03          5.42        11.11 o                         
   0   1 -11         18.64         18.08         4.43 o                         
   1   1 -11         22.71         22.48         2.34 o                         
   2   1 -11          5.96          8.65         1.97 o                         
   3   1 -11        144.61        139.62         5.40 o                         
   4   1 -11         22.89         21.00         2.34 o                         
   5   1 -11         45.59         45.76         3.72 o                         
   6   1 -11          9.19          2.68         3.35 o                         
   7   1 -11         13.48         11.87         3.02 o                         
   1   2 -11         17.64         14.57         2.23 o                         
   2   2 -11         49.33         47.36         3.19 o                         
   3   2 -11         11.70          9.72         1.73 o                         
   4   2 -11          0.51          0.62         2.00 o                         
   5   2 -11         16.27         14.15         2.19 o                         
   6   2 -11        141.52        142.87         5.89 o                         
   7   2 -11          4.51          0.88         2.03 o                         
   0   3 -11        681.39        660.35        19.41 o                         
   1   3 -11          7.72          6.05         2.00 o                         
   2   3 -11         71.70         67.56         4.45 o                         
   3   3 -11         58.98         56.28         3.74 o                         
   4   3 -11         41.94         40.66         3.64 o                         
   5   3 -11         14.27         14.51         3.05 o                         
   6   3 -11          3.67          4.74         2.46 o                         
   1   4 -11         10.50          7.39         2.18 o                         
   2   4 -11          0.22          1.23         2.41 o                         
   3   4 -11          4.40          3.53         2.34 o                         
   4   4 -11          0.91          0.79         1.95 o                         
   0   0 -10         44.51         42.36         7.03 o                         
   2   0 -10        127.65        110.56         5.99 o                         
   4   0 -10        208.18        213.75         7.06 o                         
   6   0 -10          5.21         15.27         4.30 o                         
   8   0 -10         80.12         71.67         8.47 o                         
   1   1 -10        252.86        252.36         6.03 o                         
   2   1 -10          7.32          7.18         1.84 o                         
   3   1 -10        205.54        197.48         6.06 o                         
   4   1 -10         19.75         21.35         2.28 o                         
   5   1 -10         64.02         63.67         4.07 o                         
   6   1 -10          1.32          1.75         1.96 o                         
   7   1 -10        106.88        110.57         8.39 o                         
   8   1 -10         27.17         29.37         4.01 o                         
   9   1 -10         23.42         26.88         4.17 o                         
   0   2 -10        123.97        116.72         6.33 o                         
   1   2 -10        173.16        174.35         5.44 o                         
   2   2 -10         12.37         12.44         2.00 o                         
   3   2 -10         18.15         19.31         2.34 o                         
   4   2 -10        101.73        106.01         4.07 o                         
   5   2 -10         20.80         18.78         2.39 o                         
   6   2 -10         10.06          6.69         1.71 o                         
   7   2 -10         38.53         34.21         3.04 o                         
   8   2 -10         30.11         29.91         3.27 o                         
   1   3 -10         42.37         35.89         2.82 o                         
   2   3 -10         96.23         93.85         4.46 o                         
   3   3 -10         17.56         16.32         2.13 o                         
   4   3 -10          4.42          5.97         1.64 o                         
   5   3 -10         27.91         33.55         3.03 o                         
   6   3 -10         40.14         34.94         3.43 o                         
   7   3 -10         14.14         11.34         2.67 o                         
   0   4 -10          3.73          3.16         2.64 o                         
   1   4 -10         90.82         86.23         4.48 o                         
   2   4 -10         16.01         12.35         2.13 o                         
   3   4 -10         41.97         42.55         3.23 o                         
   4   4 -10         25.69         25.19         3.15 o                         
   5   4 -10         19.67         17.97         2.81 o                         
   6   4 -10          2.16          2.61         1.91 o                         
   1   5 -10          1.14          0.79         2.00 o                         
   2   5 -10         38.75         41.21         3.85 o                         
   3   5 -10          0.25          2.58         2.71 o                         
   2   0  -9        841.16        824.84        14.16 o                         
   4   0  -9          2.04          0.03         1.60 o                         
   6   0  -9        108.75         96.96         5.92 o                         
   8   0  -9         43.71         44.47         6.62 o                         
  10   0  -9         61.82         67.98         8.48 o                         
   0   1  -9         36.86         37.42         2.96 o                         
   1   1  -9          6.43          5.56         1.44 o                         
   2   1  -9         55.31         59.17         2.89 o                         
   3   1  -9        282.59        284.85         7.12 o                         
   4   1  -9         45.91         42.97         2.60 o                         
   5   1  -9        103.60        115.06         4.09 o                         
   6   1  -9         18.68         19.22         2.47 o                         
   7   1  -9         73.22         68.14         3.79 o                         
   8   1  -9         66.58         66.00         4.28 o                         
   9   1  -9         30.37         36.03         4.10 o                         
  10   1  -9          4.79          9.72         2.68 o                         
   1   2  -9         37.18         35.24         2.08 o                         
   2   2  -9        727.52        687.59         9.77 o                         
   3   2  -9          9.83         10.19         1.60 o                         
   4   2  -9         46.97         44.36         2.59 o                         
   5   2  -9         38.65         34.24         2.80 o                         
   6   2  -9         43.10         43.59         3.06 o                         
   7   2  -9          4.32          5.91         1.72 o                         
   8   2  -9         31.08         32.77         2.77 o                         
   9   2  -9          2.46          4.56         1.89 o                         
   0   3  -9        199.49        206.36         8.31 o                         
   1   3  -9         11.36         11.50         1.82 o                         
   2   3  -9         11.99         10.93         1.96 o                         
   3   3  -9         47.07         43.14         2.75 o                         
   4   3  -9         97.80         99.17         4.10 o                         
   5   3  -9         29.89         29.52         3.51 o                         
   6   3  -9          7.75          5.22         1.88 o                         
   7   3  -9         39.13         36.30         3.44 o                         
   8   3  -9        146.55        158.55         6.79 o                         
   1   4  -9         42.26         38.15         2.99 o                         
   2   4  -9          8.41          9.42         1.88 o                         
   3   4  -9          3.32          2.77         1.38 o                         
   4   4  -9          7.08          3.30         1.78 o                         
   5   4  -9         71.53         70.60         4.19 o                         
   6   4  -9          3.79          1.31         1.83 o                         
   7   4  -9          9.12          9.91         2.26 o                         
   0   5  -9         12.14         13.52         3.42 o                         
   1   5  -9          0.83          3.59         2.05 o                         
   2   5  -9          4.42          3.69         2.42 o                         
   3   5  -9          0.28          0.00         1.91 o                         
   4   5  -9         37.95         34.67         3.94 o                         
   5   5  -9          7.40          5.89         2.11 o                         
   1   6  -9         42.43         44.09         4.02 o                         
   0   0  -8        412.90        416.84        12.05 o                         
   2   0  -8        202.20        214.22         6.35 o                         
   4   0  -8        441.96        432.96         8.03 o                         
   6   0  -8        227.02        199.08         6.29 o                         
   8   0  -8        172.88        162.07         8.82 o                         
  10   0  -8         78.83         76.08         6.90 o                         
   1   1  -8        492.13        462.91         7.41 o                         
   2   1  -8         48.31         46.47         2.27 o                         
   3   1  -8        674.88        665.48         9.25 o                         
   4   1  -8         55.19         47.03         1.99 o                         
   5   1  -8        129.48        128.32         3.29 o                         
   6   1  -8         30.32         35.87         2.26 o                         
   7   1  -8         60.93         55.09         2.82 o                         
   8   1  -8          9.66          8.19         2.23 o                         
   9   1  -8        118.51        124.15         4.99 o                         
  10   1  -8          9.68          3.04         1.74 o                         
   0   2  -8        235.57        227.36         5.85 o                         
   1   2  -8         99.93         98.36         3.16 o                         
   2   2  -8        227.78        214.22         4.97 o                         
   3   2  -8         77.48         79.70         3.15 o                         
   4   2  -8        513.48        524.39         8.28 o                         
   5   2  -8         71.09         71.85         2.94 o                         
   6   2  -8         10.15          7.88         1.48 o                         
   7   2  -8         21.66         24.07         2.27 o                         
   8   2  -8         32.44         30.57         2.40 o                         
   9   2  -8         61.32         61.70         3.67 o                         
  10   2  -8         11.86         13.63         2.11 o                         
   1   3  -8         43.02         35.21         2.21 o                         
   2   3  -8         85.68         84.90         3.33 o                         
   3   3  -8         51.26         48.25         2.80 o                         
   4   3  -8         50.15         50.51         2.87 o                         
   5   3  -8         28.25         28.40         2.63 o                         
   6   3  -8         20.42         24.22         2.67 o                         
   7   3  -8         17.73         16.33         2.48 o                         
   8   3  -8          2.70          2.80         1.71 o                         
   9   3  -8         28.30         31.85         3.08 o                         
   0   4  -8        135.90        115.26         7.49 o                         
   1   4  -8        129.42        121.01         4.30 o                         
   2   4  -8         29.60         23.33         2.10 o                         
   3   4  -8         80.05         80.01         4.08 o                         
   4   4  -8          8.41          9.07         1.70 o                         
   5   4  -8         28.09         28.95         2.68 o                         
   6   4  -8         12.93          7.70         1.97 o                         
   7   4  -8         99.93        111.73         5.65 o                         
   8   4  -8         15.10          8.77         2.12 o                         
   1   5  -8          0.13          2.93         2.02 o                         
   2   5  -8         20.44         21.67         2.47 o                         
   3   5  -8          5.59          5.68         1.66 o                         
   4   5  -8          2.57          3.87         1.99 o                         
   5   5  -8         12.47         12.96         2.53 o                         
   6   5  -8         52.66         54.98         4.40 o                         
   7   5  -8          0.66          2.41         2.28 o                         
   0   6  -8          1.68          2.26         3.64 o                         
   1   6  -8         17.21         17.29         2.60 o                         
   2   6  -8          1.09          2.36         2.03 o                         
   3   6  -8         32.55         31.30         3.90 o                         
   4   6  -8          2.79          2.18         2.84 o                         
   2   0  -7        469.88        488.48         9.24 o                         
   4   0  -7        222.87        213.01         5.22 o                         
   6   0  -7        957.26       1007.94        13.88 o                         
   8   0  -7          9.21          5.08         1.85 o                         
  10   0  -7        169.99        170.98         8.35 o                         
   0   1  -7        264.61        258.21         6.21 o                         
   1   1  -7        232.69        228.23         3.99 o                         
   2   1  -7        142.30        140.48         3.15 o                         
   3   1  -7        980.32        947.69         8.69 o                         
   4   1  -7          7.12          7.73         1.00 o                         
   5   1  -7        226.75        227.47         3.94 o                         
   6   1  -7          8.62         10.63         1.30 o                         
   7   1  -7        272.03        244.80         5.61 o                         
   8   1  -7         24.32         24.78         2.07 o                         
   9   1  -7          1.09          3.28         1.70 o                         
  10   1  -7          4.57          4.66         1.83 o                         
  11   1  -7         37.13         32.48         3.14 o                         
   1   2  -7         27.52         23.25         1.20 o                         
   2   2  -7        651.42        651.95         9.13 o                         
   3   2  -7         54.74         56.24         2.31 o                         
   4   2  -7        243.02        246.65         5.70 o                         
   5   2  -7         30.24         29.53         1.79 o                         
   6   2  -7        192.82        205.78         5.12 o                         
   7   2  -7         11.11          8.66         1.68 o                         
   8   2  -7         36.24         36.28         2.57 o                         
   9   2  -7         22.97         25.25         2.28 o                         
  10   2  -7        120.32        122.36         5.07 o                         
  11   2  -7          7.51          0.92         1.83 o                         
   0   3  -7        335.66        322.08         9.35 o                         
   1   3  -7         75.96         66.47         2.68 o                         
   2   3  -7         57.74         58.36         2.43 o                         
   3   3  -7        175.74        168.61         4.13 o                         
   4   3  -7        264.97        254.30         5.42 o                         
   5   3  -7         41.29         43.46         2.70 o                         
   6   3  -7         92.13         81.03         3.95 o                         
   7   3  -7         57.01         56.92         3.23 o                         
   8   3  -7         20.88         22.06         2.33 o                         
   9   3  -7          3.09          2.65         1.65 o                         
  10   3  -7         17.24         20.68         2.44 o                         
   1   4  -7         29.80         30.69         2.02 o                         
   2   4  -7         23.56         23.04         1.76 o                         
   3   4  -7         23.83         24.71         2.16 o                         
   4   4  -7          8.65          8.55         1.46 o                         
   5   4  -7         29.62         33.41         2.51 o                         
   6   4  -7         24.29         24.26         2.27 o                         
   7   4  -7         43.21         42.48         3.05 o                         
   8   4  -7          0.89          2.14         1.85 o                         
   9   4  -7         28.71         22.29         2.74 o                         
   0   5  -7        326.76        312.25        10.17 o                         
   1   5  -7          9.95         12.26         2.03 o                         
   2   5  -7         71.49         64.10         3.75 o                         
   3   5  -7          6.09          5.34         1.44 o                         
   4   5  -7         37.41         35.69         2.93 o                         
   5   5  -7         19.39         23.27         2.74 o                         
   6   5  -7          8.52          9.22         2.05 o                         
   7   5  -7         15.52         13.07         2.28 o                         
   8   5  -7         38.79         41.79         4.19 o                         
   1   6  -7         15.59         18.93         2.73 o                         
   2   6  -7          5.30          4.59         1.87 o                         
   3   6  -7         53.07         54.35         3.68 o                         
   4   6  -7         13.82         16.78         3.14 o                         
   5   6  -7         22.75         23.95         3.59 o                         
   0   0  -6        703.23        691.41        12.02 o                         
   2   0  -6          8.59         17.77         1.45 o                         
   4   0  -6        611.55        605.14         9.08 o                         
   6   0  -6        797.60        749.96        11.20 o                         
   8   0  -6        291.54        275.93         8.01 o                         
  10   0  -6         38.47         39.00         3.51 o                         
  12   0  -6         70.36         68.56        10.06 o                         
   1   1  -6        654.49        667.00         6.82 o                         
   2   1  -6        324.95        320.77         5.83 o                         
   3   1  -6        123.92        123.76         2.61 o                         
   4   1  -6         84.30         88.53         2.25 o                         
   5   1  -6        830.87        810.09         7.72 o                         
   6   1  -6         30.51         29.50         1.59 o                         
   7   1  -6        142.31        144.99         3.83 o                         
   8   1  -6          2.10          1.71         1.30 o                         
   9   1  -6        140.28        134.61         4.43 o                         
  10   1  -6          8.30          9.95         1.93 o                         
  11   1  -6         56.29         58.42         3.85 o                         
  12   1  -6          1.65          4.39         2.49 o                         
   0   2  -6        623.02        620.98         8.99 o                         
   1   2  -6        251.93        241.94         7.32 o                         
   2   2  -6          0.56          0.79         0.86 o                         
   3   2  -6         27.14         25.47         1.60 o                         
   4   2  -6        538.42        539.25         6.71 o                         
   5   2  -6        282.45        271.74         4.73 o                         
   6   2  -6         42.51         43.11         2.42 o                         
   7   2  -6        107.10        110.40         3.85 o                         
   8   2  -6         86.80         87.66         3.65 o                         
   9   2  -6          9.41         12.08         1.75 o                         
  10   2  -6         16.30         16.64         1.95 o                         
  11   2  -6         27.46         23.71         2.66 o                         
   1   3  -6        118.15        111.22         3.05 o                         
   2   3  -6        223.16        213.56         4.00 o                         
   3   3  -6         14.86         16.51         1.27 o                         
   4   3  -6        269.48        273.00         5.41 o                         
   5   3  -6        251.39        254.01         6.75 o                         
   6   3  -6        185.88        183.10         4.94 o                         
   7   3  -6         24.02         24.84         2.21 o                         
   8   3  -6         11.96         15.92         2.06 o                         
   9   3  -6         47.28         45.72         3.22 o                         
  10   3  -6         51.66         50.90         3.44 o                         
  11   3  -6         14.70         14.92         2.38 o                         
   0   4  -6         68.33         58.23         4.50 o                         
   1   4  -6        233.22        229.37         5.15 o                         
   2   4  -6          5.98          5.90         1.14 o                         
   3   4  -6         16.19         15.84         1.58 o                         
   4   4  -6         42.35         41.33         2.39 o                         
   5   4  -6        127.83        119.17         4.36 o                         
   6   4  -6         10.49          9.62         1.78 o                         
   7   4  -6         32.28         34.11         2.74 o                         
   8   4  -6          6.30          8.73         2.09 o                         
   9   4  -6         12.14         13.20         2.49 o                         
  10   4  -6          6.20          5.94         1.88 o                         
   1   5  -6          5.63          6.52         1.48 o                         
   2   5  -6        113.10        104.18         4.13 o                         
   3   5  -6          7.18          8.92         1.53 o                         
   4   5  -6         31.12         23.39         2.09 o                         
   5   5  -6         53.99         58.79         3.59 o                         
   6   5  -6         80.99         82.48         4.44 o                         
   7   5  -6          9.49         11.64         2.66 o                         
   8   5  -6          4.48          6.08         2.44 o                         
   0   6  -6          1.11          0.00         2.45 o                         
   1   6  -6         75.71         77.90         4.22 o                         
   2   6  -6          0.09          3.29         1.73 o                         
   3   6  -6         13.96         12.06         2.35 o                         
   4   6  -6          9.01         10.86         2.24 o                         
   5   6  -6         58.39         57.89         4.32 o                         
   6   6  -6         40.63         36.03         3.51 o                         
   1   7  -6         11.56         10.99         2.71 o                         
   2   7  -6         21.41         25.31         2.94 o                         
   3   7  -6         12.17         15.29         3.03 o                         
   2   0  -5        960.49        897.18        11.72 o                         
   4   0  -5       1518.36       1637.63        16.80 o                         
   6   0  -5        708.88        675.30        10.11 o                         
   8   0  -5         34.22         28.62         2.40 o                         
  10   0  -5        188.98        181.75         6.95 o                         
  12   0  -5         33.57         33.58         5.39 o                         
   0   1  -5        107.48        109.75         2.90 o                         
   1   1  -5        945.80       1007.78         8.14 o                         
   2   1  -5         45.47         45.41         1.39 o                         
   3   1  -5        171.50        169.12         2.71 o                         
   4   1  -5        146.81        155.60         2.76 o                         
   5   1  -5        365.79        358.38         4.82 o                         
   6   1  -5          0.29          1.31         0.95 o                         
   7   1  -5         99.77        101.97         3.13 o                         
   8   1  -5         27.37         27.34         1.87 o                         
   9   1  -5         50.70         49.21         2.51 o                         
  10   1  -5          2.46          3.29         1.53 o                         
  11   1  -5        113.22        113.91         5.16 o                         
  12   1  -5         28.70         30.62         3.38 o                         
   1   2  -5        178.80        173.80         2.95 o                         
   2   2  -5        707.00        673.93         7.56 o                         
   3   2  -5         19.53         15.02         1.24 o                         
   4   2  -5         50.24         47.41         1.90 o                         
   5   2  -5        479.95        464.56         5.89 o                         
   6   2  -5        286.13        269.72         6.37 o                         
   7   2  -5         58.91         56.67         2.80 o                         
   8   2  -5          6.87          8.86         1.62 o                         
   9   2  -5         46.55         47.43         2.80 o                         
  10   2  -5         83.18         82.56         3.72 o                         
  11   2  -5          6.31          7.05         2.08 o                         
  12   2  -5         26.95         33.24         3.60 o                         
   0   3  -5        321.77        333.99         7.16 o                         
   1   3  -5        120.84        129.50         3.16 o                         
   2   3  -5         21.34         18.12         1.60 o                         
   3   3  -5        130.44        121.37         3.21 o                         
   4   3  -5        494.78        501.43         7.24 o                         
   5   3  -5        100.44        104.81         3.27 o                         
   6   3  -5        597.55        592.19         9.59 o                         
   7   3  -5         28.41         30.95         2.45 o                         
   8   3  -5        155.12        155.70         5.43 o                         
   9   3  -5         11.62         13.02         1.97 o                         
  10   3  -5          8.52          3.96         1.72 o                         
  11   3  -5         37.20         35.98         4.01 o                         
   1   4  -5        222.92        204.32         4.96 o                         
   2   4  -5        120.55        122.56         3.61 o                         
   3   4  -5        115.60        107.28         3.29 o                         
   4   4  -5        146.91        138.71         3.94 o                         
   5   4  -5        288.67        280.88         5.76 o                         
   6   4  -5         43.24         40.92         2.71 o                         
   7   4  -5         32.19         26.69         2.91 o                         
   8   4  -5         12.06         14.05         2.11 o                         
   9   4  -5         66.86         68.38         3.84 o                         
  10   4  -5         13.36          7.26         1.98 o                         
   0   5  -5        147.58        138.28         9.79 o                         
   1   5  -5          1.22          2.73         1.61 o                         
   2   5  -5         19.30         19.35         2.25 o                         
   3   5  -5         18.09         15.96         1.84 o                         
   4   5  -5        148.32        151.25         4.52 o                         
   5   5  -5         50.34         49.52         3.42 o                         
   6   5  -5         44.41         45.39         3.02 o                         
   7   5  -5         53.43         47.55         3.41 o                         
   8   5  -5         43.99         42.58         4.26 o                         
   9   5  -5          0.48          3.12         2.33 o                         
   1   6  -5         45.19         41.13         2.99 o                         
   2   6  -5          3.26          7.07         1.91 o                         
   3   6  -5         10.64         14.59         2.17 o                         
   4   6  -5         21.09         23.82         2.53 o                         
   5   6  -5         85.90         93.22         5.26 o                         
   6   6  -5         23.64         25.99         3.25 o                         
   7   6  -5         18.98         21.43         3.41 o                         
   0   7  -5         40.87         46.19         4.78 o                         
   1   7  -5         13.50         13.80         2.22 o                         
   2   7  -5          5.71          6.79         1.91 o                         
   3   7  -5          1.16          1.31         2.14 o                         
   4   7  -5         12.14         14.96         2.35 o                         
   0   0  -4       2580.72       2630.63        31.93 o                         
   2   0  -4        667.93        704.36         7.57 o                         
   4   0  -4       1400.29       1522.42        15.36 o                         
   6   0  -4        205.30        226.39         5.89 o                         
   8   0  -4        206.64        198.46         6.82 o                         
  10   0  -4         20.88         20.39         2.57 o                         
  12   0  -4         68.23         70.84         6.99 o                         
   1   1  -4        172.65        184.15         2.84 o                         
   2   1  -4       1155.32       1218.90         8.66 o                         
   3   1  -4        710.24        753.26         6.83 o                         
   4   1  -4        375.34        391.75         5.93 o                         
   5   1  -4         83.98         77.85         2.03 o                         
   6   1  -4         49.78         45.97         1.85 o                         
   7   1  -4        253.48        243.35         4.88 o                         
   8   1  -4         29.41         31.87         1.99 o                         
   9   1  -4        127.96        121.00         3.81 o                         
  10   1  -4         33.90         31.79         2.79 o                         
  11   1  -4         46.68         48.19         3.67 o                         
  12   1  -4          1.33          0.00         2.06 o                         
   0   2  -4       2041.27       2172.79        19.98 o                         
   1   2  -4         23.70         20.63         1.26 o                         
   2   2  -4        474.76        490.16         5.74 o                         
   3   2  -4       1024.56       1061.81         9.15 o                         
   4   2  -4        165.62        152.92         3.68 o                         
   5   2  -4        320.87        306.64         5.88 o                         
   6   2  -4        131.22        127.29         3.22 o                         
   7   2  -4        282.60        288.55         5.82 o                         
   8   2  -4        234.85        235.59         5.78 o                         
   9   2  -4          3.67          6.23         1.76 o                         
  10   2  -4          1.43          1.29         2.64 o                         
  11   2  -4         21.04         18.14         2.70 o                         
  12   2  -4         78.55         90.38         5.98 o                         
   1   3  -4         64.49         65.50         2.31 o                         
   2   3  -4        414.56        409.98         5.86 o                         
   3   3  -4        336.81        314.43         5.02 o                         
   4   3  -4        140.44        142.94         3.57 o                         
   5   3  -4         86.72         82.65         3.34 o                         
   6   3  -4        584.24        587.61         7.97 o                         
   7   3  -4         62.25         64.54         3.22 o                         
   8   3  -4          0.56          1.23         1.60 o                         
   9   3  -4         61.82         54.95         3.56 o                         
  10   3  -4         47.19         42.71         3.33 o                         
  11   3  -4         10.70          8.78         2.10 o                         
   0   4  -4         64.06         62.61         4.88 o                         
   1   4  -4         72.50         72.56         2.84 o                         
   2   4  -4         61.13         57.65         2.44 o                         
   3   4  -4        698.29        705.71         9.75 o                         
   4   4  -4        216.59        204.04         4.43 o                         
   5   4  -4        115.11        114.92         3.58 o                         
   6   4  -4          2.48          2.49         1.45 o                         
   7   4  -4        176.00        182.04         5.13 o                         
   8   4  -4         10.28          9.81         1.81 o                         
   9   4  -4          8.32          6.83         1.74 o                         
  10   4  -4          2.40          7.60         1.84 o                         
  11   4  -4         13.73          9.82         3.41 o                         
   1   5  -4          3.68          3.73         1.23 o                         
   2   5  -4        348.37        346.69         7.62 o                         
   3   5  -4          3.45          3.80         1.32 o                         
   4   5  -4         74.33         68.01         2.79 o                         
   5   5  -4         35.55         35.96         2.28 o                         
   6   5  -4         96.79         89.93         3.86 o                         
   7   5  -4         15.85         16.53         2.35 o                         
   8   5  -4         10.59          9.14         2.13 o                         
   9   5  -4          1.66          1.91         2.61 o                         
   0   6  -4          1.72          5.92         3.46 o                         
   1   6  -4         44.62         49.48         4.32 o                         
   2   6  -4          9.51          9.11         1.82 o                         
   3   6  -4         78.60         75.50         6.00 o                         
   4   6  -4         18.53         16.60         2.17 o                         
   5   6  -4         34.44         38.56         3.59 o                         
   6   6  -4         30.82         31.42         3.27 o                         
   7   6  -4         89.81        111.37         6.62 o                         
   8   6  -4          0.29          0.80         2.38 o                         
   1   7  -4          7.93          9.21         2.30 o                         
   2   7  -4         16.15         16.89         2.74 o                         
   3   7  -4         20.79         16.20         3.32 o                         
   4   7  -4          0.22          4.88         2.26 o                         
   5   7  -4          2.73          6.34         3.32 o                         
   2   0  -3       1114.77       1168.90         8.36 o                         
   4   0  -3       1578.83       1782.12        20.28 o                         
   6   0  -3        119.33        105.72         3.67 o                         
   8   0  -3         33.19         35.00         2.66 o                         
  10   0  -3        247.59        226.28        10.10 o                         
  12   0  -3         32.41         32.76         5.59 o                         
   0   1  -3        552.89        605.63         5.96 o                         
   1   1  -3       1304.47       1333.52        12.17 o                         
   2   1  -3       1007.20       1078.96         8.68 o                         
   3   1  -3        717.79        708.24        10.45 o                         
   4   1  -3        760.96        756.13         9.16 o                         
   5   1  -3        287.51        318.70         4.45 o                         
   6   1  -3         64.02         60.24         1.85 o                         
   7   1  -3        669.55        650.97         6.99 o                         
   8   1  -3         23.13         21.64         1.50 o                         
   9   1  -3        483.62        468.15         7.51 o                         
  10   1  -3         19.76         16.45         1.77 o                         
  11   1  -3         22.00         25.51         3.52 o                         
  12   1  -3          0.87          2.56         2.52 o                         
  13   1  -3         42.52         46.79         4.49 o                         
   1   2  -3        679.99        694.07         6.41 o                         
   2   2  -3         57.58         57.55         1.90 o                         
   3   2  -3        404.03        417.17         5.10 o                         
   4   2  -3        424.59        411.31         4.94 o                         
   5   2  -3        219.79        199.29         5.13 o                         
   6   2  -3        440.18        414.81         5.58 o                         
   7   2  -3         36.94         34.07         1.77 o                         
   8   2  -3        156.51        161.36         4.11 o                         
   9   2  -3         55.64         56.02         2.97 o                         
  10   2  -3         73.63         79.07         4.09 o                         
  11   2  -3          3.38          6.04         1.89 o                         
  12   2  -3         36.26         33.08         4.73 o                         
   0   3  -3        557.50        568.06        16.68 o                         
   1   3  -3         74.20         69.86         2.03 o                         
   2   3  -3        203.43        204.51         3.04 o                         
   3   3  -3        217.81        220.02         4.46 o                         
   4   3  -3        673.87        683.80         9.60 o                         
   5   3  -3         96.59         88.73         4.56 o                         
   6   3  -3        189.30        173.87         6.53 o                         
   7   3  -3        131.15        124.77         4.12 o                         
   8   3  -3        112.50        113.14         4.09 o                         
   9   3  -3         49.07         45.94         3.19 o                         
  10   3  -3         71.19         62.85         3.83 o                         
  11   3  -3         20.60         23.09         2.70 o                         
  12   3  -3         59.98         55.66         4.65 o                         
   1   4  -3        595.22        571.38         8.88 o                         
   2   4  -3        357.10        336.00         5.10 o                         
   3   4  -3        686.60        656.94         7.73 o                         
   4   4  -3        100.15         92.37         3.00 o                         
   5   4  -3         62.02         61.88         3.68 o                         
   6   4  -3          5.78          8.56         1.74 o                         
   7   4  -3         14.85         18.54         1.87 o                         
   8   4  -3         10.12         12.38         2.02 o                         
   9   4  -3         80.94         76.63         4.22 o                         
  10   4  -3         20.90         23.25         2.75 o                         
  11   4  -3          2.37          3.71         1.97 o                         
   0   5  -3        134.74        139.32         8.89 o                         
   1   5  -3         26.14         32.89         2.47 o                         
   2   5  -3        186.77        186.61         4.97 o                         
   3   5  -3         30.02         30.59         2.30 o                         
   4   5  -3        357.72        364.04         8.26 o                         
   5   5  -3         11.94         12.46         1.50 o                         
   6   5  -3         13.76         15.05         2.31 o                         
   7   5  -3         19.63         22.25         2.74 o                         
   8   5  -3         44.00         52.44         4.57 o                         
   9   5  -3          2.55          8.79         2.67 o                         
  10   5  -3          7.13          9.59         2.68 o                         
   1   6  -3         71.11         73.72         4.27 o                         
   2   6  -3          1.80          4.40         1.76 o                         
   3   6  -3         58.52         57.97         4.41 o                         
   4   6  -3          9.05          8.85         2.06 o                         
   5   6  -3         40.98         43.16         3.50 o                         
   6   6  -3          4.45          4.18         2.66 o                         
   7   6  -3         21.69         20.57         3.31 o                         
   8   6  -3          0.40          2.58         2.45 o                         
   0   7  -3         22.50         26.36         5.13 o                         
   1   7  -3         22.41         30.01         3.64 o                         
   2   7  -3          3.03          5.07         1.77 o                         
   3   7  -3         19.25         15.02         2.29 o                         
   4   7  -3         12.86         14.92         2.61 o                         
   5   7  -3          1.10          2.32         2.03 o                         
   6   7  -3         16.47         27.71         3.82 o                         
   0   0  -2       9108.91       9770.80       102.41 o                         
   2   0  -2        867.49        994.02         7.38 o                         
   4   0  -2       2043.28       2135.98        18.37 o                         
   6   0  -2         78.25         88.09         3.82 o                         
   8   0  -2       1361.43       1332.13        29.00 o                         
  10   0  -2        151.78        152.97         6.42 o                         
  12   0  -2         58.43         70.00         6.15 o                         
   1   1  -2       1404.86       1502.19        11.59 o                         
   2   1  -2       2027.76       2068.70        12.90 o                         
   3   1  -2        127.09        120.26         2.10 o                         
   4   1  -2        436.76        451.84         4.94 o                         
   5   1  -2       1380.17       1400.53        11.59 o                         
   6   1  -2         43.61         43.86         1.59 o                         
   7   1  -2        203.39        196.07         4.33 o                         
   8   1  -2        134.21        136.88         3.63 o                         
   9   1  -2        182.72        194.25         4.89 o                         
  10   1  -2         17.67         17.31         2.05 o                         
  11   1  -2          8.50          7.38         2.16 o                         
  12   1  -2          1.75          6.71         2.81 o                         
  13   1  -2         39.42         45.35         5.03 o                         
   0   2  -2        173.60        178.95         3.62 o                         
   1   2  -2        263.33        256.60         3.06 o                         
   2   2  -2        387.47        358.53         6.89 o                         
   3   2  -2        553.04        554.37         9.87 o                         
   4   2  -2        349.09        332.02         6.20 o                         
   5   2  -2        124.94        105.59         4.30 o                         
   6   2  -2        195.05        191.70         4.46 o                         
   7   2  -2         47.02         43.39         2.40 o                         
   8   2  -2        999.97        958.16        14.74 o                         
   9   2  -2          8.66          6.67         1.61 o                         
  10   2  -2         37.82         34.75         3.06 o                         
  11   2  -2        117.21        124.48         5.44 o                         
  12   2  -2         91.73         97.61         6.73 o                         
   1   3  -2        333.51        341.89         4.37 o                         
   2   3  -2       1092.68       1112.00        10.25 o                         
   3   3  -2        247.88        235.70         4.62 o                         
   4   3  -2          7.13          8.80         0.93 o                         
   5   3  -2        126.42        123.81         2.78 o                         
   6   3  -2        174.45        158.65         6.06 o                         
   7   3  -2         10.49         12.60         1.71 o                         
   8   3  -2         25.77         25.63         2.29 o                         
   9   3  -2         16.63         17.90         2.16 o                         
  10   3  -2         98.61        101.46         4.54 o                         
  11   3  -2          0.86          4.63         1.83 o                         
  12   3  -2         41.92         41.94         5.09 o                         
   0   4  -2        167.43        164.13         5.44 o                         
   1   4  -2         87.57         73.04         2.63 o                         
   2   4  -2         65.63         71.09         2.16 o                         
   3   4  -2        450.82        454.44         9.00 o                         
   4   4  -2         83.46         74.12         2.48 o                         
   5   4  -2        232.00        216.49         5.03 o                         
   6   4  -2         18.08         22.14         1.99 o                         
   7   4  -2         36.07         37.06         2.61 o                         
   8   4  -2         31.24         30.71         2.40 o                         
   9   4  -2          0.81          2.14         1.50 o                         
  10   4  -2          3.79          5.21         2.37 o                         
  11   4  -2        108.55        107.10         5.82 o                         
   1   5  -2         16.41         17.27         1.76 o                         
   2   5  -2        784.52        798.09        10.84 o                         
   3   5  -2          9.64         11.36         1.29 o                         
   4   5  -2         32.06         29.96         2.07 o                         
   5   5  -2          9.54          7.97         2.06 o                         
   6   5  -2         83.21         85.94         4.54 o                         
   7   5  -2          0.10          3.49         2.03 o                         
   8   5  -2         33.60         32.33         3.68 o                         
   9   5  -2          1.67          4.36         2.36 o                         
  10   5  -2         11.37         11.47         2.77 o                         
   0   6  -2         84.57         85.12         5.28 o                         
   1   6  -2          3.41          5.23         1.47 o                         
   2   6  -2          6.40          5.99         1.50 o                         
   3   6  -2         43.96         46.35         2.98 o                         
   4   6  -2         14.55         14.53         2.22 o                         
   5   6  -2         23.65         24.77         2.79 o                         
   6   6  -2          0.66          1.27         2.25 o                         
   7   6  -2         51.29         64.67         4.57 o                         
   8   6  -2          8.45         14.53         3.06 o                         
   1   7  -2          0.33          6.89         2.09 o                         
   2   7  -2         56.91         55.83         5.31 o                         
   3   7  -2          8.59          6.36         1.81 o                         
   4   7  -2          7.91          8.43         2.37 o                         
   5   7  -2         17.98         20.84         4.10 o                         
   6   7  -2         10.58         11.42         3.03 o                         
   2   0  -1       3153.01       3490.07        28.32 o                         
   4   0  -1        251.54        280.31         4.88 o                         
   6   0  -1        897.26        914.89        13.58 o                         
   8   0  -1         65.65         67.67         3.80 o                         
  10   0  -1         42.02         53.37         4.88 o                         
  12   0  -1        119.87        122.65         8.03 o                         
   0   1  -1        926.23        929.32        11.75 o                         
   1   1  -1       9029.17       9472.88        56.58 o                         
   2   1  -1        475.52        474.77         6.11 o                         
   3   1  -1       1623.99       1634.14        12.14 o                         
   4   1  -1        165.09        166.28         3.04 o                         
   5   1  -1        158.04        134.97         2.85 o                         
   6   1  -1        215.21        212.51         3.88 o                         
   7   1  -1        858.05        855.79         9.26 o                         
   8   1  -1         16.35         16.72         1.61 o                         
   9   1  -1        399.98        390.88         7.24 o                         
  10   1  -1         11.24         12.03         1.97 o                         
  11   1  -1         63.03         67.54         4.40 o                         
  12   1  -1          9.65          6.49         2.28 o                         
  13   1  -1          4.54          6.83         4.75 o                         
   1   2  -1        544.12        544.55         5.36 o                         
   2   2  -1        288.37        293.47         3.50 o                         
   3   2  -1        271.80        253.90         3.54 o                         
   4   2  -1        551.65        577.49         8.66 o                         
   5   2  -1        115.92        101.46         3.18 o                         
   6   2  -1        438.80        419.53         5.89 o                         
   7   2  -1        254.98        244.64         4.79 o                         
   8   2  -1        264.21        253.85         6.11 o                         
   9   2  -1         39.93         37.28         2.63 o                         
  10   2  -1        262.73        270.45         6.87 o                         
  11   2  -1        132.86        132.21         6.41 o                         
  12   2  -1          4.16          1.52         2.18 o                         
  13   2  -1          4.58          8.81         3.11 o                         
   0   3  -1        966.14       1002.82        13.66 o                         
   1   3  -1       1306.56       1331.05        11.81 o                         
   2   3  -1        571.07        585.80         6.26 o                         
   3   3  -1         83.44         80.25         2.29 o                         
   4   3  -1        314.96        301.67         5.03 o                         
   5   3  -1         74.54         72.16         2.48 o                         
   6   3  -1          6.67          9.14         1.90 o                         
   7   3  -1         72.37         65.30         2.52 o                         
   8   3  -1         56.95         48.20         2.84 o                         
   9   3  -1         56.07         51.96         3.10 o                         
  10   3  -1         37.73         38.49         3.55 o                         
  11   3  -1         25.85         33.85         3.25 o                         
  12   3  -1         85.49         99.42        10.20 o                         
   1   4  -1        352.29        348.40         5.56 o                         
   2   4  -1        139.96        148.41         3.66 o                         
   3   4  -1        333.86        324.26         6.03 o                         
   4   4  -1          4.43          6.82         1.21 o                         
   5   4  -1         91.53         84.41         2.88 o                         
   6   4  -1         97.97         91.64         2.80 o                         
   7   4  -1        276.12        257.65         7.07 o                         
   8   4  -1         53.26         47.75         2.93 o                         
   9   4  -1         27.87         30.19         2.68 o                         
  10   4  -1          0.16          0.07         2.04 o                         
  11   4  -1         67.70         69.69         6.70 o                         
   0   5  -1        234.98        230.20         8.45 o                         
   1   5  -1        131.01        125.87         3.84 o                         
   2   5  -1         17.06         16.24         1.85 o                         
   3   5  -1         16.78         17.64         1.78 o                         
   4   5  -1        188.87        180.07         4.69 o                         
   5   5  -1          1.19          2.82         1.23 o                         
   6   5  -1         27.08         24.23         2.66 o                         
   7   5  -1          1.11          3.91         2.14 o                         
   8   5  -1         19.95         23.45         2.88 o                         
   9   5  -1          0.50          1.70         1.85 o                         
  10   5  -1         11.99         12.83         2.76 o                         
   1   6  -1         60.25         65.40         3.06 o                         
   2   6  -1         19.99         16.12         1.78 o                         
   3   6  -1         26.22         25.95         2.28 o                         
   4   6  -1          0.20          2.77         1.45 o                         
   5   6  -1         80.63         83.12         5.84 o                         
   6   6  -1          1.60          6.12         2.27 o                         
   7   6  -1         21.15         17.66         3.25 o                         
   8   6  -1          1.40          6.33         2.51 o                         
   9   6  -1         76.18         90.41         6.10 o                         
   0   7  -1         36.84         39.79         3.92 o                         
   1   7  -1          6.71          3.83         1.59 o                         
   2   7  -1          0.90          2.91         1.62 o                         
   3   7  -1         15.57         14.14         2.12 o                         
   4   7  -1         40.45         47.97         7.31 o                         
   5   7  -1          2.42          5.64         3.40 o                         
   6   7  -1          0.10          0.00         2.48 o                         
   1   8  -1          8.48          3.61         2.76 o                         
   2   0   0       5303.06       5513.13        31.18 o                         
   4   0   0       2057.57       1947.79        23.60 o                         
   6   0   0        187.84        168.95         4.78 o                         
   8   0   0        134.72        137.52         6.46 o                         
  10   0   0         62.65         63.05         5.20 o                         
  12   0   0         11.39         13.71         4.10 o                         
   1   1   0        285.39        339.74         2.77 o                         
   2   1   0        162.24        164.64         2.24 o                         
   3   1   0        395.93        319.35         3.92 o                         
   4   1   0         78.74         74.15         1.84 o                         
   5   1   0        934.84        912.22         7.50 o                         
   6   1   0        271.69        258.15         3.67 o                         
   7   1   0         61.31         61.96         2.36 o                         
   8   1   0        273.97        264.05         5.56 o                         
   9   1   0        565.28        555.81         9.72 o                         
  10   1   0          0.12          3.08         1.58 o                         
  11   1   0          9.46         12.84         2.17 o                         
  12   1   0          0.11          0.00         2.98 o                         
  13   1   0        103.41        102.64         6.02 o                         
   0   2   0       5024.51       4974.34        45.82 o                         
   1   2   0       1309.14       1319.08        11.16 o                         
   2   2   0        131.48        141.38         2.71 o                         
   3   2   0        510.02        522.19         5.90 o                         
   4   2   0        997.96       1051.45        10.79 o                         
   5   2   0        142.08        138.07         3.36 o                         
   6   2   0        346.75        348.15         5.83 o                         
   7   2   0          0.45          2.81         1.17 o                         
   8   2   0        156.16        164.25         4.35 o                         
   9   2   0          4.23          5.37         1.35 o                         
  10   2   0         26.49         27.67         2.49 o                         
  11   2   0         23.31         22.86         4.58 o                         
  12   2   0         14.55         19.83         3.09 o                         
  13   2   0          9.76         10.17         2.61 o                         
   1   3   0         87.28         82.93         2.46 o                         
   2   3   0         32.06         35.88         1.64 o                         
   3   3   0         79.98         57.59         1.89 o                         
   4   3   0          8.95         15.11         1.48 o                         
   5   3   0        148.34        136.23         3.77 o                         
   6   3   0        354.49        340.78         6.53 o                         
   7   3   0        128.33        112.60         4.23 o                         
   8   3   0          5.80          6.58         1.41 o                         
   9   3   0         36.15         36.27         2.73 o                         
  10   3   0        429.22        423.26        12.14 o                         
  11   3   0          1.93          3.83         2.21 o                         
  12   3   0         65.14         67.63         5.11 o                         
   0   4   0        633.44        655.98        11.36 o                         
   1   4   0         69.84         61.89         2.74 o                         
   2   4   0         73.48         79.56         2.88 o                         
   3   4   0        169.89        180.61         4.24 o                         
   4   4   0         44.42         45.70         2.06 o                         
   5   4   0        183.72        175.71         4.08 o                         
   6   4   0          3.15          1.57         1.16 o                         
   7   4   0          0.01          0.35         1.25 o                         
   8   4   0          5.74          4.59         1.57 o                         
   9   4   0          0.03          2.53         1.71 o                         
  10   4   0          3.60          8.75         2.59 o                         
  11   4   0         32.75         29.44         3.87 o                         
   1   5   0         13.11         16.79         1.70 o                         
   2   5   0        104.79         99.26         3.37 o                         
   3   5   0         15.51         17.96         1.78 o                         
   4   5   0          0.14          2.30         1.40 o                         
   5   5   0          5.43         10.79         1.77 o                         
   6   5   0        381.87        384.88         8.57 o                         
   7   5   0         19.22         17.40         2.97 o                         
   8   5   0         41.61         36.04         4.13 o                         
   9   5   0          3.55          0.96         2.32 o                         
  10   5   0        101.69        123.25         6.86 o                         
   0   6   0        267.06        256.42         8.27 o                         
   1   6   0          3.91          5.87         1.49 o                         
   2   6   0         59.56         60.99         2.99 o                         
   3   6   0        142.03        153.18         5.06 o                         
   4   6   0          3.28          5.06         1.34 o                         
   5   6   0         34.92         39.37         3.65 o                         
   6   6   0          0.00          2.38         2.19 o                         
   7   6   0         17.40         16.30         3.04 o                         
   8   6   0          4.04          6.39         3.50 o                         
   9   6   0          0.92          4.28         3.63 o                         
   1   7   0          4.15          4.65         1.42 o                         
   2   7   0          5.49          5.73         2.09 o                         
   3   7   0          0.10          3.25         2.15 o                         
   4   7   0          2.51          4.44         2.13 o                         
   5   7   0          3.06          0.00         2.20 o                         
   6   7   0         26.71         28.14         3.72 o                         
   0   8   0         32.41         31.46         4.61 o                         
   1   8   0         87.09         95.45         5.74 o                         
   2   0   1       3164.44       3442.39        19.12 o                         
   4   0   1        252.62        268.57         9.34 o                         
   6   0   1        892.28        923.05        14.22 o                         
   8   0   1         65.27         57.21         4.37 o                         
  10   0   1         41.29         56.05         5.00 o                         
  12   0   1        119.08        114.01        11.82 o                         
   0   1   1        919.56        946.64        10.03 o                         
   1   1   1       8982.22       9578.66        60.44 o                         
   2   1   1        475.87        482.88         5.42 o                         
   3   1   1       1596.94       1589.24        16.06 o                         
   4   1   1        169.04        174.27         3.47 o                         
   5   1   1        156.42        137.11         3.31 o                         
   6   1   1        215.39        215.56         4.52 o                         
   7   1   1        863.68        855.85        11.42 o                         
   8   1   1         16.56         17.93         1.68 o                         
   9   1   1        406.52        392.75         7.37 o                         
  10   1   1         11.31         10.30         1.88 o                         
  11   1   1         62.51         60.17         4.02 o                         
  12   1   1          9.80          9.60         2.09 o                         
  13   1   1          4.84          6.78         3.52 o                         
   1   2   1        553.44        549.99         5.38 o                         
   2   2   1        294.25        294.36         3.71 o                         
   3   2   1        275.99        255.48         4.40 o                         
   4   2   1        552.83        595.20         7.92 o                         
   5   2   1        115.60        104.26         3.10 o                         
   6   2   1        439.96        426.06         6.77 o                         
   7   2   1        252.18        245.30         5.37 o                         
   8   2   1        263.39        259.23         5.80 o                         
   9   2   1         40.28         41.15         2.51 o                         
  10   2   1        258.63        255.99         7.81 o                         
  11   2   1        131.59        131.15         5.80 o                         
  12   2   1          4.21          7.54         2.54 o                         
  13   2   1          5.04          3.89         2.56 o                         
   0   3   1        979.25        977.75        18.70 o                         
   1   3   1       1297.50       1281.38        13.50 o                         
   2   3   1        570.27        587.66         7.19 o                         
   3   3   1         81.79         79.47         3.05 o                         
   4   3   1        317.89        305.05         5.44 o                         
   5   3   1         74.67         73.53         3.14 o                         
   6   3   1          6.62          7.70         1.58 o                         
   7   3   1         74.32         69.98         3.09 o                         
   8   3   1         56.97         53.65         2.90 o                         
   9   3   1         57.53         61.12         3.54 o                         
  10   3   1         38.07         39.62         2.90 o                         
  11   3   1         26.25         28.35         3.18 o                         
  12   3   1         86.47         92.59         6.10 o                         
   1   4   1        359.57        345.62         5.84 o                         
   2   4   1        141.84        149.70         3.77 o                         
   3   4   1        338.01        336.30         5.92 o                         
   4   4   1          4.42          4.05         1.25 o                         
   5   4   1         90.38         74.36         3.12 o                         
   6   4   1         96.69         92.46         3.98 o                         
   7   4   1        272.32        264.54         7.03 o                         
   8   4   1         53.54         50.53         3.35 o                         
   9   4   1         28.35         27.98         2.76 o                         
  10   4   1          0.14          5.51         1.92 o                         
  11   4   1         66.62         70.54         5.35 o                         
   0   5   1        230.86        224.96         6.99 o                         
   1   5   1        131.23        123.64         3.69 o                         
   2   5   1         17.23         15.38         1.68 o                         
   3   5   1         16.66         16.39         1.85 o                         
   4   5   1        190.58        186.12         5.40 o                         
   5   5   1          1.22          2.27         1.45 o                         
   6   5   1         27.10         23.86         2.41 o                         
   7   5   1          1.16          4.75         1.96 o                         
   8   5   1         21.06         19.62         3.55 o                         
   9   5   1          0.48          0.42         1.93 o                         
  10   5   1         12.06         21.56         3.12 o                         
   1   6   1         61.99         60.05         2.96 o                         
   2   6   1         19.71         20.98         1.94 o                         
   3   6   1         27.37         27.27         2.41 o                         
   4   6   1          0.20          1.38         1.69 o                         
   5   6   1         80.18         83.64         4.43 o                         
   6   6   1          1.63          4.26         2.46 o                         
   7   6   1         20.53         12.47         3.22 o                         
   8   6   1          1.41          2.25         2.43 o                         
   9   6   1         75.21         88.89         6.05 o                         
   0   7   1         35.81         36.48         4.08 o                         
   1   7   1          6.62          5.90         2.11 o                         
   2   7   1          0.90          1.94         1.46 o                         
   3   7   1         15.39         16.59         2.58 o                         
   4   7   1         40.04         49.81         4.20 o                         
   5   7   1          2.33          2.65         2.41 o                         
   6   7   1          0.12          0.00         2.29 o                         
   1   8   1          8.69          8.21         2.33 o                         
   0   0   2       8987.96       9926.92       132.76 o                         
   2   0   2        866.26        997.97         7.88 o                         
   4   0   2       2016.41       2064.36        27.33 o                         
   6   0   2         79.61         78.59         3.57 o                         
   8   0   2       1368.05       1356.28        18.81 o                         
  10   0   2        149.63        155.47         7.12 o                         
  12   0   2         58.59         64.65         6.69 o                         
   1   1   2       1393.52       1500.86        10.50 o                         
   2   1   2       2028.47       2062.47        19.09 o                         
   3   1   2        135.91        130.34         2.61 o                         
   4   1   2        437.42        447.47         5.37 o                         
   5   1   2       1365.17       1380.05        12.10 o                         
   6   1   2         41.69         44.68         2.20 o                         
   7   1   2        209.62        207.60         4.82 o                         
   8   1   2        134.51        131.31         4.06 o                         
   9   1   2        177.75        183.70         4.76 o                         
  10   1   2         18.44         23.59         2.49 o                         
  11   1   2          9.15          9.58         2.62 o                         
  12   1   2          1.78          3.75         1.90 o                         
  13   1   2         40.28         35.52         3.87 o                         
   0   2   2        184.48        187.71         4.74 o                         
   1   2   2        270.22        258.98         4.22 o                         
   2   2   2        386.41        374.26         5.82 o                         
   3   2   2        562.59        589.53         7.39 o                         
   4   2   2        335.87        332.36         5.77 o                         
   5   2   2        127.29        125.72         3.72 o                         
   6   2   2        195.99        193.94         4.33 o                         
   7   2   2         48.61         47.22         2.55 o                         
   8   2   2       1002.70        997.70        12.55 o                         
   9   2   2          8.02         12.40         1.80 o                         
  10   2   2         36.92         34.33         2.74 o                         
  11   2   2        117.49        125.18         5.72 o                         
  12   2   2         91.95        104.65         5.51 o                         
   1   3   2        333.52        334.83         5.50 o                         
   2   3   2       1102.71       1097.00        12.30 o                         
   3   3   2        250.13        241.72         5.21 o                         
   4   3   2          7.15         10.63         1.87 o                         
   5   3   2        124.23        120.36         4.05 o                         
   6   3   2        174.93        173.22         4.96 o                         
   7   3   2         10.82         12.15         1.73 o                         
   8   3   2         25.93         28.74         2.27 o                         
   9   3   2         16.85         15.89         2.00 o                         
  10   3   2         95.67         96.73         4.19 o                         
  11   3   2          0.98          2.03         1.85 o                         
  12   3   2         42.46         46.63         3.95 o                         
   0   4   2        164.14        161.72         5.95 o                         
   1   4   2         83.93         72.38         2.66 o                         
   2   4   2         65.73         72.68         2.68 o                         
   3   4   2        460.34        455.90         8.43 o                         
   4   4   2         84.82         79.32         3.24 o                         
   5   4   2        232.63        192.04         8.99 o                         
   6   4   2         18.22         19.44         2.22 o                         
   7   4   2         38.28         33.43         2.49 o                         
   8   4   2         31.95         30.69         2.53 o                         
   9   4   2          0.60          2.32         1.84 o                         
  10   4   2          3.76          3.93         1.81 o                         
  11   4   2        108.58        110.14         6.59 o                         
   1   5   2         16.63         17.62         2.08 o                         
   2   5   2        786.46        788.72        10.51 o                         
   3   5   2          9.72         12.00         1.68 o                         
   4   5   2         31.99         29.36         2.46 o                         
   5   5   2          9.66          7.55         1.93 o                         
   6   5   2         80.03         81.20         3.98 o                         
   7   5   2          0.09          1.21         1.83 o                         
   8   5   2         34.07         34.34         3.62 o                         
   9   5   2          1.61          1.04         2.15 o                         
  10   5   2         11.24         13.63         2.48 o                         
   0   6   2         83.83         79.24         4.68 o                         
   1   6   2          3.86          6.19         1.46 o                         
   2   6   2          6.34         10.39         1.82 o                         
   3   6   2         44.51         44.89         3.55 o                         
   4   6   2         14.43         15.22         2.59 o                         
   5   6   2         23.30         29.34         2.84 o                         
   6   6   2          0.66          3.05         1.74 o                         
   7   6   2         51.77         57.33         4.70 o                         
   8   6   2          8.43          9.07         2.87 o                         
   1   7   2          0.30          1.08         1.73 o                         
   2   7   2         57.41         60.95         4.01 o                         
   3   7   2          8.73         10.45         2.25 o                         
   4   7   2          7.83          9.20         2.29 o                         
   5   7   2         18.00         18.86         2.67 o                         
   6   7   2         10.50         12.88         3.00 o                         
   2   0   3       1101.59       1158.88         9.68 o                         
   4   0   3       1576.58       1784.03        20.57 o                         
   6   0   3        119.28         85.73         6.07 o                         
   8   0   3         32.30         42.35         4.36 o                         
  10   0   3        253.80        248.33         9.01 o                         
  12   0   3         32.28         29.47         4.50 o                         
   0   1   3        543.92        604.69         9.36 o                         
   1   1   3       1324.78       1375.26        11.20 o                         
   2   1   3       1007.21       1102.72         9.22 o                         
   3   1   3        701.37        701.46        11.14 o                         
   4   1   3        764.59        783.53         7.56 o                         
   5   1   3        277.58        315.81         5.04 o                         
   6   1   3         64.19         64.95         2.28 o                         
   7   1   3        667.09        635.50         9.37 o                         
   8   1   3         24.24         22.51         1.99 o                         
   9   1   3        480.13        469.84         8.95 o                         
  10   1   3         19.72         17.71         2.49 o                         
  11   1   3         21.10         25.46         2.90 o                         
  12   1   3          0.86          3.13         1.90 o                         
  13   1   3         42.34         47.49         4.09 o                         
   1   2   3        677.12        688.12         7.96 o                         
   2   2   3         59.79         62.92         2.43 o                         
   3   2   3        400.74        400.47        10.83 o                         
   4   2   3        422.36        412.66         6.62 o                         
   5   2   3        222.92        219.20         5.01 o                         
   6   2   3        442.25        418.94         8.80 o                         
   7   2   3         36.73         37.63         2.29 o                         
   8   2   3        154.60        159.99         4.82 o                         
   9   2   3         56.23         50.41         2.98 o                         
  10   2   3         73.25         75.17         3.92 o                         
  11   2   3          3.10          6.02         1.68 o                         
  12   2   3         36.66         33.06         3.34 o                         
   0   3   3        570.61        583.19        11.33 o                         
   1   3   3         75.15         67.60         2.01 o                         
   2   3   3        203.91        204.77         7.01 o                         
   3   3   3        218.47        209.80         6.17 o                         
   4   3   3        684.99        707.47        11.29 o                         
   5   3   3         94.59         97.71         3.76 o                         
   6   3   3        189.58        182.98         5.25 o                         
   7   3   3        132.21        125.79         4.09 o                         
   8   3   3        111.61        115.24         4.29 o                         
   9   3   3         48.66         54.25         3.16 o                         
  10   3   3         71.10         70.37         3.79 o                         
  11   3   3         20.16         21.31         3.76 o                         
  12   3   3         59.10         53.71         4.30 o                         
   1   4   3        591.81        571.79        10.86 o                         
   2   4   3        355.13        347.14         8.31 o                         
   3   4   3        682.44        660.03        12.27 o                         
   4   4   3        100.39         87.63         4.35 o                         
   5   4   3         64.70         62.70         3.66 o                         
   6   4   3          6.04          9.58         1.88 o                         
   7   4   3         14.70         17.24         2.24 o                         
   8   4   3         10.30          7.24         1.68 o                         
   9   4   3         82.74         88.31         4.18 o                         
  10   4   3         21.56         20.36         2.64 o                         
  11   4   3          2.64          2.71         1.87 o                         
   0   5   3        132.13        134.87         8.02 o                         
   1   5   3         26.39         27.78         2.44 o                         
   2   5   3        187.08        181.78         4.58 o                         
   3   5   3         30.41         26.71         2.32 o                         
   4   5   3        362.02        361.53         9.22 o                         
   5   5   3         12.08         13.30         2.33 o                         
   6   5   3         13.97         18.50         2.32 o                         
   7   5   3         19.65         26.14         2.91 o                         
   8   5   3         43.95         44.92         3.67 o                         
   9   5   3          2.52          2.09         2.06 o                         
  10   5   3          7.10          7.10         2.39 o                         
   1   6   3         70.43         73.93         3.88 o                         
   2   6   3          1.89          4.93         1.93 o                         
   3   6   3         58.54         58.76         4.00 o                         
   4   6   3          9.12          7.69         2.46 o                         
   5   6   3         40.51         50.74         3.54 o                         
   6   6   3          4.36          2.85         1.92 o                         
   7   6   3         22.09         24.93         3.03 o                         
   8   6   3          0.39          3.29         3.23 o                         
   0   7   3         23.28         25.57         4.23 o                         
   1   7   3         22.77         24.44         3.12 o                         
   2   7   3          3.04          4.32         2.30 o                         
   3   7   3         18.85         20.53         3.75 o                         
   4   7   3         12.95         13.04         2.71 o                         
   5   7   3          1.01          2.73         1.89 o                         
   6   7   3         16.58         19.44         3.40 o                         
   0   0   4       2583.59       2561.67        49.04 o                         
   2   0   4        667.38        744.11         9.73 o                         
   4   0   4       1364.12       1514.12        18.77 o                         
   6   0   4        207.09        213.77         8.62 o                         
   8   0   4        207.56        204.39         7.30 o                         
  10   0   4         21.25         23.84         3.28 o                         
  12   0   4         68.72         77.78         8.70 o                         
   1   1   4        183.94        214.53         3.86 o                         
   2   1   4       1146.80       1246.31        10.31 o                         
   3   1   4        711.69        759.94         7.73 o                         
   4   1   4        375.86        403.72         4.96 o                         
   5   1   4         91.31         92.45         2.78 o                         
   6   1   4         50.86         49.73         2.32 o                         
   7   1   4        253.75        248.84         5.17 o                         
   8   1   4         29.58         33.54         2.61 o                         
   9   1   4        127.89        122.42         4.64 o                         
  10   1   4         34.22         32.99         3.05 o                         
  11   1   4         47.36         42.24         3.59 o                         
  12   1   4          1.30          1.50         2.35 o                         
   0   2   4       2062.01       2206.61        33.73 o                         
   1   2   4         22.71         18.41         1.63 o                         
   2   2   4        473.63        489.03         9.17 o                         
   3   2   4       1028.51       1034.04        24.83 o                         
   4   2   4        162.22        158.38         4.37 o                         
   5   2   4        326.16        340.27         6.42 o                         
   6   2   4        130.66        131.19         3.77 o                         
   7   2   4        279.58        284.48         5.80 o                         
   8   2   4        230.97        228.70         5.80 o                         
   9   2   4          3.94          5.18         1.58 o                         
  10   2   4          1.60          1.23         1.99 o                         
  11   2   4         20.89         18.06         2.49 o                         
  12   2   4         77.53         86.28         6.63 o                         
   1   3   4         63.82         60.32         2.20 o                         
   2   3   4        412.47        421.42         9.11 o                         
   3   3   4        332.95        313.27         9.45 o                         
   4   3   4        141.21        147.08         5.80 o                         
   5   3   4         90.98         87.48         3.61 o                         
   6   3   4        583.16        607.38         9.98 o                         
   7   3   4         62.42         63.84         3.02 o                         
   8   3   4          0.65          2.48         1.51 o                         
   9   3   4         62.31         69.50         4.43 o                         
  10   3   4         47.19         47.70         3.21 o                         
  11   3   4         10.96          9.99         2.27 o                         
   0   4   4         63.25         57.26         3.64 o                         
   1   4   4         69.43         70.01         2.83 o                         
   2   4   4         61.07         62.96         3.56 o                         
   3   4   4        700.02        691.47        10.47 o                         
   4   4   4        216.20        215.08         7.50 o                         
   5   4   4        118.27        117.99         5.33 o                         
   6   4   4          2.51          6.90         2.01 o                         
   7   4   4        174.56        186.07         5.98 o                         
   8   4   4         10.43          9.54         1.85 o                         
   9   4   4          8.85         11.82         2.00 o                         
  10   4   4          2.42          3.75         1.96 o                         
  11   4   4         13.99          9.41         2.80 o                         
   1   5   4          3.62          5.15         1.59 o                         
   2   5   4        342.48        337.02         7.83 o                         
   3   5   4          3.36          3.81         1.99 o                         
   4   5   4         74.82         73.60         4.42 o                         
   5   5   4         35.73         32.19         3.21 o                         
   6   5   4         97.44         95.28         4.64 o                         
   7   5   4         15.84         16.61         2.60 o                         
   8   5   4         10.84         11.23         2.61 o                         
   9   5   4          1.65          3.51         2.22 o                         
   0   6   4          1.72          1.78         3.15 o                         
   1   6   4         45.47         49.17         3.87 o                         
   2   6   4          9.53          6.67         2.90 o                         
   3   6   4         78.49         74.08         4.65 o                         
   4   6   4         18.31         18.91         2.37 o                         
   5   6   4         35.95         38.63         3.70 o                         
   6   6   4         30.82         32.34         3.10 o                         
   7   6   4         88.45        100.36         5.11 o                         
   8   6   4          0.31          2.80         2.21 o                         
   1   7   4          8.19          9.30         2.36 o                         
   2   7   4         16.24         17.32         3.26 o                         
   3   7   4         21.18         28.72         4.04 o                         
   4   7   4          0.23          1.96         2.46 o                         
   5   7   4          2.59          2.81         2.29 o                         
   2   0   5        962.09        956.99        12.22 o                         
   4   0   5       1522.03       1696.57        17.90 o                         
   6   0   5        728.86        692.35        15.52 o                         
   8   0   5         34.33         29.75         2.69 o                         
  10   0   5        188.56        186.74         9.84 o                         
  12   0   5         32.70         33.44         6.08 o                         
   0   1   5        105.29        113.55         5.34 o                         
   1   1   5        953.77       1044.39        12.73 o                         
   2   1   5         45.23         46.88         1.53 o                         
   3   1   5        162.02        163.04         2.55 o                         
   4   1   5        145.50        154.49         2.61 o                         
   5   1   5        361.04        351.64         4.96 o                         
   6   1   5          0.29          3.38         1.25 o                         
   7   1   5        104.25        104.39         3.42 o                         
   8   1   5         27.70         30.52         2.34 o                         
   9   1   5         50.39         52.94         3.19 o                         
  10   1   5          2.51          3.35         1.79 o                         
  11   1   5        113.61        119.65         6.42 o                         
  12   1   5         29.37         27.17         3.55 o                         
   1   2   5        176.27        173.80         4.81 o                         
   2   2   5        724.08        731.29        15.83 o                         
   3   2   5         18.62         22.38         2.04 o                         
   4   2   5         50.80         38.87         3.26 o                         
   5   2   5        476.23        475.78         7.47 o                         
   6   2   5        287.08        291.95         5.77 o                         
   7   2   5         57.34         53.77         2.70 o                         
   8   2   5          7.11          7.66         1.53 o                         
   9   2   5         46.63         53.47         3.21 o                         
  10   2   5         82.66         83.84         4.03 o                         
  11   2   5          6.35          5.25         1.82 o                         
  12   2   5         26.35         30.89         3.91 o                         
   0   3   5        320.01        335.91        17.24 o                         
   1   3   5        121.83        128.94         3.67 o                         
   2   3   5         21.27         21.00         2.47 o                         
   3   3   5        127.16        118.24         5.67 o                         
   4   3   5        502.69        509.63        11.03 o                         
   5   3   5         99.67        104.88         4.28 o                         
   6   3   5        595.66        608.97        10.15 o                         
   7   3   5         28.90         35.45         2.93 o                         
   8   3   5        151.78        159.40         5.06 o                         
   9   3   5         11.78         13.73         2.91 o                         
  10   3   5          8.49          6.80         1.80 o                         
  11   3   5         37.49         38.05         3.21 o                         
   1   4   5        219.74        208.89         6.19 o                         
   2   4   5        118.09        123.22         4.94 o                         
   3   4   5        111.43        102.37         4.73 o                         
   4   4   5        147.41        140.78         6.31 o                         
   5   4   5        289.09        279.95         8.20 o                         
   6   4   5         44.03         45.35         3.45 o                         
   7   4   5         31.26         28.30         3.85 o                         
   8   4   5         12.15         12.09         2.00 o                         
   9   4   5         67.14         71.00         3.77 o                         
  10   4   5         13.23         10.89         2.07 o                         
   0   5   5        147.34        142.72         9.44 o                         
   1   5   5          1.29          4.89         1.86 o                         
   2   5   5         19.16         14.87         2.87 o                         
   3   5   5         18.11         13.27         2.39 o                         
   4   5   5        147.86        148.00         6.24 o                         
   5   5   5         50.62         55.32         4.07 o                         
   6   5   5         43.86         47.10         3.76 o                         
   7   5   5         53.01         57.51         4.15 o                         
   8   5   5         43.65         49.98         4.11 o                         
   9   5   5          0.48          0.00         1.87 o                         
   1   6   5         45.62         41.41         4.80 o                         
   2   6   5          3.24          6.33         2.58 o                         
   3   6   5         11.12          8.25         2.41 o                         
   4   6   5         21.10         24.19         3.02 o                         
   5   6   5         85.40         91.20         5.47 o                         
   6   6   5         23.94         27.35         2.99 o                         
   7   6   5         18.40         18.48         2.71 o                         
   0   7   5         40.77         55.19         7.38 o                         
   1   7   5         13.36         11.72         3.45 o                         
   2   7   5          5.68         10.53         3.18 o                         
   3   7   5          1.25          6.90         2.94 o                         
   4   7   5         12.61         10.46         3.22 o                         
   0   0   6        712.43        731.50        26.70 o                         
   2   0   6          8.62         17.24         2.04 o                         
   4   0   6        599.04        621.54         9.25 o                         
   6   0   6        801.98        752.09        10.07 o                         
   8   0   6        296.93        260.16         8.64 o                         
  10   0   6         38.96         39.58         5.77 o                         
  12   0   6         68.81         66.90         6.86 o                         
   1   1   6        660.64        691.47        10.28 o                         
   2   1   6        319.66        341.84         5.05 o                         
   3   1   6        129.01        136.03         2.73 o                         
   4   1   6         84.53         90.78         2.57 o                         
   5   1   6        835.62        825.53         7.79 o                         
   6   1   6         30.53         33.81         1.84 o                         
   7   1   6        145.37        153.89         4.16 o                         
   8   1   6          2.09          1.94         1.24 o                         
   9   1   6        140.40        134.20         5.61 o                         
  10   1   6          8.43         10.75         2.29 o                         
  11   1   6         56.17         60.16         4.91 o                         
  12   1   6          1.71          7.81         2.73 o                         
   0   2   6        633.18        646.44        18.49 o                         
   1   2   6        251.28        260.60         5.73 o                         
   2   2   6          0.56          1.21         0.83 o                         
   3   2   6         27.70         26.33         2.39 o                         
   4   2   6        539.99        543.19         8.22 o                         
   5   2   6        284.91        288.41         5.78 o                         
   6   2   6         42.68         39.71         2.38 o                         
   7   2   6        103.87        101.97         3.66 o                         
   8   2   6         86.05         87.61         3.54 o                         
   9   2   6          9.22          8.75         2.23 o                         
  10   2   6         16.28         15.52         2.30 o                         
  11   2   6         27.47         27.45         3.37 o                         
   1   3   6        117.13        101.16         6.79 o                         
   2   3   6        222.37        217.14         7.20 o                         
   3   3   6         13.71         12.53         2.25 o                         
   4   3   6        268.87        275.95         7.44 o                         
   5   3   6        252.59        257.43         7.53 o                         
   6   3   6        179.80        179.94         5.51 o                         
   7   3   6         24.78         25.57         2.21 o                         
   8   3   6         12.19         13.61         1.91 o                         
   9   3   6         47.16         47.25         3.04 o                         
  10   3   6         51.79         53.85         3.51 o                         
  11   3   6         14.67         14.29         2.40 o                         
   0   4   6         68.47         59.10         4.61 o                         
   1   4   6        232.27        228.70         7.61 o                         
   2   4   6          5.98          7.01         2.77 o                         
   3   4   6         17.39         20.43         2.64 o                         
   4   4   6         41.28         44.91         3.79 o                         
   5   4   6        129.10        126.66         5.71 o                         
   6   4   6         10.63         10.00         2.08 o                         
   7   4   6         30.75         36.72         3.35 o                         
   8   4   6          6.29         10.34         1.91 o                         
   9   4   6         12.24         12.71         2.03 o                         
  10   4   6          6.25          9.41         2.79 o                         
   1   5   6          5.58          4.68         1.68 o                         
   2   5   6        109.51        103.91         5.31 o                         
   3   5   6          7.32         10.28         2.23 o                         
   4   5   6         31.19         30.46         3.83 o                         
   5   5   6         53.58         56.75         3.86 o                         
   6   5   6         80.34         83.16         4.98 o                         
   7   5   6          9.42         11.96         2.52 o                         
   8   5   6          4.47          3.57         2.03 o                         
   0   6   6          1.10          7.08         3.78 o                         
   1   6   6         75.64         82.63         5.72 o                         
   2   6   6          0.09          2.61         2.52 o                         
   3   6   6         14.96         19.51         2.85 o                         
   4   6   6          8.85          9.09         2.37 o                         
   5   6   6         58.95         60.94         5.88 o                         
   6   6   6         40.55         37.22         4.15 o                         
   1   7   6         11.75          9.32         3.03 o                         
   2   7   6         21.72         29.86         4.41 o                         
   3   7   6         12.40         17.75         3.53 o                         
   2   0   7        474.83        513.78        10.68 o                         
   4   0   7        222.53        218.92         6.91 o                         
   6   0   7        958.51       1007.82        14.46 o                         
   8   0   7          8.88         11.78         3.21 o                         
  10   0   7        170.51        161.32         9.46 o                         
   0   1   7        261.55        257.79         7.22 o                         
   1   1   7        235.98        232.00         9.12 o                         
   2   1   7        142.60        156.07         3.51 o                         
   3   1   7        978.86        991.14         9.80 o                         
   4   1   7          7.78          8.97         1.01 o                         
   5   1   7        219.66        226.83         5.02 o                         
   6   1   7          8.70          9.90         1.41 o                         
   7   1   7        277.03        256.70         6.00 o                         
   8   1   7         24.80         28.56         2.51 o                         
   9   1   7          1.41          3.77         1.73 o                         
  10   1   7          4.54          5.61         2.31 o                         
  11   1   7         36.37         39.98         4.12 o                         
   1   2   7         26.07         27.82         2.32 o                         
   2   2   7        660.25        673.52        13.92 o                         
   3   2   7         54.83         45.91         3.72 o                         
   4   2   7        241.66        253.18         5.68 o                         
   5   2   7         28.50         28.65         2.06 o                         
   6   2   7        191.60        202.99         4.98 o                         
   7   2   7         11.03         13.38         1.70 o                         
   8   2   7         35.91         35.42         2.69 o                         
   9   2   7         22.73         25.41         3.16 o                         
  10   2   7        119.31        133.03         5.61 o                         
  11   2   7          7.29          7.64         2.69 o                         
   0   3   7        333.47        335.79        16.54 o                         
   1   3   7         74.93         67.62         3.91 o                         
   2   3   7         57.73         59.79         4.06 o                         
   3   3   7        176.61        169.26         7.10 o                         
   4   3   7        269.10        267.89         7.58 o                         
   5   3   7         39.81         45.75         3.55 o                         
   6   3   7         91.16         89.65         3.77 o                         
   7   3   7         58.38         58.48         3.14 o                         
   8   3   7         20.61         26.25         2.39 o                         
   9   3   7          3.39          0.84         1.66 o                         
  10   3   7         16.96         12.91         2.98 o                         
   1   4   7         27.79         29.77         3.85 o                         
   2   4   7         22.26         16.36         2.45 o                         
   3   4   7         23.01         23.17         2.77 o                         
   4   4   7          8.63          8.23         2.46 o                         
   5   4   7         28.58         38.51         3.64 o                         
   6   4   7         24.24         28.38         2.88 o                         
   7   4   7         43.09         55.32         3.69 o                         
   8   4   7          0.84          1.93         2.07 o                         
   9   4   7         28.76         22.88         3.07 o                         
   0   5   7        323.61        329.87        25.35 o                         
   1   5   7          9.94          9.52         2.87 o                         
   2   5   7         71.61         67.31         5.70 o                         
   3   5   7          6.24          5.51         2.04 o                         
   4   5   7         38.82         36.47         3.62 o                         
   5   5   7         19.48         24.78         2.82 o                         
   6   5   7          8.76         11.58         2.89 o                         
   7   5   7         15.26         19.82         2.73 o                         
   8   5   7         39.80         41.60         4.07 o                         
   1   6   7         15.64         19.60         4.24 o                         
   2   6   7          5.38          1.59         3.65 o                         
   3   6   7         53.91         60.15         5.23 o                         
   4   6   7         13.78          8.80         2.39 o                         
   5   6   7         21.57         22.15         3.08 o                         
   0   0   8        402.46        425.38        21.97 o                         
   2   0   8        202.43        217.13         8.37 o                         
   4   0   8        432.69        436.18         8.25 o                         
   6   0   8        228.24        200.76         6.93 o                         
   8   0   8        177.03        165.73         8.85 o                         
  10   0   8         79.40         82.85         7.17 o                         
   1   1   8        496.93        483.09         7.24 o                         
   2   1   8         47.79         48.23         2.05 o                         
   3   1   8        679.27        699.10         8.29 o                         
   4   1   8         55.33         53.53         2.32 o                         
   5   1   8        126.18        133.95         3.78 o                         
   6   1   8         30.16         29.70         2.09 o                         
   7   1   8         59.90         58.43         3.29 o                         
   8   1   8          9.76         10.70         2.12 o                         
   9   1   8        117.01        127.00         6.60 o                         
  10   1   8          9.95         10.45         3.03 o                         
   0   2   8        236.59        253.43         8.56 o                         
   1   2   8         97.71        101.34         4.09 o                         
   2   2   8        227.90        224.04         5.86 o                         
   3   2   8         79.50         88.66         3.61 o                         
   4   2   8        507.78        525.84         9.82 o                         
   5   2   8         72.11         72.73         3.41 o                         
   6   2   8         10.15         10.27         1.85 o                         
   7   2   8         21.72         21.77         2.50 o                         
   8   2   8         33.51         27.99         2.87 o                         
   9   2   8         61.50         61.72         5.38 o                         
  10   2   8         11.94         16.39         3.16 o                         
   1   3   8         44.01         43.59         4.11 o                         
   2   3   8         86.62         93.48         5.12 o                         
   3   3   8         51.81         56.35         3.59 o                         
   4   3   8         49.85         51.80         3.65 o                         
   5   3   8         28.02         28.28         2.85 o                         
   6   3   8         20.96         21.21         2.34 o                         
   7   3   8         17.38         15.87         2.39 o                         
   8   3   8          2.60          2.58         1.88 o                         
   9   3   8         28.07         25.44         4.40 o                         
   0   4   8        133.42        135.46         9.43 o                         
   1   4   8        126.01        117.44         5.21 o                         
   2   4   8         29.76         24.68         2.78 o                         
   3   4   8         82.53         83.24         4.70 o                         
   4   4   8          8.76         13.72         2.46 o                         
   5   4   8         29.34         31.25         3.38 o                         
   6   4   8         12.98         12.53         2.32 o                         
   7   4   8        100.84        116.31         5.31 o                         
   8   4   8         15.54         12.99         2.48 o                         
   1   5   8          0.13          3.13         2.96 o                         
   2   5   8         21.13         24.41         3.61 o                         
   3   5   8          5.58          6.48         2.82 o                         
   4   5   8          2.66          6.69         2.96 o                         
   5   5   8         12.36         14.94         2.59 o                         
   6   5   8         51.85         53.19         4.88 o                         
   7   5   8          0.65          4.03         2.43 o                         
   0   6   8          1.70          0.00         3.41 o                         
   1   6   8         17.03         15.32         3.46 o                         
   2   6   8          1.08          4.25         2.64 o                         
   3   6   8         32.45         38.62         4.64 o                         
   4   6   8          2.71          1.94         2.90 o                         
   2   0   9        839.15        864.79        15.38 o                         
   4   0   9          1.86          8.41         1.98 o                         
   6   0   9        107.56         96.83         8.50 o                         
   8   0   9         44.20         49.17         6.91 o                         
  10   0   9         63.44         65.29         8.61 o                         
   0   1   9         35.63         36.21         3.16 o                         
   1   1   9          6.98          8.46         1.44 o                         
   2   1   9         55.38         59.23         2.70 o                         
   3   1   9        276.33        288.62         5.79 o                         
   4   1   9         47.07         48.08         2.62 o                         
   5   1   9        103.22        108.82         4.35 o                         
   6   1   9         18.66         19.86         2.69 o                         
   7   1   9         72.70         74.49         4.39 o                         
   8   1   9         66.47         62.49         5.05 o                         
   9   1   9         31.28         35.73         4.58 o                         
  10   1   9          4.75          6.95         3.41 o                         
   1   2   9         38.17         38.83         2.90 o                         
   2   2   9        727.12        721.62        11.30 o                         
   3   2   9          9.79         13.48         1.81 o                         
   4   2   9         46.45         46.23         3.04 o                         
   5   2   9         39.52         36.14         2.93 o                         
   6   2   9         44.40         47.46         3.54 o                         
   7   2   9          4.08          7.79         1.95 o                         
   8   2   9         30.69         35.04         3.72 o                         
   9   2   9          2.55          0.00         6.16 o                         
   0   3   9        202.78        206.03        14.79 o                         
   1   3   9         10.47         12.65         2.21 o                         
   2   3   9         12.01         13.46         2.34 o                         
   3   3   9         46.70         46.07         3.49 o                         
   4   3   9         99.07        104.36         5.14 o                         
   5   3   9         30.39         29.18         2.89 o                         
   6   3   9          7.59         12.74         2.36 o                         
   7   3   9         38.98         40.20         3.35 o                         
   8   3   9        145.74        170.69         9.81 o                         
   1   4   9         43.10         49.62         4.47 o                         
   2   4   9          8.57          7.27         2.47 o                         
   3   4   9          3.29          7.77         2.37 o                         
   4   4   9          7.16         11.27         2.92 o                         
   5   4   9         72.16         68.97         4.70 o                         
   6   4   9          3.66          4.26         2.06 o                         
   7   4   9          8.46          6.15         2.27 o                         
   0   5   9         11.70         12.23         4.28 o                         
   1   5   9          0.88          3.03         2.40 o                         
   2   5   9          4.45          8.95         2.87 o                         
   3   5   9          0.29          0.80         3.81 o                         
   4   5   9         39.15         37.55         4.00 o                         
   5   5   9          7.46          7.06         2.32 o                         
   1   6   9         42.56         48.33         5.25 o                         
   0   0  10         45.47         40.89         4.45 o                         
   2   0  10        128.34        125.65         5.52 o                         
   4   0  10        208.76        212.62         7.45 o                         
   6   0  10          5.07          9.93         3.95 o                         
   8   0  10         79.22         81.74         8.92 o                         
   1   1  10        248.60        257.42         6.56 o                         
   2   1  10          7.83          8.38         1.37 o                         
   3   1  10        202.13        205.81         6.43 o                         
   4   1  10         19.72         22.89         2.27 o                         
   5   1  10         64.82         68.53         3.73 o                         
   6   1  10          1.30          2.06         2.40 o                         
   7   1  10        108.55        113.67         6.40 o                         
   8   1  10         27.36         30.70         3.75 o                         
   9   1  10         23.88         22.69         4.06 o                         
   0   2  10        127.30        125.17         6.84 o                         
   1   2  10        174.42        180.13         9.23 o                         
   2   2  10         12.21         13.52         2.15 o                         
   3   2  10         18.80         20.15         2.70 o                         
   4   2  10        100.83        110.56         5.49 o                         
   5   2  10         20.90         23.97         2.96 o                         
   6   2  10          9.77         13.72         2.48 o                         
   7   2  10         38.03         37.43         3.83 o                         
   8   2  10         28.93         36.26         4.56 o                         
   1   3  10         41.55         46.62         4.51 o                         
   2   3  10         96.09         98.30         5.18 o                         
   3   3  10         17.15         19.97         3.40 o                         
   4   3  10          4.48          3.93         2.26 o                         
   5   3  10         28.15         27.05         3.18 o                         
   6   3  10         40.64         36.18         3.75 o                         
   7   3  10         14.61         12.55         2.33 o                         
   0   4  10          3.75          4.38         3.39 o                         
   1   4  10         92.31        103.56         6.58 o                         
   2   4  10         16.05         19.46         5.45 o                         
   3   4  10         42.93         46.14         4.62 o                         
   4   4  10         26.21         26.32         4.74 o                         
   5   4  10         20.04         17.13         3.32 o                         
   6   4  10          2.12          2.30         2.18 o                         
   1   5  10          1.15          0.00         2.60 o                         
   2   5  10         38.13         42.28         6.90 o                         
   3   5  10          0.25          0.00         2.46 o                         
   2   0  11         25.10         29.03         2.86 o                         
   4   0  11          2.71          3.81         2.79 o                         
   6   0  11        188.28        201.90        10.83 o                         
   8   0  11          4.77         12.01         4.68 o                         
   0   1  11         18.92         23.24         2.64 o                         
   1   1  11         24.08         26.65         2.08 o                         
   2   1  11          5.97          9.09         1.99 o                         
   3   1  11        144.65        145.02         5.51 o                         
   4   1  11         22.90         24.46         2.63 o                         
   5   1  11         45.82         44.80         4.13 o                         
   6   1  11          9.22          6.66         3.18 o                         
   7   1  11         12.57         18.40         3.07 o                         
   1   2  11         17.64         19.51         2.33 o                         
   2   2  11         47.80         48.85         4.24 o                         
   3   2  11         11.73         10.52         2.51 o                         
   4   2  11          0.48          0.00         1.97 o                         
   5   2  11         16.59         20.01         2.77 o                         
   6   2  11        141.57        149.51         7.24 o                         
   7   2  11          4.74          0.62         2.69 o                         
   0   3  11        680.82        741.50        24.90 o                         
   1   3  11          8.00         10.96         2.73 o                         
   2   3  11         71.58         75.39         5.64 o                         
   3   3  11         59.31         60.52         6.25 o                         
   4   3  11         42.08         39.39         3.73 o                         
   5   3  11         14.44         10.21         2.21 o                         
   6   3  11          3.67          4.34         2.00 o                         
   1   4  11         10.42         17.88         3.54 o                         
   2   4  11          0.24          5.21         2.64 o                         
   3   4  11          4.43          4.10         3.91 o                         
   4   4  11          0.92          0.49         2.57 o                         
   0   0  12         35.05         39.22         5.31 o                         
   2   0  12         63.56         69.70         6.23 o                         
   4   0  12        105.13        107.55         8.12 o                         
   6   0  12         21.62         19.88         5.85 o                         
   1   1  12         47.51         52.95         3.84 o                         
   2   1  12          3.65          4.96         1.71 o                         
   3   1  12         31.05         32.47         2.87 o                         
   4   1  12          9.03         13.58         3.60 o                         
   5   1  12         65.28         61.58         6.06 o                         
   6   1  12         15.34         15.10         2.79 o                         
   0   2  12        131.16        146.59         8.66 o                         
   1   2  12        148.93        163.45         6.47 o                         
   2   2  12          4.27          6.04         3.34 o                         
   3   2  12          4.13          1.76         1.74 o                         
   4   2  12         58.14         55.19         6.57 o                         
   5   2  12          5.43          2.92         2.79 o                         
   1   3  12         15.38         21.07         5.52 o                         
   2   3  12         31.78         32.39         4.17 o                         
   3   3  12          6.82          3.72         2.20 o                         
   4   3  12          4.78          3.03         2.37 o                         
   2   0  13        149.26        193.38        18.63 o                         
   4   0  13         18.97         16.40         5.85 o                         
   0   1  13          7.88          1.00         2.28 o                         
   1   1  13         11.82         10.50         2.17 o                         
   2   1  13          5.80          4.33         3.25 o                         
   3   1  13         32.61         30.39         4.70 o                         
   1   2  13         10.90          7.74         2.70 o                         
   2   2  13        123.16        103.07        12.97 o                         
                                                                                
